# Supplementary material for: Formate induces a metabolic switch in nucleotide and energy metabolism
Source: Cell Death Dis. 2020 May 4;11(5):310. doi: 10.1038/s41419-020-2523-z (PMC7198490; doi:10.1038/s41419-020-2523-z)
Supplement: Supplementary file 7 — Supplementary tables [file 41419_2020_2523_MOESM7_ESM.xlsx]

## Sheet: Description
Table S1	Protein levels quantification
Table S2	Gene set enrichment analysis of Gene Ontology terms of cellular components.
Table S3	Gene set enrichment analysis of KEGG pathway annotations.
Table S4	Correlations between intracellular metabolite levels and the one-carbon availability index in the in vitro genetic model
Table S5	Correlations between intracellular metabolite levels and ATP levels in teh in vitro formate supplementation model

## Sheet: Table S1
id	Protein IDs	Protein names	Gene names	log2 LFQ intensity MFT-r01_004	log2 LFQ intensity MFT-r02_005	log2 LFQ intensity MFT-r03_006	log2 LFQ intensity SHMT2-r01_007	log2 LFQ intensity SHMT2-r02_008	log2 LFQ intensity SHMT2-r03_009	log2 LFQ intensity WT-r01_001	log2 LFQ intensity WT-r02_002	log2 LFQ intensity WT-r03_003	log2 LFQ intensity MFT+F-r01_016	log2 LFQ intensity MFT+F-r02_017	log2 LFQ intensity MFT+F-r03_018	log2 LFQ intensity SHMT2+F-r01_019	log2 LFQ intensity SHMT2+F-r02_020	log2 LFQ intensity SHMT2+F-r03_021
2526	P40939;H0YFD6;P40939-2	Trifunctional enzyme subunit alpha, mitochondrial;Long-chain enoyl-CoA hydratase;Long chain 3-hydroxyacyl-CoA dehydrogenase	HADHA	30.8647	30.8308	30.818	30.8136	30.7733	30.7762	30.4283	30.6141	30.4799	30.5694	30.5743	30.4886	30.5966	30.5399	30.5115
3564	Q53EL6-2;Q53EL6;Q5VZS7	Programmed cell death protein 4	PDCD4	27.836	27.3728	27.635	27.5587	27.4906	27.5851	27.0005	27.0153	26.7473	26.4866	26.9567	26.7394	26.7977	26.7826	26.4427
2321	P25205;P25205-2;J3KQ69;Q7Z6P5	DNA replication licensing factor MCM3	MCM3	30.9523	30.8327	30.7447	30.9577	30.9693	30.9244	31.341	31.3952	31.4357	31.1956	31.2348	31.2858	31.3429	31.3919	31.4915
3152	Q12769;G3V198;E9PR16;Q12769-3;E9PSI3;Q12769-2	Nuclear pore complex protein Nup160	NUP160	27.6952	27.508	27.5016	27.5335	27.5428	27.6005	27.9694	28.0364	27.8875	27.8837	27.9596	27.9064	28.0133	27.7671	27.9129
2445	P33991;E5RG31;E5RFJ8;E5RFR3;E5RG53	DNA replication licensing factor MCM4	MCM4	30.6138	30.6236	30.3952	30.6592	30.812	30.6165	31.1538	31.2492	31.2825	30.9549	31.2878	31.2336	31.3881	31.4497	31.4366
2218	P17858;P17858-2;F8WEU2	ATP-dependent 6-phosphofructokinase, liver type	PFKL	29.0149	28.8838	28.7734	28.9008	28.91	28.8557	28.4521	28.3962	28.3998	28.417	28.6898	28.5357	28.4246	28.261	28.6113
294	A0A0C4DG88;P14859-4;P14859-5;P14859-3;P14859;P14859-2;P14859-6;H0YLC5;U3KQ96;U3KQN1;A0A0A0MT46;H0YKT2;Q9UKI9-3;Q9UKI9;Q9UKI9-2	POU domain protein;POU domain, class 2, transcription factor 1;POU domain, class 2, transcription factor 3	POU2F1;POU2F3;POU2F2	25.691	25.6341	25.7101	25.5603	25.7022	25.5587	25.1667	25.3145	25.2482	25.3629	25.2447	25.1681	25.3052	25.5154	25.2582
4846	Q9BZE4;Q9BZE4-2;Q9BZE4-3;Q5T3R7	Nucleolar GTP-binding protein 1	GTPBP4	28.865	29.1398	29.0656	28.9145	29.0007	29.0263	29.3935	29.4187	29.2829	29.5909	29.5327	29.4926	29.4019	29.5623	29.4983
3359	Q14894;I3NI53;I3L2W5;I3L325;I3L3J9;I3L3Y1	Ketimine reductase mu-crystallin	CRYM	27.2456	27.418	27.2028	26.7648	26.6889	26.6527	24.0905	24.9476	25.0165	25.858	25.6635	24.8918	25.0343	25.1175	NaN
2228	P18206-2;P18206;Q5JQ13;P18206-3;A0A096LPE1	Vinculin	VCL	31.9697	32.1785	32.0506	31.994	32.073	32.0545	31.5353	31.6681	31.6505	31.7866	31.806	31.6756	31.7257	31.8382	31.7816
2447	P33993;P33993-3;P33993-2;C9J8M6	DNA replication licensing factor MCM7	MCM7	30.5785	30.6733	30.5952	30.7229	30.8367	30.8511	31.2392	31.2333	31.2461	31.0659	31.2166	31.153	31.3915	31.337	31.2946
1120	G3XAG1;Q96ME7-3;Q96ME7;Q96ME7-2	Zinc finger protein 512	ZNF512	28.2296	28.133	27.8807	28.1445	28.1636	27.9625	27.5067	27.5696	27.7526	27.5266	27.4783	27.4981	27.6045	27.515	27.2458
1216	H3BLZ8;Q92841;Q92841-1;Q92841-3;Q92841-2;A0A0U1RQJ0	Probable ATP-dependent RNA helicase DDX17	DDX17	31.4691	31.3736	31.3087	31.3513	31.347	31.3112	30.8784	31.1133	31.0191	30.7457	30.9402	31.0252	31.1966	31.0594	31.0375
3332	Q14566	DNA replication licensing factor MCM6	MCM6	30.523	30.5609	30.4916	30.8363	30.8125	30.5612	31.3288	31.2921	31.3707	30.9426	31.0728	31.1663	31.2624	31.3421	31.2639
2414	P31153;P31153-2;Q00266	S-adenosylmethionine synthase isoform type-2	MAT2A	30.6302	30.3923	30.3699	30.4343	30.3839	30.3809	30.8521	30.7542	30.7172	30.6161	30.9879	30.7839	31.0447	31.053	30.9488
2609	P47985;P0C7P4	Cytochrome b-c1 complex subunit Rieske, mitochondrial;Cytochrome b-c1 complex subunit 11;Putative cytochrome b-c1 complex subunit Rieske-like protein 1	UQCRFS1;UQCRFS1P1	29.3215	29.536	29.4526	29.2353	29.4595	29.3988	28.9804	29.1419	29.1719	28.808	28.6892	28.6522	28.8282	29.0023	28.7111
2547	P42566;B1AUU8;P42566-2;S4R3U1	Epidermal growth factor receptor substrate 15	EPS15	27.8073	27.9347	27.5652	27.6794	27.6531	27.9402	27.1631	27.3714	27.2849	27.1807	27.231	27.008	27.2296	26.993	27.0622
4477	Q96GA7;F8VYZ3;H0YID3;H0YIA2	Serine dehydratase-like	SDSL	25.4941	25.6046	25.5664	25.2917	25.1989	25.6203	23.9883	23.6093	24.0084	25.0044	NaN	24.2882	24.3456	24.5739	24.2883
2598	P46940;A0A0J9YXZ5;H0YLE8;A0A087X225;H0YKA5;A0A087WWP1	Ras GTPase-activating-like protein IQGAP1	IQGAP1	31.441	31.5253	31.4038	31.6117	31.5892	31.4827	31.1282	31.1054	31.2252	31.1227	31.2497	31.2158	31.2161	31.1487	31.2013
4065	Q8N3C0;Q8N3C0-4	Activating signal cointegrator 1 complex subunit 3	ASCC3	25.9001	25.7434	25.8696	25.8612	25.6293	26.0803	25.1801	25.5896	25.5006	25.2486	25.12	25.1728	25.1424	24.8547	24.7787
3312	Q14194;E9PD68;Q14194-2;Q14117	Dihydropyrimidinase-related protein 1	CRMP1	29.7323	29.8676	29.6769	29.6492	29.564	29.521	29.3745	28.9262	29.2691	29.2783	29.3696	29.219	29.0275	29.2162	29.273
2594	P46926;D6RAY7;D6R9P4;D6RFF8;P46926-2;D6RB13;D6R917	Glucosamine-6-phosphate isomerase 1;Glucosamine-6-phosphate isomerase	GNPDA1	28.7021	28.6395	28.5688	28.739	28.6152	28.2935	28.2429	28.1906	28.1353	27.9123	28.1302	28.1707	27.7491	27.8193	27.8782
5041	Q9HC35;B5MBZ0;Q9HC35-2	Echinoderm microtubule-associated protein-like 4	EML4	28.166	28.2123	28.1261	28.0207	28.003	28.017	27.7641	27.9783	27.7686	27.7255	27.8512	27.6782	27.7226	27.7866	27.7381
3077	Q02878;F8VZ45;U3KQR5;F8VR69;F8VZA3;F8VWR1;F8VU16	60S ribosomal protein L6	RPL6	32.4706	32.3036	32.344	32.4562	32.5651	32.4632	32.9292	32.8852	32.8186	32.5626	32.6565	32.7558	32.767	32.7395	32.8309
5215	Q9NWV4	UPF0587 protein C1orf123	C1orf123	28.2419	28.5106	27.9551	28.4804	28.2756	28.1591	27.3874	27.5778	27.2257	27.7824	27.6224	27.7133	27.7205	27.6612	27.3044
2063	P09104;P09104-2;F5H0C8;F5H1C3;E5RI09;E5RG95;U3KQP4;U3KQQ1	Gamma-enolase;Enolase	ENO2	30.1696	30.2694	30.0957	30.0786	30.2932	30.1815	29.6843	29.5783	29.6047	30.0402	29.9624	29.8357	29.869	29.8068	29.8362
2444	P33981-2;P33981;D6RF82;D6REX1;D6RIC6	Dual specificity protein kinase TTK	TTK	25.9467	25.7805	25.6809	25.8644	25.7633	25.8445	26.2131	26.2153	26.5062	26.203	26.0216	26.2026	26.6534	26.2557	26.6055
4875	Q9GZT8-2;Q9GZT8;Q9GZT8-3;E7EXA3;Q6X734;B8ZZI0;C9JN42	NIF3-like protein 1	NIF3L1	26.6995	26.717	26.7166	26.6357	26.3446	26.803	26.0688	25.9523	26.018	26.5508	26.0882	26.1819	25.9189	26.0761	25.7385
2446	P33992;B1AHB1;B1AHB2;B1AHA9;F8WFD7	DNA replication licensing factor MCM5;DNA helicase	MCM5	30.3778	30.2827	30.2633	30.2534	30.2333	30.4968	30.6521	30.6343	30.7394	30.8943	30.8406	30.5765	30.7703	30.727	30.4142
2318	P24752;H0YEL7;P24752-2;E9PRQ6;E9PKF3	Acetyl-CoA acetyltransferase, mitochondrial	ACAT1	31.3821	31.3349	31.1857	31.082	31.4165	31.3473	30.6675	30.7707	30.7128	31.0082	31.0876	30.9253	30.7023	30.9163	30.8421
3235	Q13423;E9PCX7;D6RAI5;D6RHU2;H0Y8P5;D6RCR6	NAD(P) transhydrogenase, mitochondrial	NNT	31.2389	31.2675	31.1734	30.8553	30.8602	31.1153	30.2235	30.3439	30.2639	30.7109	30.773	30.6649	30.4674	30.3795	30.3339
4728	Q9BT73	Proteasome assembly chaperone 3	PSMG3	26.1148	25.9675	26.0873	26.3351	26.3379	26.262	25.6109	25.1089	24.998	26.0079	25.633	25.3922	25.7234	25.347	25.2907
4856	Q9BZX2;Q9BZX2-2;Q9HA47-3;Q9HA47;Q9HA47-4	Uridine-cytidine kinase 2	UCK2	27.064	26.9223	26.9598	27.4205	27.2299	27.1342	28.1949	28.2577	28.2225	27.069	27.7533	28.0466	28.0056	28.0419	28.0218
821	E7EPV7;P37840-2;P37840;D6RA31;H6UYS7;P37840-3	Alpha-synuclein	SNCA	28.6575	28.4311	28.388	28.7853	28.7407	29.001	27.5093	28.0245	27.7198	27.8024	27.2632	27.9093	27.8054	27.9767	28.4669
971	F2Z2V0;Q99829;B0QZ18;E7ENH5;A6PVH9;Q5JX45;Q5JX56;Q5JX58;Q5JX59;Q5JX60;Q5JX44;Q5JX54;Q5JX55;Q5JX61;Q5JX52;Q5JX57;H0Y524;Q5JX53	Copine-1	CPNE1	27.6711	27.6682	27.4178	27.5704	27.5638	27.3204	27.2636	26.9175	27.1785	27.0874	26.904	26.6937	26.4407	26.5892	26.44
412	A2A274;Q99798	Aconitate hydratase, mitochondrial	ACO2	31.2687	31.3809	31.2506	31.2281	31.1647	31.1444	30.8604	30.9564	30.7924	30.7641	31.0749	30.9992	31.0868	31.031	30.9204
3264	Q13596-2;Q13596;H0YK42;Q13596-3;H0YK43	Sorting nexin-1	SNX1	28.646	28.8544	28.4156	28.6952	28.6625	28.8616	28.4064	27.9715	27.9729	28.0238	28.4087	28.1817	28.1374	28.2882	28.0455
505	B1ALK7;Q14155-1;Q14155-5;Q14155-6;Q14155-2;Q14155-3;Q14155;E9PDQ5;E7EUY6;F6SJA5;Q15052-2;Q15052;C9JAD7;C9JDI6;B1ANY6;E7ENL8;E7EU80	Rho guanine nucleotide exchange factor 7	ARHGEF7	26.8163	26.8708	26.7129	26.8196	26.8792	26.7827	26.2299	26.4418	26.2164	26.5823	26.5737	26.4444	26.6976	26.527	26.3666
2659	P49736;H0Y8E6;H7C4N9;C9J013;C9JZ21;F8WDM3	DNA replication licensing factor MCM2	MCM2	30.6854	30.6164	30.4126	30.8355	30.7157	30.6554	31.118	31.0705	31.2054	30.9481	31.0083	31.1261	31.2295	31.2514	31.0974
5061	Q9HDC9;Q9HDC9-2;H0Y512	Adipocyte plasma membrane-associated protein	APMAP	28.2436	28.2014	28.4317	28.2198	28.2968	28.2945	27.9878	27.9156	27.6406	28.0874	28.056	28.1445	27.894	27.8834	27.8535
1562	O15075-2;O15075;Q5VZY9;O15075-3;O15075-4;H3BLV5;A0A1B0GWD1;A8K340;A0A140LJL1;O43602-2;O43602	Serine/threonine-protein kinase DCLK1	DCLK1	28.1763	28.3031	28.28	28.131	28.2589	28.1973	28.4683	28.3419	28.4017	28.5382	28.5891	28.5328	28.3521	28.5447	28.3563
1466	O00186	Syntaxin-binding protein 3	STXBP3	25.2529	25.3744	25.4625	25.361	25.1771	25.6799	24.8342	24.7804	24.642	24.8994	24.8891	24.3899	24.8976	24.9661	25.1019
3505	Q16763;K7EPJ1;K7EM75	Ubiquitin-conjugating enzyme E2 S	UBE2S	28.4132	28.1941	28.0279	28.5174	28.6579	28.5871	28.9155	28.869	29.0914	29.1063	29.1394	29.2437	28.9435	29.5817	29.4788
1901	O95478;A0A0A0MQZ6;H0YAI9	Ribosome biogenesis protein NSA2 homolog	NSA2	26.1628	26.4079	26.1697	26.27	26.5958	26.3025	26.5424	26.8454	26.8656	27.1242	26.6614	26.7316	26.9742	27.1724	26.7261
2934	P62854;Q5JNZ5	40S ribosomal protein S26;Putative 40S ribosomal protein S26-like 1	RPS26;RPS26P11	31.4273	31.1439	31.4519	31.5155	31.3912	31.2814	31.8958	31.8342	31.67	31.624	31.7483	31.7042	31.6489	31.9308	32.1348
2527	P41091;Q2VIR3;F8W810;Q2VIR3-2;H7BZU1	Eukaryotic translation initiation factor 2 subunit 3;Putative eukaryotic translation initiation factor 2 subunit 3-like protein	EIF2S3;EIF2S3L	31.1739	31.2915	31.108	31.3526	31.4055	31.186	31.596	31.5967	31.5917	31.2987	31.6689	31.6364	31.6803	31.6897	31.7412
5319	Q9P2R7-2;Q9P2R7;Q5T9Q5;Q5T9Q8;A0A0U1RQF8;A0A0U1RQL1;A0A0U1RRI1;A0A0U1RQU7	Succinyl-CoA ligase [ADP-forming] subunit beta, mitochondrial	SUCLA2	28.7822	29.1123	29.0335	28.9897	28.9826	28.989	28.7137	28.6441	28.3482	28.8651	28.6574	28.3965	28.4397	28.6239	28.6775
2942	P62899;C9JU56;B7Z4E3;B7Z4C8;P62899-3;P62899-2;H7C2W9;B8ZZK4	60S ribosomal protein L31	RPL31	31.5452	31.6299	31.3652	31.4078	31.5406	31.5797	31.8645	31.849	31.933	31.7105	31.8935	31.8418	31.692	31.7107	32.1231
4969	Q9H6W3;Q9H6W3-2	Bifunctional lysine-specific demethylase and histidyl-hydroxylase NO66	NO66	26.5398	26.6528	26.3964	26.6451	26.5651	26.6196	26.3359	26.169	26.2906	26.242	26.1105	25.613	26.1562	25.9091	26.1048
1365	J3QRD1;P51648;P51648-2;I3L1M4;J3QS00;J3QKK9;J3KTG1;C9JGJ2;I3L0X1;J3KTD9;I3L2W1;K7EN73;E9PJV0;C9JKT2;C9JMC5;I3L3I9;A8MYB8;E9PNN6;P48448;P43353-2;P30838;P43353	Fatty aldehyde dehydrogenase	ALDH3A2	28.1111	28.3463	28.2074	28.085	28.0777	28.2529	27.7673	28.0035	27.8998	27.6816	27.9972	27.8671	27.6688	27.932	27.8309
4895	Q9H0R4-2;Q9H0R4;K7ER15;K7EMY7	Haloacid dehalogenase-like hydrolase domain-containing protein 2	HDHD2	25.6969	25.6604	25.6839	25.6442	25.6188	26.0494	24.5942	24.5317	24.8294	25.6497	25.3389	24.9033	24.7348	25.0196	25.1441
5289	Q9P032	NADH dehydrogenase [ubiquinone] 1 alpha subcomplex assembly factor 4	NDUFAF4	26.2414	26.7705	26.6012	26.6595	26.6148	26.6342	25.8019	26.0553	26.2153	26.0164	26.2714	25.9253	25.5835	26.3342	25.798
3377	Q15020;Q15020-4;F8VV04;Q15020-2;H0YHU8;F8W667;F8VVK9;F8VZM2;Q15020-3	Squamous cell carcinoma antigen recognized by T-cells 3	SART3	28.2331	28.5629	28.3652	28.3213	28.4462	28.3117	28.1425	28.0257	27.9209	27.8986	28.0954	28.0452	27.9589	27.9425	28.2227
2115	P11216;H0Y4Z6	Glycogen phosphorylase, brain form	PYGB	29.3287	29.3272	29.1987	29.2387	29.2015	29.6349	28.7214	28.7889	28.4765	29.1818	28.9933	28.759	28.7234	28.8245	28.8877
2096	P10515;H0YDD4;E9PEJ4	Dihydrolipoyllysine-residue acetyltransferase component of pyruvate dehydrogenase complex, mitochondrial;Acetyltransferase component of pyruvate dehydrogenase complex	DLAT	30.0465	30.3354	30.2405	30.093	30.3439	30.1899	29.71	29.6527	29.6819	29.7648	29.8684	29.9091	30.087	29.9894	29.8166
2273	P21283;E7EV59;A0A0U1RR16;Q8NEY4-2;Q8NEY4	V-type proton ATPase subunit C 1	ATP6V1C1	27.4496	27.6884	27.6132	27.5408	27.5048	27.7626	26.7502	27.0994	27.1277	27.5947	27.2399	26.9138	27.1554	26.9991	27.0539
1393	K7EKE6;K7EJE8;P36776-2;P36776;P36776-3;K7ER27;K7ERR6;K7EQF8;K7ER56	Lon protease homolog, mitochondrial	LONP1	30.2003	30.3241	30.5045	30.2914	30.2353	30.3919	29.9392	29.9639	29.9539	30.2292	29.9481	30.0522	29.9691	30.0158	29.8956
3071	Q02252-2;Q02252;G3V4Z4	Methylmalonate-semialdehyde dehydrogenase [acylating], mitochondrial	ALDH6A1	27.8714	28.2921	27.9293	27.9418	27.6451	27.5717	26.8523	27.3535	27.2582	27.1023	27.1794	27.4855	26.8826	27.0403	26.9303
3600	Q5JSH3-2;Q5JSH3;Q5JSH3-4;H7BY83;Q5JSH3-3	WD repeat-containing protein 44	WDR44	27.1118	27.567	27.409	27.2901	27.4615	27.6035	26.388	26.9548	26.8812	27.2056	26.6335	26.7538	26.9558	26.9104	26.8886
2795	P55010;H0YLZ1;H0YN40;H0YMJ8;H0YM54;H0YK11;H0YK29	Eukaryotic translation initiation factor 5	EIF5	29.0695	28.8984	29.0193	29.117	28.9921	29.1217	29.3728	29.4122	29.2203	29.1664	29.2912	29.2814	29.3557	29.1671	29.3192
1027	H7C3P4;F6S8M0;P15586-2;P15586;H0YFA9;F5H4C6	N-acetylglucosamine-6-sulfatase	GNS	28.0809	28.4186	28.0361	27.7664	27.6521	28.0533	26.6258	27.3822	27.1959	26.6733	27.674	27.3365	27.1405	27.335	27.2
3693	Q5VWZ2-2;Q5VWZ2	Lysophospholipase-like protein 1	LYPLAL1	26.1722	26.4263	26.2797	26.0989	26.2278	26.1386	25.865	25.7503	25.7904	25.7284	26.0963	25.5998	25.9636	25.5955	25.2989
3013	P82979;H0YHG0;F8VZQ9;F8VS12	SAP domain-containing ribonucleoprotein	SARNP	30.5808	30.857	30.7187	30.5532	30.6888	30.8954	30.3179	30.0312	30.2358	30.7045	30.3529	30.1438	30.2113	30.2955	30.2101
2165	P14550;Q5T621;V9GYG2;V9GYP9	Alcohol dehydrogenase [NADP(+)]	AKR1A1	29.6227	29.6188	29.6083	29.4986	29.3995	29.7804	29.072	29.0078	29.0989	29.3992	29.5148	29.0851	29.0245	28.8847	29.2777
1124	G5E9A6;P51784;Q5JXD3	Ubiquitin carboxyl-terminal hydrolase;Ubiquitin carboxyl-terminal hydrolase 11	USP11	25.3187	25.2588	25.2158	25.1979	25.0854	25.2948	26.0439	25.63	25.6461	25.34	25.5883	25.5426	25.6834	25.4568	25.8671
113	A0A087WYP2;Q8IZQ5;H0YE28;H3BV83	Selenoprotein H	C11orf31;SELH	27.5336	27.7962	27.7132	27.6653	27.5643	27.6207	26.7666	27.603	26.9854	27.4143	27.1103	26.658	27.0309	26.8	26.7793
64	A0A087WVM4;B7ZM99;Q6UB35;H0Y327;Q6UB35-2;Q5JYA8;Q5JYA3;Q4VXM0;Q4VXM1;Q4VXV2	Monofunctional C1-tetrahydrofolate synthase, mitochondrial	MTHFD1L	29.2943	29.1059	29.2198	29.2491	29.3722	29.309	29.3823	29.545	29.5021	29.5905	29.5643	29.4581	29.5153	29.6254	29.4946
4701	Q9BRP8-2;Q9BRP8	Partner of Y14 and mago	WIBG	27.3416	27.3386	27.6845	27.4098	27.5281	27.5767	26.7672	26.753	26.6748	27.485	26.9858	26.9208	27.2053	26.8056	27.0228
4975	Q9H7B4;Q9H7B4-3;B0QZ88;Q9H7B4-2;B0QZA0;A8MXR1	Histone-lysine N-methyltransferase SMYD3	SMYD3	26.1514	26.3584	26.6054	26.4294	26.1834	26.3705	25.9501	25.5324	25.3848	25.9701	26.1651	25.7647	25.7026	26.0226	25.8395
4576	Q96Q11-2;Q96Q11;C9JRS7;F8W8C3;Q96Q11-3	CCA tRNA nucleotidyltransferase 1, mitochondrial	TRNT1	26.5031	26.9254	27.0552	26.5707	26.4759	26.7609	26.0458	25.887	26.0045	26.6012	26.117	25.9126	25.9634	25.9234	25.9444
1719	O60784-4;O60784;O60784-2;O60784-3;V9GZ68;V9GYF4;B0QY02;Q6UW50;B0QY01	Target of Myb protein 1	TOM1	25.6445	25.8019	25.6134	25.5572	25.0799	25.4382	24.7808	24.5517	24.8214	NaN	24.43	NaN	NaN	NaN	NaN
3069	Q02218;E9PCR7;A0A0D9SFS3;E9PDF2;Q02218-2;E9PFG7;Q02218-3;Q9ULD0;Q9ULD0-3;Q9ULD0-2;C9J4G7	2-oxoglutarate dehydrogenase, mitochondrial	OGDH	29.1756	29.2254	29.3762	29.1918	29.1992	29.2659	29.1086	28.8895	28.971	29.1939	28.7077	28.7837	28.6944	28.6724	28.6847
1772	O75396;A0A087X1A9	Vesicle-trafficking protein SEC22b	SEC22B	28.9124	29.0908	28.963	29.0271	29.0287	29.0715	28.8824	28.8859	28.6294	28.5489	28.8142	28.7757	28.7518	28.912	28.6698
3745	Q6NUK1;Q6NUK1-2;J3KN42	Calcium-binding mitochondrial carrier protein SCaMC-1	SLC25A24	26.241	26.3518	26.3695	26.5418	26.3616	26.3682	26.1453	25.9882	26.0325	26.0127	25.3817	25.5184	26.0506	25.5656	25.5805
5249	Q9NY93-2;Q9NY93;H7C3E9;G3V0G3;H7BZN7;F8WDT8;F8WEI3	Probable ATP-dependent RNA helicase DDX56	DDX56	27.6844	27.6218	27.3339	27.6002	27.6842	27.5712	27.9221	27.9889	27.9993	28.018	27.8935	27.7425	27.9732	28.094	27.8859
2126	P11586;F5H2F4;V9GYY3;V9GY75	C-1-tetrahydrofolate synthase, cytoplasmic;Methylenetetrahydrofolate dehydrogenase;Methenyltetrahydrofolate cyclohydrolase;Formyltetrahydrofolate synthetase;C-1-tetrahydrofolate synthase, cytoplasmic, N-terminally processed	MTHFD1	32.1259	32.3654	32.2429	32.205	32.214	32.3466	31.8925	31.9233	31.835	32.1572	32.0874	32.0463	31.9667	32.0658	31.9506
4534	Q96K17;E9PL10;Q96K17-2	Transcription factor BTF3 homolog 4;Transcription factor BTF3	BTF3L4	29.3901	29.457	29.6001	29.496	29.5954	29.4686	28.6699	28.8253	29.0032	29.1624	29.5054	28.9074	28.6584	29.1098	29.0683
5377	Q9UH65;E7EMB1;E9PJM7;E9PJK8	Switch-associated protein 70	SWAP70	27.5733	27.5815	27.3712	27.6924	27.6174	27.6181	27.316	27.1962	27.4756	27.1935	26.8597	26.6966	26.8333	27.226	26.9264
4074	Q8N4V1;Q8N4V1-2	Membrane magnesium transporter 1	MMGT1	26.8195	26.6998	26.5979	26.7053	26.9577	26.7079	26.6108	26.2064	NaN	26.2583	26.6209	26.3044	26.343	26.2981	26.3238
2452	P34949;H3BMZ9;H3BPP3;H3BUZ9;H3BPB8;H3BNY8;H3BP57;H3BT48;F5GX71;H3BPM5;H3BQX0;P34949-2;H3BU66;H3BN01;H3BPU7;H3BT46;H3BUG1;B4DYB8	Mannose-6-phosphate isomerase	MPI	26.8663	26.9958	26.7762	26.5932	26.8834	26.709	25.7545	26.1835	26.1618	26.4363	26.1778	25.8281	26.8226	26.2803	26.1792
1983	P04183;K7ERV3;K7ES52;K7ERJ1;K7ENW5	Thymidine kinase, cytosolic;Thymidine kinase	TK1	25.6176	NaN	25.0868	25.5708	25.3587	25.5331	26.406	26.3018	26.3337	NaN	26.137	26.1084	26.103	26.2571	26.4017
3369	Q15004;H0YMA4;A0A0U1RQM0;H0YKX3;A0A0U1RQC1;Q15004-2	PCNA-associated factor	KIAA0101	27.3113	26.6443	26.7392	27.09	27.3171	26.9117	27.3148	27.8551	27.8135	27.7958	28.0808	27.8572	27.729	27.7629	27.9081
1095	G3V1D3;G3V180;Q9NY33-4;Q9NY33;E9PQ14;Q9NY33-2;E9PNX5;E9PKK8;E9PPK9	Dipeptidyl peptidase 3	DPP3	29.0147	28.8114	28.7086	28.8771	29.024	28.9314	28.6269	28.7229	28.5868	28.2703	28.5572	28.5823	28.7091	28.4328	28.4963
5572	Q9Y2W1	Thyroid hormone receptor-associated protein 3	THRAP3	29.9629	29.9989	30.0091	30.0452	30.0999	29.7984	29.8041	29.9106	29.3632	29.816	29.4917	29.6318	29.6154	29.5161	29.4802
1889	O95373;E9PLB2;E9PLJ0	Importin-7	IPO7	29.7129	29.3956	29.6628	29.5331	29.505	29.5632	30.3183	30.2732	29.9668	29.742	29.767	29.8529	30.0422	29.8635	29.8805
2296	P22695;H3BRG4;H3BSJ9;H3BP04;H3BUE4;H3BUI9;A0A087WVZ4	Cytochrome b-c1 complex subunit 2, mitochondrial	UQCRC2	29.3331	29.3413	29.2768	29.4792	29.4698	29.2935	29.22	29.1801	29.1221	28.7636	29.0883	29.0039	29.0782	29.212	29.084
3733	Q6IAA8;F5GX19;F5H3Y3;H0YFI1;F5H479	Ragulator complex protein LAMTOR1	LAMTOR1	28.1796	28.5889	28.4333	28.2787	28.3094	28.7195	27.9649	27.6254	27.8504	28.0145	27.8563	27.8809	27.8978	27.8994	27.6527
3536	Q3KQV9;Q3KQV9-2;A0A087X226	UDP-N-acetylhexosamine pyrophosphorylase-like protein 1	UAP1L1	27.3751	27.345	27.4335	27.5544	27.5107	27.2389	27.0394	26.9174	27.0453	26.9438	27.3144	27.337	26.9022	26.7439	26.7459
123	A0A087WZN1;O43837;A0A087X2E5;O43837-2;O43837-3;A0A0D9SG66	Isocitrate dehydrogenase [NAD] subunit, mitochondrial;Isocitrate dehydrogenase [NAD] subunit beta, mitochondrial	IDH3B	28.5905	29.0156	28.9194	28.9599	28.9573	29.158	28.3836	28.5098	28.4609	28.5263	28.7734	28.4404	28.1225	28.3705	28.3451
5307	Q9P265	Disco-interacting protein 2 homolog B	DIP2B	26.6657	26.7717	26.6207	26.332	26.6726	26.3943	25.7564	25.5771	25.9986	26.532	26.3674	25.7135	25.9371	26.0994	25.7625
2419	P31689;P31689-2	DnaJ homolog subfamily A member 1	DNAJA1	29.6041	29.3504	29.2671	29.7406	29.8353	29.4735	29.9153	30.3233	30.2938	29.6547	29.9598	30.1012	30.442	30.4658	30.3021
2738	P52292;J3QLL0;J3KS65;J3QL07	Importin subunit alpha-1	KPNA2	31.2388	31.5624	31.3129	31.6261	31.6215	31.7527	32.1589	31.8315	31.9508	32.098	32.1385	31.8982	32.268	32.0788	32.079
2590	P46777;Q5T7N0;R4GNJ2	60S ribosomal protein L5	RPL5	31.8999	31.6206	31.5394	31.8234	31.8239	31.4359	32.3401	32.2443	32.3151	31.6507	32.28	32.1822	32.2849	32.2143	32.1967
4671	Q9BPW8;H7C2U6;F8WCR5;C9JDV8	Protein NipSnap homolog 1	NIPSNAP1	27.6692	27.1357	27.4787	27.1647	27.2764	27.4713	26.9107	26.6628	26.7249	27.2222	27.0753	26.7078	26.3652	26.6126	26.832
1169	H0YB09;Q7Z3D6-5;Q7Z3D6-4;Q7Z3D6-3;Q7Z3D6;Q7Z3D6-2;H0YB62;H0YB11;A0A0C4DGD4;E5RHG2;E5RK56;E5RFT5;E5RGP9;E5RFZ6;E5RGN8;E5RJ87;E5RIL4;A0A0C4DGD8;E5RJ62;E5RIU5;Q7Z3D6-6	UPF0317 protein C14orf159, mitochondrial	C14orf159	25.2588	25.3567	25.3402	NaN	NaN	25.0542	24.6307	24.5143	24.5823	NaN	NaN	24.7561	24.2264	23.9951	NaN
4028	Q8IYI6	Exocyst complex component 8	EXOC8	25.6761	26.1635	26.1198	25.5157	25.4813	25.9979	NaN	24.6572	25.0474	NaN	24.7644	25.1891	24.912	24.7965	25.5186
4801	Q9BWD1;Q9BWD1-2	Acetyl-CoA acetyltransferase, cytosolic	ACAT2	30.6735	30.6596	30.6238	30.6251	30.4548	30.625	30.4755	30.3747	30.1372	30.5135	30.3668	30.2636	29.9991	29.9751	30.2164
3054	Q01581;D6RIW1;P54868-3;P54868-2;P54868	Hydroxymethylglutaryl-CoA synthase, cytoplasmic	HMGCS1	30.2327	29.9521	29.8623	30.0417	30.0565	29.6743	30.4213	30.4518	30.5589	30.2203	30.567	30.621	30.4495	30.5489	30.4788
3123	Q07960;H0YE29;E9PNR6	Rho GTPase-activating protein 1	ARHGAP1	28.0259	28.3927	27.8315	28.0197	27.8385	27.9637	27.3812	27.6333	27.4587	27.631	27.2852	27.4394	26.3034	27.1119	26.8854
2621	P48637;P48637-2	Glutathione synthetase	GSS	29.4708	29.1858	29.3795	29.2077	29.3495	29.0582	28.9235	29.0582	28.8793	29.0233	28.9954	28.9628	28.5741	28.5047	28.5661
2047	P08237;P08237-3;P08237-2;F8VX13;F8VNX2;F8VZQ1;F8VSL1;F8VP00;F8W1J8;F8VSF7;F8VW30;F8VUB8;F8VYK8;F8VTQ3;F8VZI0;H0YHB8;F8VZ53;F8VSF5;F8VVE3	ATP-dependent 6-phosphofructokinase, muscle type	PFKM	29.1377	29.3291	29.1552	29.0983	29.0382	29.3501	29.1255	28.9996	28.8932	28.4707	28.7737	28.5249	28.8085	28.7768	28.732
5080	Q9NPI6-2;Q9NPI6;A0A087WT55;A0A087WXD0;A0A087WVE6	mRNA-decapping enzyme 1A	DCP1A	26.8558	26.9605	27.0331	26.9772	26.7998	27.1923	26.6337	26.3854	26.6366	26.6894	26.928	26.5063	26.5756	26.3663	26.1467
5074	Q9NPD8	Ubiquitin-conjugating enzyme E2 T	UBE2T	26.6249	27.3562	27.3374	27.311	27.1674	27.2044	27.8013	27.6646	27.7702	27.6303	28.1067	28.1248	28.0023	27.7945	28.0272
1800	O75663;O75663-2	TIP41-like protein	TIPRL	27.3922	27.616	27.478	27.8283	27.6661	27.9996	26.9503	27.1711	27.2464	27.4086	26.9949	26.9586	27.0136	27.216	26.8957
2383	P30043;M0R192;M0QZL1	Flavin reductase (NADPH)	BLVRB	29.1232	29.1868	28.964	28.9138	28.894	28.9007	28.8308	28.8681	28.7901	28.6644	28.4647	28.3026	28.3938	28.1956	28.476
4447	Q96E29-3;Q96E29-2;Q96E29;E5RIK9;E5RIY4	Transcription termination factor 3, mitochondrial	MTERF3	24.3117	24.5302	24.7075	24.9276	24.7472	24.7183	25.0992	24.9841	25.2768	25.848	25.211	25.2071	25.6655	25.2497	24.8715
2944	P62913-2;P62913;Q5VVC8;Q5VVC9	60S ribosomal protein L11	RPL11	31.2477	30.9449	31.0064	31.1016	31.2004	31.2763	31.6288	31.268	31.3239	31.6691	31.4173	31.3436	31.4432	31.5654	31.6527
5559	Q9Y2P8;Q5VYW8;Q5VZU3;Q9Y2P8-2;Q5VZU2	RNA 3-terminal phosphate cyclase-like protein	RCL1	28.8272	28.7502	28.9043	28.7499	28.6724	28.809	28.5746	28.6566	28.7739	28.489	28.5093	28.4733	28.5154	28.6145	28.5742
4581	Q96QK1;I3L4S0;I3L4P4	Vacuolar protein sorting-associated protein 35	VPS35	30.5246	30.4071	30.4639	30.3247	30.1765	30.2929	29.9847	30.2113	30.065	30.2641	30.085	30.0614	29.9811	29.8001	29.8048
3314	Q14204;H0YJ21	Cytoplasmic dynein 1 heavy chain 1	DYNC1H1	32.7866	32.7716	32.7576	32.6467	32.5796	32.7309	32.5875	32.527	32.4297	32.5917	32.6417	32.5141	32.4497	32.3602	32.3887
2033	P07686;Q5URX0;H0YA83;H0Y9B6	Beta-hexosaminidase subunit beta;Beta-hexosaminidase subunit beta chain B;Beta-hexosaminidase subunit beta chain A	HEXB	26.8413	27.1906	27.173	26.8442	26.8838	27.0825	26.9292	26.3371	26.3009	26.8893	26.6242	26.26	26.3611	26.5751	26.4957
5495	Q9UN86-2;Q9UN86;D6RAC7;D6RB17;D6RGJ4;D6RBM9;D6REX8;D6RBR0;D6RE13;D6RBW8;D6R9X5;D6R9A4	Ras GTPase-activating protein-binding protein 2	G3BP2	29.552	29.618	29.3378	29.6621	29.8113	29.5894	30.2712	29.9622	29.9086	29.7239	29.8289	29.9538	30.2069	30.0135	29.9858
2000	P05026-2;P05026;V9GYR2	Sodium/potassium-transporting ATPase subunit beta-1	ATP1B1	25.5855	25.6357	25.4081	25.3535	25.0232	24.8866	26.3359	25.919	26.3397	25.9033	25.7035	25.6884	26.298	26.1416	26.1311
3939	Q86UE8-3;Q86UE8-2;Q86UE8;J3KRK0;J3QLK5;Q9UKI8-5;Q9UKI8;Q9UKI8-2;J3QR10;J3QS73;J3KST4;F8W7X8;J3QS44;B3KRP1;Q9UKI8-3;Q9UKI8-4	Serine/threonine-protein kinase tousled-like 2;Serine/threonine-protein kinase tousled-like 1	TLK2;TLK1	23.1773	NaN	NaN	23.3153	23.2673	NaN	23.6826	23.8182	23.6007	NaN	NaN	NaN	NaN	23.7376	NaN
1951	P00374;P00374-2;B4DM58;C9JJ68;Q86XF0	Dihydrofolate reductase	DHFR	28.3639	28.1872	28.3622	28.1702	28.336	28.2642	28.3741	28.3864	28.3829	28.5363	28.5724	28.5643	28.8006	28.6162	28.6456
492	B0QY89;Q9Y262;Q9Y262-2;B0QY90;C9JHP4;C9K0Q7;H7C3A0;H0Y7E6	Eukaryotic translation initiation factor 3 subunit L	EIF3L	30.4199	30.3797	30.1756	30.3077	30.4287	30.3666	30.7092	30.6988	30.5965	30.6252	30.6114	30.4793	30.5988	30.4183	30.4805
1423	K9J957;P61289;P61289-3;P61289-2;K7ENH2;B3KQ25;K7ESG5;A0A087WTV2;K7EMD0;K7EPX6;K7EKR3;B7Z8D3	Proteasome activator complex subunit 3	PSME3	29.4767	29.3314	29.2926	29.3848	29.3432	29.509	29.5284	29.6106	29.3535	29.7405	29.7494	29.9272	29.7932	29.9575	29.8392
1586	O15269;O15269-2	Serine palmitoyltransferase 1	SPTLC1	27.5015	27.5447	27.0188	27.3347	27.5029	27.7455	27.0059	27.1523	27.0086	26.5521	26.3605	27.0079	26.8964	26.7819	26.8181
2746	P52630-4;P52630;B4DLC8	Signal transducer and activator of transcription 2	STAT2	26.4925	26.7004	26.7292	26.4783	26.1605	26.0214	25.407	25.4871	25.5318	25.9561	26.0773	26.0323	25.6345	25.7936	25.7802
4384	Q969X6;H3BSH7;Q969X6-3;A0A0J9YWM9;Q969X6-2;A0A0J9YWK2;A0A0J9YXV4;H3BRM8;H3BPD7;I3L4T9;J3KSI1;A0A0J9YX18;J3KSE6;J3KTR0	Cirhin	CIRH1A	27.7897	27.6007	27.6694	28.0383	27.9419	27.7587	28.0487	28.0296	28.1833	28.2212	28.339	27.9065	28.4123	28.3045	28.3735
2334	P26358;P26358-2;P26358-3;K7ENW7;K7EJL0;K7EMU8;K7EIZ6;K7ENQ6;K7ERQ1;K7ELB1	DNA (cytosine-5)-methyltransferase 1	DNMT1	29.7298	30.0318	30.0453	29.624	29.6817	29.901	30.2256	30.3238	30.2574	30.3255	30.1066	30.3068	30.3854	30.1776	30.4666
2275	P21333-2;P21333;Q5HY54;Q60FE5;A0A087WWY3;F8WE98;H0Y5C6;H0Y5F3;H7C2E7	Filamin-A	FLNA	34.5039	34.4707	34.3994	34.6293	34.7101	34.6045	34.2423	34.1413	34.1912	34.0635	34.3538	34.3003	34.4093	34.3801	34.3797
3577	Q53T59;F6TR53;B5MC96;H7C0Y9;F8WDN8;H7BZZ1;H7BZ19	HCLS1-binding protein 3	HS1BP3	28.0859	28.1932	28.0208	27.6214	27.4412	28.0226	26.7106	27.1699	27.39	27.5416	27.3176	27.3421	26.8729	27.2433	27.1413
3900	Q7Z4H3-2;Q7Z4H3;V9GYS5;V9GZ04;Q7Z4H3-3	HD domain-containing protein 2	HDDC2	27.4012	27.6964	27.3107	27.0838	27.3233	27.4032	27.035	27.0527	27.0701	26.8582	26.7933	26.8364	26.8242	26.8087	26.7252
4481	Q96GK7;Q6P2I3;C9JGM0	Fumarylacetoacetate hydrolase domain-containing protein 2A;Fumarylacetoacetate hydrolase domain-containing protein 2B	FAHD2A;FAHD2B	27.0192	26.9695	26.6367	26.886	26.8441	27.0903	26.8053	26.4811	26.6207	26.3821	26.2013	26.4269	26.6659	26.5348	26.5472
5411	Q9UIG0-2;Q9UIG0;Q9Y6L7	Tyrosine-protein kinase BAZ1B	BAZ1B	29.7078	29.5628	29.7222	29.6174	29.6187	29.5765	29.7073	29.8155	29.6865	29.8516	29.8367	29.8257	29.8486	29.7368	29.8236
4366	Q93034;E9PP19;H0YCA0	Cullin-5	CUL5	27.304	27.2478	26.9893	27.1052	27.1743	27.3469	26.7993	26.9308	26.9139	26.7781	27.2091	26.6527	26.8442	26.8243	26.864
402	A0A1B0GVW0;O75787-2;O75787;A0A1B0GVB9;A0A1B0GUT7;B7Z1I9;A0A1B0GTB0;A0A1B0GTU8;A0A1B0GVC7;A0A1B0GWJ8;H7C3E1;B7Z413;A0A1B0GU12;A0A1B0GWD6;A0A1B0GW13;A0A1B0GVI9;A0A1B0GV60;H7C240;A0A1B0GV24;A0A1B0GUV3;A0A1B0GVZ1	Renin receptor	ATP6AP2	26.3825	26.453	26.4974	26.4115	26.6718	26.4406	27.0393	26.7534	26.8699	27.4174	26.7548	26.7783	26.5206	26.8794	27.0436
4197	Q8TB61-3;Q8TB61-2;Q8TB61;Q8TB61-5;Q8TB61-4	Adenosine 3-phospho 5-phosphosulfate transporter 1	SLC35B2	25.6888	25.7697	25.8712	25.6283	25.8234	25.8148	25.2357	25.2135	25.0557	25.2744	25.3055	25.404	NaN	NaN	24.5323
2153	P13639;M0R0I6	Elongation factor 2	EEF2	33.8886	33.7245	33.702	34.1027	34.2145	33.9273	34.3227	34.3222	34.3328	34.0349	34.4718	34.4259	34.5866	34.5932	34.5454
4616	Q96T51;Q96T51-2;Q96T51-3;J3KPP6;H0Y9Y8;H0YAC8;H0YD93;Q8WXA3-5;Q8WXA3-4;Q7L099;Q7L099-2;Q7L099-4;Q8WXA3-2;Q7L099-3;Q8WXA3-3;Q8WXA3	RUN and FYVE domain-containing protein 1	RUFY1	26.4353	26.877	27.11	26.5339	26.5455	27.0011	25.9218	25.8236	26.0277	26.1352	26.315	26.2106	26.1747	26.0936	25.8986
875	E9PB90;P52789;P52790	Hexokinase;Hexokinase-2	HK2	28.978	29.1022	28.8784	28.9649	28.9727	29.2499	29.244	29.268	29.2321	29.464	29.4956	29.3634	29.3483	29.3258	29.2564
4633	Q99536;Q99536-3;K7ERT7;Q99536-2;K7ESA3;K7ENX2;K7EM19;K7EJM4;K7ER81	Synaptic vesicle membrane protein VAT-1 homolog	VAT1	29.1399	29.5751	29.2631	29.0338	29.0032	29.2984	28.8595	28.6379	28.5136	28.9976	28.5989	28.6518	28.986	28.7297	28.59
1510	O00767	Acyl-CoA desaturase	SCD	27.097	26.6644	26.887	26.4883	26.308	26.6189	27.2171	27.2916	27.1001	27.5735	27.7268	27.5478	27.4496	27.2502	26.8592
2193	P16278-3;P16278;E7EQ29;P16278-2;C9J539;C9J4G9	Beta-galactosidase	GLB1	26.3802	26.2835	25.98	26.3248	26.2667	26.4778	26.0418	25.6979	25.6461	26.0969	25.7428	26.2502	25.7353	25.8518	25.7266
2976	P68104;Q5VTE0;A0A087WVQ9;P68104-2;A0A087WV01;Q5JR01;A6PW80	Elongation factor 1-alpha 1;Putative elongation factor 1-alpha-like 3;Elongation factor 1-alpha	EEF1A1;EEF1A1P5	32.6296	32.8758	32.8344	32.7538	32.7256	32.9028	32.8626	32.8388	33.0363	33.132	33.4127	33.0532	33.2103	33.1434	33.1193
3151	Q12768;E7EQI7	WASH complex subunit strumpellin	KIAA0196	27.8077	27.7564	27.3841	27.8027	27.536	27.6432	27.3787	27.3603	27.3301	26.9468	27.3394	27.1195	27.5716	26.9135	27.0673
1057	F8W038;Q8IXM2;Q8IXM2-3;F8W1H0;H0YIS7;Q8IXM2-2	Chromatin complexes subunit BAP18	C17orf49;BAP18;RNASEK-C17orf49	NaN	NaN	26.2502	NaN	NaN	26.1108	NaN	NaN	25.0528	25.2923	25.3859	25.6249	25.5497	25.1424	NaN
2925	P62701;Q8TD47;C9JEH7;P22090	40S ribosomal protein S4, X isoform	RPS4X	33.1176	33.0434	32.996	32.968	33.0918	33.2103	33.2206	33.2402	33.2435	33.1888	33.3614	33.2454	33.2926	33.3565	33.3343
2676	P49959;F8W7U8;P49959-2;P49959-3;F5GXT0;F5H742;F5H256	Double-strand break repair protein MRE11A	MRE11A	28.7056	28.8743	28.6716	28.6687	28.6978	28.333	28.1774	28.2099	28.0813	28.3627	28.4326	28.2991	28.1192	28.4005	28.1633
1721	O60826	Coiled-coil domain-containing protein 22	CCDC22	26.7162	26.9038	26.7226	26.4783	26.4984	26.9098	26.1618	26.2798	26.2056	26.4449	26.2613	26.0671	26.1339	26.3849	26.5334
185	A0A0A0MQW0;A0A0A0MR39;A0A087WUT0;Q9P2K5-2;Q9P2K5;H0YN19;A0A0C4DGV1;H0YKS1;A0A087WWC8;Q9P2K5-4;Q9P2K5-3	Myelin expression factor 2	MYEF2	27.9227	28.1256	28.1562	27.7216	27.8216	28.0631	27.6082	27.6971	27.6276	27.8071	27.1822	27.5159	27.7349	27.3649	27.4042
1792	O75534-2;O75534-3;O75534;O75534-4;E9PLT0;E9PNG3;E9PLD4;E9PJK7;E9PKN4	Cold shock domain-containing protein E1	CSDE1	30.6995	30.8384	30.5705	30.4317	30.5001	30.727	30.9387	31.2072	31.1343	31.1541	30.9007	30.7788	30.99	30.9242	30.8157
5287	Q9P015;E5RIZ4;E5RHF4	39S ribosomal protein L15, mitochondrial	MRPL15	26.4151	26.5307	26.3037	26.4101	26.247	26.2159	26.06	26.3309	26.1808	25.757	26.0465	25.8596	26.1239	26.0562	25.7997
96	A0A087WXS7;O43681;K7ERW9	ATPase ASNA1	ASNA1	28.3327	28.1271	28.3041	28.265	28.2392	28.3183	27.7681	27.8678	27.7114	28.1211	28.1081	28.2387	28.0528	28.0454	27.8013
2061	P08758;D6RBL5;E9PHT9;D6RBE9;D6RCN3	Annexin A5;Annexin	ANXA5	31.8332	31.848	31.8084	31.9005	31.8303	32.2339	31.4725	31.5401	31.3955	31.8147	31.5123	31.5572	31.5455	31.5729	31.4696
2988	P78347-2;P78347-4;P78347-3;P78347;P78347-5;C9J6M0;A0A087WW90;A0A0D9SF80;Q86UP8-3	General transcription factor II-I	GTF2I	30.948	31.1149	30.9818	30.9472	30.9408	30.9997	30.6278	30.8048	30.7398	30.8501	31.0107	30.8513	30.5892	30.647	30.8172
2026	P07108;B8ZWD1;A0A0A0MTI5;P07108-3;P07108-2;P07108-4;P07108-5;P07108-6	Acyl-CoA-binding protein	DBI	27.7125	28.1822	28.1241	27.7193	27.7	27.837	27.2672	27.093	26.9791	27.1268	27.4795	27.6099	27.5213	27.3281	27.7866
5143	Q9NSK0;Q9NSK0-3;Q9NSK0-5;C9J8T5;Q9NSK0-4;C9JZE5;H7C4M1;C9JXT5;C9JQU1;C9K0D5;Q9NSK0-2	Kinesin light chain 4	KLC4	26.4417	26.0036	26.674	26.1409	25.9586	26.1623	25.0705	25.441	25.4769	26.1382	25.5505	25.4366	24.7716	25.838	24.3196
122	D6REQ6;D6RHI9;A0A087WZM2;O00584;H0YAE9;A0A087WWI1;O00584-2	Ribonuclease T2	RNASET2	23.4481	NaN	NaN	NaN	23.3594	NaN	24.0687	NaN	NaN	NaN	NaN	24.1746	23.9463	23.8064	24.3353
2995	P78417;Q5TA02;P78417-3;P78417-2;Q5TA01	Glutathione S-transferase omega-1	GSTO1	29.6224	29.7496	29.9702	29.708	29.7926	30.0902	29.2603	29.3101	29.3105	29.6109	29.6194	29.4654	29.5398	29.3871	29.3775
807	J3QLD9;E7EMK3;Q14254;K7EKW9	Flotillin-2	FLOT2	28.3993	28.6309	28.4706	28.58	28.4479	28.6701	28.196	28.104	28.3374	28.2152	28.358	28.2225	28.5659	28.2446	28.2041
2342	P26641;P26641-2	Elongation factor 1-gamma	EEF1G	31.9109	31.7731	31.8603	31.6847	31.3552	31.7545	32.4085	32.1343	32.1724	32.037	32.2237	32.0129	32.2877	32.1415	32.1065
461	A6NMQ1;P09884;A0A087WU64	DNA polymerase;DNA polymerase alpha catalytic subunit	POLA1	27.9466	27.9076	27.6686	27.5695	27.6301	27.8816	28.2158	28.1312	28.2149	27.9909	28.0662	28.0483	28.1907	28.1647	28.246
4048	Q8N122;Q8N122-3;Q8N122-2	Regulatory-associated protein of mTOR	RPTOR	24.4187	24.7775	24.4588	24.7171	24.4197	24.3652	23.8349	24.2781	NaN	NaN	24.1975	23.9797	24.2061	24.0619	NaN
4421	Q96C90;F5GXC4;F5H2U0;B5MC51;P53671-3	Protein phosphatase 1 regulatory subunit 14B	PPP1R14B	27.7503	28.1831	27.8795	27.9604	28.061	27.766	28.4252	28.2348	28.2088	28.4619	28.2162	28.3296	28.4351	28.3237	28.2049
4786	Q9BVP2-2;Q9BVP2;C9JZT7;B4DMU5;C9JYH9	Guanine nucleotide-binding protein-like 3	GNL3	28.019	27.8697	27.9704	28.3125	28.3003	27.5265	28.5448	28.6163	28.5492	28.4507	28.7497	28.7638	28.9333	28.6539	28.8149
3173	Q12931;Q12931-2;I3L0K7;I3L239;I3L4L7;I3L253;I3L3L4	Heat shock protein 75 kDa, mitochondrial	TRAP1	30.6229	30.7819	30.6686	30.6306	30.6474	30.7508	30.553	30.6498	30.4889	30.4667	30.5909	30.5626	30.3813	30.5206	30.5432
5670	Q9Y5X3;Q5QPE4;Q5QPE5;A0A087WUY5;U3KQL0;U3KQP5;Q9Y5X3-2	Sorting nexin-5	SNX5	28.6622	28.8861	28.7031	28.68	28.6138	28.5331	28.3798	28.3575	28.4388	28.6002	28.5361	28.4277	28.4246	28.3081	28.3054
5413	Q9UIJ7;Q9UIJ7-3;Q9UIJ7-2	GTP:AMP phosphotransferase AK3, mitochondrial	AK3	28.2149	28.477	28.3525	28.0321	28.0046	28.4074	27.9492	27.8371	27.8644	27.6793	27.8994	27.7415	27.7605	27.8397	27.613
285	A0A0C4DFU2;P04179;F5H4R2;A0A0C4DFU1;F5GYZ5;P04179-4;P04179-2;F5H3C5;A0A0C4DG56;P04179-3;G8JLJ2;G5E9P6;F5GXZ9	Superoxide dismutase;Superoxide dismutase [Mn], mitochondrial	SOD2	27.8953	28.1076	28.3066	27.8953	27.8923	27.9753	27.6614	27.6153	27.3374	27.7334	27.9508	27.4588	27.8826	27.4371	27.4008
44	E9PL01;A0A087WUC6;E9PI68;Q15005;E9PRB9;H0YE04	Signal peptidase complex subunit 2	SPCS2	29.099	29.248	29.5919	29.0874	29.15	29.4673	28.3331	28.3117	28.4898	29.3531	29.0932	28.7609	27.9936	28.707	28.3141
2593	P46821;D6RA32;D6RA40;D6RGJ3;D6RCL2	Microtubule-associated protein 1B;MAP1B heavy chain;MAP1 light chain LC1	MAP1B	31.3726	31.523	31.3273	31.4213	31.4265	31.2965	31.0955	31.1428	31.0951	31.0849	31.2511	31.2398	31.3558	31.322	31.2306
2077	P09622;E9PEX6;P09622-2;P09622-3;F8WDM5;F2Z2E3	Dihydrolipoyl dehydrogenase, mitochondrial;Dihydrolipoyl dehydrogenase	DLD	29.5561	29.9138	29.5895	29.9966	29.9324	30.0979	29.7368	29.4703	29.4319	29.1708	29.0342	28.8389	29.5483	29.3425	29.3562
5329	Q9UBF2;Q9UBF2-2	Coatomer subunit gamma-2	COPG2	27.0145	27.3548	27.4577	27.0773	26.8721	26.8024	26.6192	26.9071	26.5181	26.2209	26.2936	26.6148	26.6722	26.5675	26.381
1638	O43583;F8VVL1	Density-regulated protein	DENR	26.8236	26.8589	26.8252	26.9691	27.2795	26.9725	27.6136	27.6854	27.4293	27.0803	27.2714	26.9506	27.3568	27.5107	27.6262
5673	Q9Y5Z4;Q9Y5Z4-2;Q5THN1	Heme-binding protein 2	HEBP2	27.0342	27.2674	26.8135	26.992	26.9315	26.8423	26.936	26.6346	26.5868	26.2226	26.7781	26.4996	26.5526	26.5221	26.6795
5153	Q9NU22;Q5T795;M0QXR3	Midasin	MDN1	28.3918	28.4883	28.3359	28.5601	28.6471	28.6887	28.9848	28.8567	28.7611	28.8364	28.7697	28.7997	28.9284	28.6566	28.7652
3584	Q58FF8	Putative heat shock protein HSP 90-beta 2	HSP90AB2P	29.5557	29.4991	29.1961	29.28	29.6182	29.6326	29.9646	30.0213	29.6225	29.3368	30.1174	30.5504	30.5251	30.4473	30.2943
392	A0A1B0GU86;Q03154;A0A1B0GW23;Q03154-2;Q03154-3;Q03154-4;A0A1B0GVA5;A0A1B0GV31;C9JMV9;F8WC59;C9JYZ0;A0A1B0GTG3;A0A1B0GVZ3;A0A1B0GVG0;A0A1B0GU36;A0A1B0GUT4	Aminoacylase-1	ACY1;ABHD14A-ACY1	25.6012	26.0679	25.8031	25.3928	25.3115	25.5298	25.1823	25.2797	24.8053	NaN	NaN	NaN	24.517	24.9498	24.5305
3500	Q16698-2;Q16698;E5RJG7;E5RFV2;E5RJD2;E5RID6;H0YAW3	2,4-dienoyl-CoA reductase, mitochondrial	DECR1	28.6775	28.917	28.5679	28.3004	28.2424	28.6461	27.9375	28.1456	27.9986	28.4068	28.1298	28.1184	27.8189	27.6994	27.9556
1399	K7ELL7;P14314-2;P14314;K7EPW7;K7EKX1;K7EJ70;A0A0C4DGP4;K7EIP3;K7EL27	Glucosidase 2 subunit beta	PRKCSH	30.5287	30.6053	30.4581	30.3649	30.4627	30.4208	30.4423	30.3592	30.153	30.2526	30.3212	30.2476	30.3806	30.231	30.1338
3467	Q15813;Q15813-2	Tubulin-specific chaperone E	TBCE	27.9151	28.4537	28.0929	27.9693	28.1614	28.0185	27.6849	27.9778	27.7641	27.6311	27.4733	27.6556	27.6944	27.6486	27.6806
3212	Q13200;Q13200-3;Q13200-2;C9JPC0;H7C1H2;H7C2Q3;F8WBS8	26S proteasome non-ATPase regulatory subunit 2	PSMD2	30.9108	30.9451	30.7694	30.7818	30.8385	30.9885	30.8137	30.8561	30.6103	30.6053	30.7086	30.606	30.592	30.6627	30.6166
1279	I3L0N3;P46459;P46459-2;I3L2G1;K7EQD6;I3L0L3;I3L338;I3L4Q9	Vesicle-fusing ATPase	NSF	28.6053	28.9963	28.7783	28.6478	28.4528	28.7313	28.3134	28.1165	28.2492	28.419	28.4484	28.3834	28.3659	28.4223	28.1036
3355	Q14789-2;Q14789-4;Q14789-3;Q14789;E7EU81;H0Y867;H7C5I7	Golgin subfamily B member 1	GOLGB1	27.9389	28.0165	27.9393	28.037	27.9002	27.8019	27.1042	27.4271	27.4521	27.2219	28.0894	27.1333	27.4458	26.4311	27.2846
2960	P63167;Q96FJ2;F8VXI7;F8VXL2;F8VRV5	Dynein light chain 1, cytoplasmic;Dynein light chain 2, cytoplasmic	DYNLL1;DYNLL2	28.5441	27.8033	28.0384	28.1556	28.2741	27.9472	28.9138	28.74	28.7342	NaN	NaN	28.5799	28.4171	28.5266	28.8818
1341	J3KS15;Q14197	Peptidyl-tRNA hydrolase ICT1, mitochondrial	ICT1	NaN	24.9574	24.9387	NaN	24.8747	NaN	NaN	NaN	NaN	24.7823	24.7509	24.6492	24.51	24.7562	24.6939
5547	Q9Y289	Sodium-dependent multivitamin transporter	SLC5A6	24.0483	24.0174	24.3772	24.4849	NaN	24.2729	24.5841	24.6797	24.6722	NaN	25.2863	25.5042	NaN	25.1583	24.7024
5380	Q9UHA4;Q9UHA4-2	Ragulator complex protein LAMTOR3	LAMTOR3	27.2145	27.8308	27.4779	27.627	27.6779	27.8304	26.6454	26.8504	27.0635	27.3243	27.1752	27.3589	27.1779	27.3161	27.0538
1236	H3BP20;P06865;H3BS10;H3BU85;H3BTD4;P06865-2;A0A087WUJ7	Beta-hexosaminidase;Beta-hexosaminidase subunit alpha	HEXA	26.8321	27.5754	26.811	27.3667	27.0121	28.0317	26.6108	25.965	25.8469	26.5152	26.2232	26.1994	26.2784	26.0912	26.3904
4156	Q8NE86-3;Q8NE86;S4R468;Q8NE86-2	Calcium uniporter protein, mitochondrial	MCU	25.893	26.184	26.0735	26.0171	25.7684	25.9183	25.6376	25.7369	25.9159	25.3863	25.1672	24.9473	25.8797	25.2801	25.1778
2991	P78362;P78362-2;H7C5L6	SRSF protein kinase 2;SRSF protein kinase 2 N-terminal;SRSF protein kinase 2 C-terminal	SRPK2	25.6761	25.8401	25.5209	25.6315	25.5651	25.6047	25.3206	25.3913	25.3826	24.3804	25.0371	25.247	25.2168	25.4158	25.0811
2973	P67936;K7EMU5;K7EPV9;K7EPB9	Tropomyosin alpha-4 chain	TPM4	29.6483	29.7714	29.9756	29.5781	29.5117	29.7882	29.7001	29.2762	29.1208	29.7118	29.2845	29.213	29.1372	29.0771	29.2601
70	A0A087WW40;Q9Y371;Q9Y371-2;Q9Y371-3	Endophilin-B1	SH3GLB1	27.8762	28.0166	27.8188	27.9076	28.1071	27.7581	27.6296	27.5903	27.7401	27.7537	27.6804	27.3321	27.8636	27.5378	27.4333
2493	P36871;P36871-2;P36871-3	Phosphoglucomutase-1	PGM1	27.5271	27.7907	27.631	27.567	27.7923	27.9213	27.4975	27.3111	27.5787	27.0547	27.6933	27.2197	27.3402	27.2355	27.1627
3059	Q01813;Q01813-2;B1APP8;B1APP6;Q5VSR5;H0Y757;V9GYV7;V9GY25;H0Y3Y3	ATP-dependent 6-phosphofructokinase, platelet type	PFKP	30.5829	30.5453	30.4053	30.4944	30.497	30.5088	29.956	30.4266	30.2651	30.0196	30.5252	30.2293	30.2056	30.3397	30.2118
893	E9PG35;E9PHF7;Q96RQ3;F5GYT8;G5E9X5	Methylcrotonoyl-CoA carboxylase subunit alpha, mitochondrial	MCCC1	25.6902	25.9632	25.7787	25.4921	25.7339	25.8452	24.7524	25.0544	25.0476	25.7287	25.7811	25.3197	24.5583	24.7774	25.1459
1487	O00425;O00425-2;F8WD15	Insulin-like growth factor 2 mRNA-binding protein 3	IGF2BP3	30.4399	30.5264	30.6117	30.2186	30.2565	30.543	29.9548	30.0146	30.0701	30.321	30.1374	29.9765	30.1712	30.079	30.1603
2332	P26196;Q8IV96	Probable ATP-dependent RNA helicase DDX6	DDX6	29.6744	29.4837	29.2667	29.6105	29.5564	29.4102	29.7875	29.948	29.6923	29.5905	29.6352	29.8661	29.913	30.0041	29.8579
2007	P05388;F8VWS0;P05388-2;F8VW21;F8VU65;F8VPE8;F8VZS0;Q8NHW5;G3V210;F8VQY6;F8VRK7;F8VS58;F8VWV4;F8W1K8	60S acidic ribosomal protein P0;60S acidic ribosomal protein P0-like	RPLP0;RPLP0P6	31.9656	31.6584	31.8385	31.9537	32.0942	32.0743	31.8732	32.3407	32.1519	32.3136	32.4698	32.226	32.3947	32.3625	32.4182
5117	Q9NRK6;A0A0G2JLV0;A0A087WYD6;X5CMH5;Q9NUT2-5;Q9NUT2-4;Q03519;Q9NUT2-2;Q9NUT2	ATP-binding cassette sub-family B member 10, mitochondrial	ABCB10	26.4263	27.1215	26.6967	26.8598	26.718	26.4985	26.1705	26.2782	26.1677	26.4089	26.1505	26.5392	26.1504	26.0493	25.884
38	A0A087WTY9;Q9Y605	MORF4 family-associated protein 1	MRFAP1	25.1587	25.0774	NaN	24.9224	NaN	25.3091	25.3085	25.8487	25.322	25.7635	26.073	NaN	26.0984	26.22	NaN
2328	P25788-2;P25788;G3V3W4;G3V5N4	Proteasome subunit alpha type-3	PSMA3	28.5112	28.8146	28.551	28.6402	28.6706	28.947	28.3606	28.3165	28.3369	28.5914	28.4983	28.482	27.974	28.2937	28.0348
1569	O15126;A0A087WXB0;O15126-2;A0A087WZA6;A0A087WTX8;A0A087WU14	Secretory carrier-associated membrane protein 1	SCAMP1	26.7909	26.8668	26.8116	26.8281	26.6889	26.6057	26.4802	26.4113	26.0397	26.8532	NaN	26.4115	26.0583	26.294	26.1762
2223	P18031;B4DSN5	Tyrosine-protein phosphatase non-receptor type 1;Tyrosine-protein phosphatase non-receptor type	PTPN1	27.578	27.604	27.4665	27.0354	27.1844	27.1303	27.2896	26.9432	26.668	26.9173	27.0181	26.7353	26.7596	26.5533	26.3685
4760	Q9BUL8;C9J5C3;C9J363;C9J6F3;H7C5M9;C9JSA3;C9JND6;C9J932;F8WDF3	Programmed cell death protein 10	PDCD10	28.153	28.2481	28.2483	28.2577	28.1382	28.3504	28.2097	27.736	28.1924	27.7951	28.0616	27.7947	27.95	27.9711	28.0754
3162	Q12849;F5H5I6;H0Y8R1;H0YAK1;Q12849-5;H0YAM1	G-rich sequence factor 1	GRSF1	28.0761	28.1903	28.2073	27.9765	28.2399	28.0571	28.2728	28.3935	28.3619	28.022	28.7857	28.6823	28.7931	28.8422	28.6615
2253	P20073-2;P20073	Annexin A7	ANXA7	28.4367	28.4136	28.601	28.521	28.4689	28.6245	28.0541	28.5508	28.1998	28.5189	27.8676	28.1015	28.0673	28.1761	28.202
462	A6NMQ3;Q5T5H1;O43768-6;O43768-5;O43768-2;O43768;O43768-9;O43768-7;O43768-3;O43768-4;O43768-8	Alpha-endosulfine	ENSA	27.7728	28.1554	27.8303	27.2783	27.6064	27.8648	26.4604	26.7291	27.2445	27.5836	27.185	27.3161	27.1784	27.0183	27.3517
625	C9J5N1;Q9BTE6;Q9BTE6-2;Q9BTE6-3;L7N2F4;K7EQ85;K7N799;H7C054	Alanyl-tRNA editing protein Aarsd1	PTGES3L-AARSD1;AARSD1	28.0552	28.1857	28.2955	27.8518	27.8466	27.952	27.5217	27.6158	27.5519	27.9002	27.9653	27.7937	27.5746	27.4702	27.4398
2289	P22314-2;P22314;Q5JRR6;Q5JRR9;Q5JRS0;Q5JRS2;Q5JRS1;Q5JRS3	Ubiquitin-like modifier-activating enzyme 1	UBA1	33.3534	33.4044	33.3783	33.3701	33.3506	33.5312	33.1111	33.1425	33.1318	33.3235	33.3768	33.2281	33.3382	33.2887	33.166
2292	P22570;P22570-7;P22570-3;P22570-4;P22570-5;P22570-2;A0A0C4DFN8;A0A0A0MSZ4;A0A0A0MT64;A0A0A0MTN9;J3QQX3;A0A0A0MTR6;A0A0C4DGN7;P22570-6;J3QKZ8;J3QQW7;J3KS64	NADPH:adrenodoxin oxidoreductase, mitochondrial	FDXR	28.7894	29.2468	28.9852	28.5258	28.6863	28.8973	28.1026	28.3336	28.4151	28.471	28.7415	28.4722	28.1284	28.3549	28.1004
2747	P52701;P52701-3;P52701-4;P52701-2;A0A087WWJ1;A0A087WYT6;F8WAX8;C9JH55;F8W7G9;C9J8Y8;C9J7Y7;U3KQ72	DNA mismatch repair protein Msh6	MSH6	29.3442	29.352	29.0085	29.3822	29.1728	29.3008	29.5556	29.6028	29.5756	29.337	29.476	29.4614	29.7034	29.6304	29.6073
5519	Q9UPY3;Q9UPY3-2;Q9UPY3-3;H0YJZ6	Endoribonuclease Dicer	DICER1	25.863	25.4546	25.4049	25.8273	25.4573	25.5645	25.8321	26.104	26.055	26.2906	25.9358	25.8034	25.9575	26.073	25.9538
3937	Q86UD0	Suppressor APC domain-containing protein 2	SAPCD2	24.8649	25.7449	25.2251	25.5467	25.382	25.3723	26.3587	26.8119	NaN	26.3873	26.2735	26.1448	25.3655	25.7997	25.8139
5261	Q9NYZ3	G2 and S phase-expressed protein 1	GTSE1	25.7865	25.7674	25.6515	25.5398	25.7587	26.1454	25.9629	25.8014	26.0245	26.3589	26.3426	26.4826	26.1637	26.3887	26.3751
262	A0A0A6YYL4;P57737-3;P57737;P57737-2;P57737-4;I3L167;E7EP81;I3L0X9;I3L3T0;Q9Y3D7;I3L1U7;I3L351;I3L442;I3L2Y6;I3L1M1;I3NI06;I3L212;I3L426;I3L1G9;I3L359	Coronin;Coronin-7	CORO7-PAM16;CORO7	28.8429	28.8054	28.848	28.5932	28.7154	28.7295	28.5761	28.3002	28.4905	28.4959	28.509	28.7242	28.6993	28.5598	28.4867
91	A0A087WXK8;Q9H4H8-2;Q9H4H8	Protein FAM83D	FAM83D	23.8298	24.2207	23.4554	23.9577	23.3109	24.428	24.8239	24.7919	24.6748	25.0055	NaN	24.682	24.9094	24.7304	NaN
1608	O43148;O43148-2;K7EP06;K7EPP5;K7ERH6	mRNA cap guanine-N7 methyltransferase	RNMT	27.4839	27.7563	27.3738	27.4213	27.5626	27.4768	27.0226	27.1724	27.3194	27.255	27.2415	27.361	27.307	27.238	27.2452
4863	Q9C0E8-2;Q9C0E8;Q9C0E8-4;Q9C0E8-3;C9JM95;C9JL94	Protein lunapark	LNP	26.0956	26.5738	26.6072	26.3952	26.2565	26.3788	26.1595	26.0314	25.7604	26.1685	26.1304	26.1877	25.7722	25.4128	25.8744
4694	Q9BR76;A0A087WW53;F5H390;F5H0D2;A9Z1Z3-3;A9Z1Z3	Coronin-1B;Coronin	CORO1B	28.6641	29.0503	28.9414	28.4922	28.7081	28.9844	28.2811	28.3616	28.3493	28.5498	28.5151	28.4168	28.2203	28.2392	28.2902
2121	P11388;P11388-2;P11388-3;P11388-4;J3KTB7	DNA topoisomerase 2-alpha	TOP2A	30.2739	30.1601	30.0811	30.7614	30.5505	30.3536	30.8888	31.1074	30.9675	30.8066	30.8637	30.7324	30.9158	30.935	30.8815
2357	P28072;A0A087X2I4;I3L3X7	Proteasome subunit beta type-6;Proteasome subunit beta type	PSMB6	29.4936	29.7158	29.6694	29.7643	29.8908	29.9024	29.2843	29.2597	29.2948	29.4924	29.5726	29.5511	29.4288	29.5894	29.4336
3957	Q86WJ1-2;Q86WJ1;A0A0A0MSH9;Q86WJ1-4;Q86WJ1-3;A0A087WTM4;A0A0A0MRH8;Q86WJ1-5;A0A087WZM7;A0A087WWW4	Chromodomain-helicase-DNA-binding protein 1-like	CHD1L	26.8895	27.0851	27.0913	27.0684	26.55	27.2139	26.3837	26.502	26.4263	26.3883	26.652	26.428	26.5419	26.7133	26.437
1876	O95235;O95235-2;D6RBN1;D6R9E4	Kinesin-like protein KIF20A	KIF20A	27.1756	27.148	26.6189	27.751	27.4816	27.3896	27.9168	27.8017	27.9021	28.0286	27.9087	28.0531	28.4623	28.2958	28.018
2127	P11717;S4R328	Cation-independent mannose-6-phosphate receptor	IGF2R	29.3289	29.7482	29.3287	29.263	29.299	29.45	28.9855	29.4048	29.092	29.1533	28.9174	29.1325	28.9149	28.8198	28.8796
2436	P32929-3;P32929;P32929-2	Cystathionine gamma-lyase	CTH	28.6955	29.325	28.8905	28.624	28.4761	28.8547	27.7573	27.4053	27.5713	28.2649	28.4906	28.1756	28.5568	28.4567	28.3835
3623	Q5R3I4;H7C089;A9UJP8	Tetratricopeptide repeat protein 38	TTC38	24.1226	23.8387	23.6581	23.6037	23.4701	23.4639	24.2247	24.519	24.5487	NaN	NaN	NaN	NaN	NaN	NaN
5097	Q9NQT5;Q9NQT5-2	Exosome complex component RRP40	EXOSC3	28.0099	28.4824	28.0723	28.1566	28.2096	28.3942	27.6787	27.6716	27.8599	27.9542	28.0331	28.0567	27.7809	27.9083	27.7579
5157	Q9NUJ1;Q9NUJ1-2;Q9NUJ1-3	Mycophenolic acid acyl-glucuronide esterase, mitochondrial	ABHD10	27.4363	27.636	27.5318	27.6295	27.5244	27.4928	26.5717	26.8781	26.8357	27.6859	27.3245	27.259	27.1668	27.0124	26.6302
2636	P49321;P49321-3;P49321-4;E9PPR5;P49321-2;Q5T624;E9PI86;E9PRH9;H0YF33;H0YDS9;E9PNB5;E9PPQ8;E9PQG5;E9PAU3;E9PKR5;E9PJQ2	Nuclear autoantigenic sperm protein	NASP	31.7126	32.0093	31.9026	31.9616	31.9016	31.9984	31.7206	31.6685	31.6846	31.8116	31.6103	31.5816	31.7424	31.6855	31.7812
4273	Q8WVX9;E9PNW8	Fatty acyl-CoA reductase 1	FAR1	25.6276	26.5231	25.6615	25.8128	25.7235	25.7522	26.6822	26.4551	26.6061	27.2442	26.4589	26.3773	26.2264	26.1112	26.5843
1919	O95747;C9JIG9	Serine/threonine-protein kinase OSR1	OXSR1	29.0934	29.3947	29.1231	28.7735	28.7726	29.1403	28.1735	28.5798	28.5034	29.0834	28.7923	28.6277	28.3476	28.4759	28.3629
5655	Q9Y5L4;K7EIT2	Mitochondrial import inner membrane translocase subunit Tim13	TIMM13	28.2207	28.4563	28.1984	28.2866	28.3827	28.6539	28.2267	27.777	28.0683	28.2211	28.0222	27.7786	28.1444	27.8684	28.0549
2422	P31937;H7BZL2	3-hydroxyisobutyrate dehydrogenase, mitochondrial	HIBADH	26.6206	26.856	26.812	26.398	26.3769	26.6855	26.2558	26.0362	26.2758	26.4206	26.3653	26.2747	26.3382	26.1362	25.9228
5609	Q9Y3F4;Q9Y3F4-2;H0YH33	Serine-threonine kinase receptor-associated protein	STRAP	30.3546	30.4927	30.3467	30.4321	30.4906	30.5677	30.6097	30.5173	30.6861	30.5074	30.661	30.6362	30.728	30.6231	30.5948
165	A0A087X2D8;O60271-4;O60271-2;O60271;O60271-9;O60271-5;O60271-3;E9PFH7;A0A087WYG2;Q9UPT6;H0YBE9;Q9UPT6-2;H0Y981;D6RHI8;H0YBS5	C-Jun-amino-terminal kinase-interacting protein 4	SPAG9	28.6617	28.6244	28.7315	28.3722	28.2758	28.3652	28.1958	28.0551	28.1957	28.358	28.1402	28.1676	28.0274	27.9201	28.1145
2080	P09874;Q5VX84;Q5VX85	Poly [ADP-ribose] polymerase 1	PARP1	32.8256	32.8518	32.725	32.8329	32.7888	32.8173	32.6177	32.6438	32.5194	32.7296	32.7487	32.6163	32.8088	32.7482	32.6629
4356	Q92945;A0A087WTP3;M0R0I5;M0R3J3;M0QYH3;M0QXW7;M0R0C6;M0R251;M0QYG1;M0R263	Far upstream element-binding protein 2	KHSRP	31.6863	31.7553	31.6131	31.5529	31.4482	31.5195	31.2756	31.2973	31.349	31.549	31.5596	31.39	31.2246	31.282	31.3701
1977	P04049;P04049-2;H7C155;H7C560	RAF proto-oncogene serine/threonine-protein kinase	RAF1	24.6337	24.4635	NaN	NaN	24.6104	NaN	25.0632	25.1577	24.6266	NaN	24.6888	25.0956	25.1767	25.2512	24.779
2068	P09417;P09417-2;B7Z415;D6RGG7;D6RHJ7;H0Y8F7	Dihydropteridine reductase	QDPR	28.4666	28.7941	28.7255	28.3111	28.4346	28.5298	28.1481	27.3562	27.3127	28.6355	28.3072	28.0722	27.9673	27.9506	27.732
4847	Q9BZE9;Q9BZE9-2;Q9BZE9-3;J3QR12;Q9BZE9-4;J3QL04;J3KRY8;J3QRW3;J3KRG1;J3QR50;J3KRF7;C9JAL9	Tether containing UBX domain for GLUT4	ASPSCR1	25.5935	25.7836	26.0189	25.7064	25.7555	25.3752	25.2769	24.9409	25.2171	25.5494	25.5051	25.2585	25.3056	25.4158	25.1036
1549	O14965;A3KFJ0;Q5QPD4;A3KFJ1;Q5QPD2;A3KFJ2;Q5QPD1	Aurora kinase A	AURKA	25.2448	25.3535	25.4743	25.1004	25.0423	25.8271	26.1925	25.7189	25.7348	NaN	25.8597	25.9	25.8487	26.0441	25.9386
1878	O95292;E5RK64;O95292-2	Vesicle-associated membrane protein-associated protein B/C	VAPB	28.4772	28.7618	28.447	28.1499	28.3605	28.6567	28.026	27.8829	27.9549	28.3178	28.0959	28.2259	28.0183	28.0336	27.9237
1349	J3KTA4;P17844;P17844-2;J3KRZ1;J3QRQ7;J3QSF1;J3KRX8;J3QR02;X6RLV5;J3QRN5	Probable ATP-dependent RNA helicase DDX5	DDX5	31.735	31.562	31.2566	31.8133	31.7943	31.468	32.2539	32.1243	32.084	31.404	32.1241	32.0887	32.247	32.2155	32.0151
2957	P63145;P62685;P87889;Q7LDI9;P63126;P62684;P63128;Q9YNA8;P63130;P62683;Q9HDB9	Endogenous retrovirus group K member 24 Gag polyprotein;Endogenous retrovirus group K member 8 Gag polyprotein;Endogenous retrovirus group K member 10 Gag polyprotein;Endogenous retrovirus group K member 6 Gag polyprotein;Endogenous retrovirus group K member 9 Gag polyprotein;Endogenous retrovirus group K member 113 Gag polyprotein;Endogenous retrovirus group K member 9 Pol protein;Protease;Rever…	ERVK-24;ERVK-8;ERVK-10;ERVK-6;ERVK-9;HERVK_113;ERVK-19;ERVK-7	25.5716	25.6581	24.2451	25.5438	25.4144	25.1308	23.8854	23.6059	NaN	NaN	22.9375	24.0917	25.1388	24.0893	24.2794
331	A0A0X1KG75;A0A0D9SG04;Q53SF7-4;Q53SF7-3;Q53SF7-2;Q53SF7;A0A0B4J1Z0;H7C1G2;C9J8C4;C9JWZ0;F8WEK0;C9JAU3;C9J5Y6;C9JK90;Q53SF7-5	Cordon-bleu protein-like 1	COBLL1	27.2216	27.2466	27.3563	27.036	27.0569	27.1534	26.4373	26.4817	26.5502	27.2886	27.1189	26.997	26.6948	26.553	26.6652
3786	Q6PI48	Aspartate--tRNA ligase, mitochondrial	DARS2	28.0062	28.0858	27.9857	27.8865	27.8094	27.9888	27.8704	27.9155	27.843	27.3496	27.6442	27.5848	27.627	27.5068	27.1439
2626	P48735-2;P48735;H0YL11	Isocitrate dehydrogenase [NADP], mitochondrial	IDH2	29.2599	29.4559	29.3644	29.046	29.0401	29.1031	28.6454	28.4722	28.4513	29.2744	29.0441	29.0622	28.7306	28.6465	28.7339
3897	Q7Z434-4;Q7Z434	Mitochondrial antiviral-signaling protein	MAVS	26.4503	26.9807	26.8761	26.7162	26.8974	27.113	26.2544	26.3213	26.1695	26.8852	26.5522	26.6071	26.0329	26.0954	26.3028
5382	Q9UHB9;Q9UHB9-4;Q9UHB9-2;Q9UHB9-3;K7EN53;K7EQC2	Signal recognition particle subunit SRP68	SRP68	29.1197	29.3679	29.3801	29.1222	29.2258	29.4056	28.8808	29.0019	28.9338	29.2692	29.1576	28.9636	28.7517	28.8088	29.1223
2522	P40925;P40925-3;B9A041;P40925-2;B8ZZ51;C9JF79;C9JRL4;C9JLV6	Malate dehydrogenase, cytoplasmic;Malate dehydrogenase	MDH1	31.2024	31.1671	31.008	31.0549	31.1172	31.0994	30.9505	30.8683	30.924	30.4654	31.1116	30.8793	30.9528	30.831	30.8233
3805	Q6SZW1;Q6SZW1-2	Sterile alpha and TIR motif-containing protein 1	SARM1	25.0714	25.4579	25.0208	NaN	NaN	NaN	23.6948	23.7682	23.2604	24.7209	NaN	23.3765	NaN	NaN	NaN
1495	O00488;A9J4F5	Zinc finger protein 593	ZNF593	NaN	25.1905	25.3063	NaN	25.0379	NaN	25.3912	NaN	25.4163	26.243	26.1563	26.4616	26.5906	25.7935	NaN
2943	P62906	60S ribosomal protein L10a	RPL10A	31.5632	31.5784	31.2065	31.663	31.8221	31.5576	31.7177	32.0573	31.8366	31.782	32.0646	32.0381	32.0196	32.0347	32.01
2468	P35579;P35579-2;Q5BKV1;B1AH99;A0A0C4DFM8;A1L2Z2;REV__S4R3H4;REV__E7EQT4;REV__Q9UKV3-5;REV__Q9UKV3;P12882;P11055;Q9UKX2	Myosin-9	MYH9	33.0676	33.0973	33.0561	32.8811	33.0097	33.0383	32.6484	32.8422	32.6624	32.9698	32.9902	32.8861	32.9067	32.8216	32.8706
2355	P28066;P28066-2	Proteasome subunit alpha type-5	PSMA5	30.4413	30.2815	30.2773	30.4535	30.434	30.2293	29.8363	30.2514	30.083	29.8525	30.2477	30.2371	30.175	30.2328	30.0549
2005	P05386	60S acidic ribosomal protein P1	RPLP1	28.6275	28.8535	29.4767	29.6495	29.4931	29.4475	30.2821	29.6098	30.3381	29.3625	30.1199	30.7611	31.9998	30.635	30.0274
5713	R4GNB2;R4GN35;Q5VZ89-6;Q5VZ89;Q5VZ89-5;X6RAE7;Q5VZ89-3;Q5VZ89-2;X6R5W5;Q5VZ89-4;A0A0A0MRX3;R4GMN2	DENN domain-containing protein 4C	DENND4C	26.1752	25.9014	26.5876	26.155	26.211	26.2456	25.6881	25.6002	25.9157	26.1579	25.5453	25.9908	25.2007	25.5417	NaN
1005	F8VY35;F5H4R6;H0YIV4;P55209-2;P55209;F8W020;F8VXI6;F8VUX1;F8W0J6;F8W118;F8VV59;H0YH88;H0YHC3;B7Z9C2;P55209-3;F8VRJ2;F8VVB5	Nucleosome assembly protein 1-like 1	NAP1L1	28.4163	28.4289	28.5336	28.3166	28.4018	28.9113	29.017	28.8814	28.6662	28.977	28.9702	28.8404	29.0262	28.813	28.9848
2764	P53396;P53396-2;P53396-3;K7ESG8;K7EIE7	ATP-citrate synthase	ACLY	31.6506	31.4053	31.3449	31.3745	31.3508	31.4133	31.6851	31.6489	31.5606	31.5961	31.7782	31.6963	31.6317	31.5882	31.5897
4290	Q8WXH0;Q8WXH0-2;G3V5X4;A0A0A0MRE3;A0A0C4DGK3;Q8WXH0-7;G3V4T3;Q8WXH0-13;Q8WXH0-3;G3V3D4;Q8WXH0-4;A0A0C4DH87;Q8WXH0-10;G3V5D3;G3V5N1;Q8WXH0-9;Q8WXH0-8	Nesprin-2	SYNE2	27.4597	27.5722	27.5955	27.4679	27.3031	27.3854	26.7898	26.6863	26.9488	27.1357	27.2498	27.5703	26.9168	27.2161	27.2807
1494	O00487	26S proteasome non-ATPase regulatory subunit 14	PSMD14	28.2404	28.7836	28.0652	28.6707	28.9036	28.284	27.7303	28.0266	27.9031	28.2803	28.1105	27.8519	27.6211	27.8584	27.2124
1516	O14531;Q5T0Q6	Dihydropyrimidinase-related protein 4	DPYSL4	26.9813	27.3841	27.1847	26.7479	26.8457	26.9932	26.4387	26.7682	26.8589	26.5648	26.6874	26.7075	26.5684	26.404	26.2867
2776	P53985;Q5T8R3;Q5T8R5;P53985-2	Monocarboxylate transporter 1	SLC16A1	28.7338	28.8564	28.5705	28.5557	28.5338	28.9696	28.0128	28.1577	27.7124	28.2657	28.8454	28.6454	27.9803	28.2024	28.1561
1468	O00203;O00203-3;H0YBD0;Q13367;Q13367-4;F5GYB0;F5GWU4;Q13367-3	AP-3 complex subunit beta-1	AP3B1	29.2128	29.3678	29.2214	29.1851	29.0651	29.1272	29.0995	29.0153	28.9895	29.0199	29.1074	28.902	28.8717	29.1269	28.7892
4060	Q8N2W9	E3 SUMO-protein ligase PIAS4	PIAS4	24.1427	NaN	24.3746	24.0622	24.0751	NaN	24.4848	24.8234	24.3525	NaN	NaN	24.5518	25.2386	24.6747	24.5878
1038	F8VQZ7;P50579-3;P50579-2;P50579;F8VRR3;G3V1U3;F8VSC4	Methionine aminopeptidase 2	METAP2	28.0213	27.6583	27.3089	27.6306	27.5356	27.8385	27.503	26.9715	27.4614	27.5456	27.1351	27.0664	27.0885	26.9115	27.0372
883	E9PEI0;Q69YH5	Cell division cycle-associated protein 2	CDCA2	25.4511	26.3107	25.0918	25.2657	25.8397	25.2871	26.557	26.3973	26.5356	26.6266	26.5125	26.2284	26.2497	26.3326	26.5598
1484	O00410;O00410-3;H0Y8C6;O00410-2;C9JMV5;E7ETV3;H0Y3V4;E7EQT5;E7EV12;C9JZ53;E7EWK4;E7EX05;C9JZD8;C9JQT6;E7ESA1;E7ESZ1;E7ETV8;C9J875;C9JXE0	Importin-5	IPO5	31.5354	31.1317	31.1489	31.64	31.6066	31.1513	32.1038	31.7686	31.8306	31.4009	31.8125	31.7541	32.0113	31.8737	31.957
2283	P22033	Methylmalonyl-CoA mutase, mitochondrial	MUT	27.3861	28.2156	28.0577	27.7318	27.5545	28.0965	27.1877	27.2494	27.2521	27.3553	27.2701	26.9651	27.3307	27.1155	27.0311
4364	Q93008-1;Q93008;O00507;O00507-2;H7C2M9	Probable ubiquitin carboxyl-terminal hydrolase FAF-X	USP9X	29.4773	29.5079	29.2752	29.5824	29.5843	29.5721	29.2979	29.5266	29.3001	29.1742	29.0217	29.0613	29.2567	29.2801	29.3549
1318	J3KNN5;Q9UJV9;H0Y8L8;D6RGI7	Probable ATP-dependent RNA helicase DDX41	DDX41	27.1093	27.3105	27.1863	26.9925	26.8952	27.3975	26.9366	26.8867	26.637	27.1249	26.6058	26.926	26.4373	26.6897	26.7299
3790	Q6PJG6;Q6PJG6-2;Q6PJG6-3;F8WDN5	BRCA1-associated ATM activator 1	BRAT1	26.8127	26.2919	25.9959	26.3911	26.2132	25.8658	27.056	27.1657	27.2909	26.5298	26.7579	26.8485	26.8099	26.7704	26.6755
3031	Q00013-2;Q00013-3;Q00013;C9J9J4;A8MTH1;C9JB34	55 kDa erythrocyte membrane protein	MPP1	25.4497	25.6992	25.9431	25.5639	25.4333	25.7906	26.0021	25.9038	26.2735	26.253	25.9239	26.0365	25.9578	25.951	25.8815
5242	Q9NXN4-2;Q9NXN4	Ganglioside-induced differentiation-associated protein 2	GDAP2	23.6832	23.5146	NaN	23.4972	23.4432	23.5496	23.2339	23.3986	23.1867	NaN	NaN	NaN	NaN	NaN	23.1904
1530	O14773;O14773-2;E7EV34	Tripeptidyl-peptidase 1	TPP1	27.4312	27.5272	27.3288	27.344	26.3992	27.2701	26.3655	26.3366	26.6344	26.8733	26.7848	26.3787	26.1893	26.253	26.249
1003	F5H442;Q99816;Q99816-2;J3QRU6;J3QKS4	Tumor susceptibility gene 101 protein	TSG101	26.5528	26.7048	26.7477	26.3782	26.3861	26.7291	26.3796	26.3803	26.3234	26.3677	26.3823	26.24	26.0438	26.1945	26.0926
3468	Q15814	Tubulin-specific chaperone C	TBCC	26.8449	26.7497	26.9992	26.7016	26.915	27.2012	26.5085	26.4633	26.3096	26.9206	26.6667	26.6488	26.3943	26.4984	26.5846
3834	Q6ZRP7;H0Y430	Sulfhydryl oxidase 2	QSOX2	26.1102	26.1546	26.021	25.8036	25.7612	26.2629	25.6238	25.8829	25.6382	25.5526	25.6831	25.9411	25.5856	25.5447	25.3517
2748	P52732	Kinesin-like protein KIF11	KIF11	29.1814	29.2083	29.2058	29.3207	29.4101	29.4913	29.5501	29.598	29.6088	29.6428	29.6325	29.4216	29.3998	29.4593	29.5234
2268	P20810-9;P20810-10;P20810-7;P20810-6;P20810-5;B7Z574;A0A0C4DGB5;P20810-4;P20810-8;P20810;E9PDE4;E7ES10;E9PCH5;E7EVY3;P20810-3;P20810-2;H0Y7F0;E7EQ12;H0Y9H6;E7EQA0;A0A0A0MR45;H0YD33;D6RC54;F8W7E0;H0YA91;A0A0C4DGD1;E9PSG1;D6RAA8;E7EQK6;H0Y944	Calpastatin	CAST	27.7634	28.1525	28.1153	27.7544	27.8437	28.1334	27.3912	27.7676	27.5388	27.5057	27.619	27.6008	27.5771	27.5216	27.9151
1797	O75616;J3QSB2;J3QRV9;O75616-2;K7EQJ8;J3QT61	GTPase Era, mitochondrial	ERAL1	25.0403	24.4628	24.95	25.0692	25.0634	25.5103	25.3648	25.2951	25.7408	26.0596	25.999	25.7013	25.3661	25.6296	25.5592
3605	Q5JTZ9	Alanine--tRNA ligase, mitochondrial	AARS2	26.5921	27.3057	26.8345	26.7503	26.6644	26.7612	26.3632	26.4996	26.4162	26.5043	26.3812	26.0498	26.3673	26.4553	26.1244
3694	Q5VY60;Q7Z4H7;Q7Z4H7-3;Q7Z4H7-2;Q5SYF9	HAUS augmin-like complex subunit 6	HAUS6	26.7612	27.0336	26.7345	27.0178	26.6199	26.8323	26.7497	26.2973	26.6046	NaN	26.4976	26.5701	26.5007	26.6039	26.3777
2258	P20290;P20290-2;D6RDG3;H0Y9Y1	Transcription factor BTF3	BTF3	28.9156	29.1189	28.9978	29.0167	29.2356	29.4387	29.4612	29.5825	29.6036	29.573	29.3212	29.5089	29.4014	29.2295	29.5575
2389	P30050;P30050-2	60S ribosomal protein L12	RPL12	31.6957	31.3893	31.4981	31.6166	31.6448	31.5538	31.9586	31.9124	31.6537	31.8757	32.0953	31.641	31.862	31.6224	31.7006
3390	Q15059;Q15059-2;A9J571;Q58F21-5;Q58F21-4;Q58F21;Q58F21-3;Q58F21-2	Bromodomain-containing protein 3	BRD3	27.7528	27.8559	27.604	27.5856	27.3716	27.8189	27.2397	27.6313	27.3477	27.4395	27.3267	27.328	27.2463	27.3689	27.0257
107	A0A087WY71;E9PFW3;Q96CW1-2;Q96CW1;C9JJ47;C9JTK4;C9JGT8;C9JJD3;C9JPV8;H7C4C3	AP-2 complex subunit mu	AP2M1	27.3209	27.3834	27.5709	27.4528	27.3077	27.5694	27.3141	27.1367	27.2126	27.4907	27.0459	27.0939	27.0207	27.2947	27.125
1839	O94760;B4DYP1;O94760-2	N(G),N(G)-dimethylarginine dimethylaminohydrolase 1	DDAH1	30.1919	30.1111	29.8934	30.1135	30.0464	30.059	29.2572	29.5926	29.4748	29.7075	29.9413	29.9101	29.8559	29.9784	29.9323
3178	Q12972;Q12972-2;A0A0A0MT09;Q12972-3	Nuclear inhibitor of protein phosphatase 1;Activator of RNA decay	PPP1R8	28.4594	28.7631	28.6259	28.3268	28.4986	28.68	27.8828	28.0244	28.0448	28.3123	28.422	28.4105	28.3617	28.3546	28.3143
5378	Q9UH99-3;Q9UH99;Q9UH99-2;B0QY60	SUN domain-containing protein 2	SUN2	NaN	25.0635	25.104	24.8771	25.1327	NaN	24.366	NaN	NaN	24.5179	24.7212	24.879	24.5599	NaN	24.0722
2582	P46100-3;P46100;P46100-2;P46100-5;P46100-4;A0A096LNW1;A0A096LNN3;A0A087WWG0;A0A096LNL6;H0Y3T0	Transcriptional regulator ATRX	ATRX	26.576	27.0462	26.7445	26.5613	26.362	26.8919	26.0943	26.2798	25.8166	26.8214	26.5036	26.1284	26.2203	25.9812	25.9187
3870	Q7L592;Q7L592-2;C9J236;C9JS27;C9JP36;C9JEL7;H7C3N5	NADH dehydrogenase [ubiquinone] complex I, assembly factor 7	NDUFAF7	25.6354	25.4778	25.2184	25.6496	25.1839	25.5855	25.0824	25.0513	24.9511	NaN	25.2734	24.9591	NaN	NaN	NaN
274	Q5W0H4;A0A0B4J2C3;P13693;J3KPG2;E9PJF7;P13693-2;Q56UQ5;H0YCX0	Translationally-controlled tumor protein	TPT1	30.4857	30.1467	30.5537	30.432	30.15	30.4873	30.7973	30.7752	30.7883	30.6341	30.59	30.6828	30.7565	30.6822	30.7251
4361	Q92990;Q92990-2;M0QX84;M0QXG8	Glomulin	GLMN	25.9351	26.2441	26.2351	26.038	25.8115	26.2153	25.8881	25.6152	25.7221	26.1968	25.6107	25.4305	25.6811	25.7588	25.5696
2654	P49642;F8VNY2;F8VSB2	DNA primase small subunit;DNA primase	PRIM1	26.5539	26.8264	26.7681	26.7917	26.7383	26.7049	27.3016	27.0201	26.9441	26.8328	26.9168	26.7132	26.9997	26.9681	26.909
2713	P51452;P51452-2;K7ELG5;K7ES89	Dual specificity protein phosphatase 3	DUSP3	27.7307	27.7991	27.4598	27.4684	27.2625	27.565	26.8686	27.1423	27.1691	27.2742	27.1926	27.3354	27.2629	27.365	27.1269
3381	Q15031;E9PHM2;C9JYR8;C9IZR7	Probable leucine--tRNA ligase, mitochondrial	LARS2	27.6121	27.8944	27.6736	27.5041	27.436	27.5506	27.3966	27.4669	27.3219	27.4782	27.5021	27.1136	26.8151	26.8596	26.7223
4509	Q96I25;Q5W011;Q5W010;Q5W012;H0Y6J6	Splicing factor 45	RBM17	28.2652	28.5231	28.4788	28.2999	28.2843	28.1608	28.0671	28.0417	28.0339	27.9359	27.7	28.0905	28.3217	28.2586	28.0413
3283	Q13868-3;Q13868;A3KFL5;A3KFL2;Q13868-2;A3KFL1	Exosome complex component RRP4	EXOSC2	27.5913	27.8653	27.6418	27.5186	27.763	27.9656	27.1078	27.5969	27.3747	27.5622	27.7541	27.3391	27.2921	27.2201	27.0182
3384	Q15042-4;Q15042;Q15042-3	Rab3 GTPase-activating protein catalytic subunit	RAB3GAP1	27.6058	27.9437	27.8647	27.2988	27.8185	27.89	27.3186	27.4421	27.3245	27.527	27.1595	27.2015	27.1023	27.3148	27.2478
3395	Q15075	Early endosome antigen 1	EEA1	29.7287	29.9393	29.6464	29.5272	29.5058	29.6849	29.2951	29.3887	29.3482	29.5073	29.4917	29.3919	29.409	29.2999	29.3201
1650	O43707;O43707-2;F5GXS2;O43707-3;H7C144;K7EJH8;K7EP19	Alpha-actinin-4	ACTN4	31.0105	31.1848	30.9366	31.0148	31.1181	30.9791	30.9448	30.738	30.8082	30.7764	30.989	30.8771	30.8922	30.9182	30.9018
5675	Q9Y608-2;Q9Y608-4;Q9Y608-5;Q9Y608;H7C3N9;C9JSU1;C9JJC9;C9JC17;C9J321;C9J0U5;Q9Y608-3	Leucine-rich repeat flightless-interacting protein 2	LRRFIP2	25.8994	25.431	25.6477	25.6808	NaN	25.8124	25.1076	25.4398	25.2873	25.2463	25.0812	24.4955	25.3715	25.5642	NaN
2298	P23193;P23193-2;E5RIS7;E5RJ93;B7Z4S1;E5RK46;E5RFI1;A0A0A0MT58;Q15560-2;Q15560;Q5JRI7	Transcription elongation factor A protein 1	TCEA1	28.6676	29.2408	28.684	29.0159	28.8047	29.1864	28.5824	28.4443	28.4788	28.1054	28.7474	28.5005	28.6885	28.4026	28.3927
3279	Q13823;H0YG10	Nucleolar GTP-binding protein 2	GNL2	27.0093	27.1109	27.3354	26.7676	26.7197	27.3475	27.6082	27.506	27.3798	27.8314	27.7425	27.3908	27.5087	27.4849	27.3445
1958	P00505;P00505-2	Aspartate aminotransferase, mitochondrial	GOT2	31.3757	31.3995	31.4784	31.2943	31.2125	31.3795	30.9645	31.1344	31.0701	31.3282	31.3508	31.2968	30.9624	30.9877	31.1629
1953	P00390-2;P00390-3;P00390;P00390-5;P00390-4;H0YC68;E5RI06	Glutathione reductase, mitochondrial	GSR	29.7803	29.9337	29.8533	29.8504	29.9031	30.0356	29.3172	29.5214	29.6256	29.9303	29.6274	29.6098	29.7162	29.707	29.8478
5188	Q9NVN8	Guanine nucleotide-binding protein-like 3-like protein	GNL3L	25.8688	26.1424	26.3002	25.8493	25.4048	26.6948	26.5389	26.5836	26.7106	27.2328	26.7248	26.6963	27.1103	26.9482	26.9943
3913	Q7Z6Z7-3;Q7Z6Z7;Q7Z6Z7-2;H0Y659;A0A087X146;A0A087X1S3;A0A1B0GXC7	E3 ubiquitin-protein ligase HUWE1	HUWE1	30.3919	30.5284	30.3504	30.424	30.4761	30.6175	30.2647	30.3135	30.259	30.4599	30.296	30.3342	30.2464	30.1659	30.2696
2114	P11182;Q5VVL7	Lipoamide acyltransferase component of branched-chain alpha-keto acid dehydrogenase complex, mitochondrial	DBT	26.2084	26.7556	26.2115	26.1577	26.2109	26.3856	26.155	26.1525	25.5004	24.6646	25.7847	25.6855	26.1167	25.6686	25.6592
4835	Q9BYG3;C9J808;C9J6C5;H7BZL0	MKI67 FHA domain-interacting nucleolar phosphoprotein	NIFK	27.4713	27.565	27.5676	27.4998	27.7912	27.747	27.8464	27.7102	27.7739	27.476	28.3186	28.2733	28.3265	28.2943	28.1963
411	A1X283;G3V144	SH3 and PX domain-containing protein 2B	SH3PXD2B	27.4616	27.4529	27.4045	27.3914	27.1756	27.2353	26.9738	26.9567	27.2103	27.2377	27.1794	27.1357	27.2243	27.015	27.2661
3971	Q86Y07-5;Q86Y07-2;Q86Y07;Q86Y07-4;Q86Y07-3;E9PBU1;E7ERS5	Serine/threonine-protein kinase VRK2	VRK2	25.4976	25.5886	25.3435	25.6006	25.5744	25.3711	25.3415	25.1648	25.4345	25.1498	25.234	25.1172	25.4956	25.3346	25.2259
3000	P80723;P80723-2;U3KQP0	Brain acid soluble protein 1	BASP1	29.5935	29.8444	30.1123	29.8778	29.9588	29.9271	29.2318	29.4726	29.1512	29.7076	30.0674	29.4814	29.5357	29.4711	29.4446
3114	Q06787-6;Q06787-4;Q06787-5;Q06787-7;Q06787-3;Q06787;A8MQB8;G3V0J0;Q06787-10;Q06787-8;Q06787-2;Q06787-9;A0A087WXI3;Q06787-11;R9WNI0;Q8IXW7;A0A087WY29;A0A087WWR6	Fragile X mental retardation protein 1	FMR1	27.4831	27.9836	27.8938	27.6749	27.9129	27.6079	27.3253	27.4898	27.2243	27.1775	27.5591	27.4667	27.3814	27.5424	27.4879
5109	Q9NR45;Q5TBR1;Q5TBR0	Sialic acid synthase	NANS	27.9342	27.9841	27.7705	27.9899	27.9875	27.7065	27.5606	27.6571	27.7311	27.8386	27.5335	27.8232	27.6929	27.6819	27.3747
2252	P20042	Eukaryotic translation initiation factor 2 subunit 2	EIF2S2	29.692	29.5988	29.6379	29.6213	29.8507	29.9197	30.0069	30.0213	29.8929	29.7885	29.8327	29.9387	30.1037	29.9116	30.1436
266	A0A0B4J1V9;Q9NRZ9-3;Q9NRZ9-2;Q9NRZ9;A0A087WSW7;F6XU50;Q9NRZ9-6;Q9NRZ9-5;Q9NRZ9-4;Q9NW36;B1ALG6;Q9NRZ9-8;Q9NRZ9-7;Q76H82;Q9NRZ9-9	Lymphoid-specific helicase	HELLS	26.1072	26.0411	26.1548	25.6293	25.6529	26.3905	26.7085	26.6974	26.6005	26.8108	26.5311	26.4148	26.2205	26.4427	26.3031
3936	Q86UA1;Q86UA1-2	Pre-mRNA-processing factor 39	PRPF39	25.6093	25.6224	25.1429	25.3689	24.9544	25.806	25.0532	24.8077	24.7429	24.8662	24.6087	24.9791	25.1553	24.9012	24.4936
1032	F8VNX8;O14545;F8VWK2;F8VVF3;O14545-2	TRAF-type zinc finger domain-containing protein 1	TRAFD1	24.1809	24.0231	NaN	23.775	23.6234	NaN	25.2551	25.3186	24.5578	24.8481	NaN	24.2087	24.375	NaN	NaN
3889	Q7Z3B4-3;Q7Z3B4;Q7Z3B4-2	Nucleoporin p54	NUP54	28.5785	28.4819	28.2406	28.4263	28.5205	28.5269	28.3857	28.257	28.2624	28.1988	28.0991	28.0152	28.4871	28.2266	28.1522
973	Q4TT34;F2Z2X0;O00746;H0Y6J0;A0A087WVT9;O00746-2;A2IDC9	Nucleoside diphosphate kinase;Nucleoside diphosphate kinase, mitochondrial	NME4	25.1192	24.9289	24.5921	24.6841	24.8636	25.2359	25.9211	26.4236	25.7885	26.1346	25.2752	25.3094	25.3065	24.9376	25.0678
1971	P02792	Ferritin light chain	FTL	27.0392	27.3641	26.5681	27.1329	27.0686	27.0338	26.552	26.6088	26.3484	26.1738	26.637	26.8875	26.6859	26.7728	26.4982
1342	J3KS22;Q7Z4W1;J3QS36;J3KRZ4;J3QS45;J3KSZ5;J3QL34	L-xylulose reductase	DCXR	28.2864	27.9316	27.6359	27.6755	27.7762	27.9437	27.6849	27.7616	27.6005	27.8539	26.8674	27.2321	27.0689	26.9936	26.9547
4605	Q96SB4;H3BLV9;Q96SB4-4;Q96SB4-3;D6RBF8;H7C521;A8MPP7;A8MPY5;E7ETV6;Q9UPE1-2;Q9UPE1-3;Q9UPE1-4;Q9UPE1;H0Y932;H7C2I2;D6RBM8	SRSF protein kinase 1	SRPK1	27.8341	27.8376	27.6185	28.1801	28.1877	28.0064	28.5935	28.3256	28.4447	28	28.4994	28.2121	28.3161	28.3558	28.2831
2143	P12955;P12955-3;P12955-2;K7ES25;V9GYE4;V9GYL0;V9GY89	Xaa-Pro dipeptidase	PEPD	28.7344	28.6907	28.7793	28.8571	28.8698	28.8271	28.5234	28.4852	28.5549	28.3968	28.8021	28.7027	28.7119	28.3583	28.7477
5096	Q9NQT4;M0R050;M0R102;M0R289	Exosome complex component RRP46	EXOSC5	27.6851	28.2729	28.2016	28.1478	28.1309	28.1544	27.7159	27.1063	27.1979	28.0047	28.0756	27.767	27.7727	27.495	27.5974
5594	Q9Y3A4;Q9NSQ0	Ribosomal RNA-processing protein 7 homolog A	RRP7A	26.1058	25.501	25.5258	26.1505	26.3142	25.866	26.8707	26.8952	26.2209	26.3688	26.0914	26.7452	26.6068	26.5386	26.2747
5234	Q9NXC5;Q9NXC5-2;C9JAQ1	WD repeat-containing protein mio	MIOS	24.9914	25.6326	25.4617	25.164	24.8107	25.3199	24.8122	NaN	NaN	24.6423	24.7198	24.7144	24.9871	24.4216	24.5683
3784	Q6PGP7;D6RCE2	Tetratricopeptide repeat protein 37	TTC37	27.277	27.4238	27.3007	27.1058	27.2088	27.4859	26.8502	27.0596	26.9354	27.5584	26.8663	26.9683	26.8767	26.9648	26.7231
869	E7EX17;P23588;P23588-2;F8VX11;F8VP89;F8VSC7;F8VYE9;F8W0K0;F8VRU1	Eukaryotic translation initiation factor 4B	EIF4B	30.5477	30.3971	30.4888	30.4839	30.5485	30.3997	30.3375	30.806	30.6774	30.7949	30.7104	30.7405	30.5933	30.6319	30.6463
4341	Q92783-2;Q92783;A6NMU3;C9J1E5	Signal transducing adapter molecule 1	STAM	27.3592	27.5009	27.5453	27.3255	27.0492	27.4193	26.8618	26.9188	26.9461	27.4924	26.9515	26.9966	26.936	27.162	27.0931
37	A0A087WVR3;A0A087WTW0;Q96T88;Q96T88-2;A0A087WWG9	E3 ubiquitin-protein ligase UHRF1	UHRF1	28.6524	29.0174	28.54	28.5028	28.4015	28.4888	29.0667	28.9855	29.1061	28.9387	29.0729	28.9312	28.9612	28.9677	28.9935
2052	P08559-3;P08559;P08559-4;P08559-2;Q5JPU3;Q5JPU0;Q5JPU1;Q5JPT9;P29803;Q5JPU2	Pyruvate dehydrogenase E1 component subunit alpha, somatic form, mitochondrial	PDHA1	29.5666	30.1509	29.6875	29.7365	29.7855	29.859	29.5372	29.4566	29.4041	29.9272	29.2281	29.3841	29.4513	29.3085	29.1209
925	E9PKC0;Q6IQ23;Q6IQ23-2;H0YDE2;A0A1B0GTN9;A0A1B0GUN0;Q6IQ23-3;E9PL74;A0A1B0GUM1	Pleckstrin homology domain-containing family A member 7	PLEKHA7	25.3918	25.4855	24.8217	25.0518	25.3161	24.8631	24.3331	24.1318	24.8767	24.8006	25.2287	24.3308	24.9521	24.385	24.1959
5545	Q9Y285;K7ER00;Q9Y285-2;K7EPH2;K7ER16;K7EK06;K7ERS0	Phenylalanine--tRNA ligase alpha subunit	FARSA	30.0849	30.3156	30.1797	30.1294	30.1178	30.2272	30.1589	29.8721	30.0758	30.1706	30.0093	30.0364	29.841	29.9314	29.914
1567	O15116;E5RJ47;E5RH18	U6 snRNA-associated Sm-like protein LSm1	LSM1	27.2069	27.3593	27.5204	27.6678	27.4326	27.5244	27.3129	27.356	27.315	26.9902	27.1026	27.2818	26.979	26.9023	27.2042
1790	O75531;E9PJJ8	Barrier-to-autointegration factor;Barrier-to-autointegration factor, N-terminally processed	BANF1	31.1577	30.9027	31.1215	30.7935	30.7159	31.2105	30.8019	30.9034	30.7415	30.384	30.7847	30.312	30.6405	30.3592	30.5348
2612	P48163;P48163-2	NADP-dependent malic enzyme	ME1	28.4326	28.3933	28.4701	28.1601	28.1408	28.4668	28.3802	27.851	28.04	28.3799	28.0851	27.9278	27.7145	27.9398	27.8644
2270	P20962;F5H7R9;F5GXR3	Parathymosin	PTMS	28.7125	29.3007	29.2567	28.4506	28.4551	28.8183	28.1521	28.3966	28.3023	NaN	28.6479	27.9805	27.9413	27.9373	28.1419
3362	Q14974;Q14974-2;J3KTM9;J3QR48;J3QKQ5;J3QRG4;J3KS06	Importin subunit beta-1	KPNB1	32.0566	32.1108	31.9998	31.9014	31.866	32.0504	32.2967	32.2565	32.0552	32.2046	32.1214	32.13	32.1655	32.1248	32.1067
4921	Q9H2M9;F8WDJ2;Q9H2M9-2	Rab3 GTPase-activating protein non-catalytic subunit	RAB3GAP2	27.6598	27.6839	27.3776	27.4809	27.3793	27.8724	27.2856	27.0589	27.466	27.2969	27.329	27.1536	27.1822	27.0911	27.2832
3629	Q5SRE5;Q5SRE5-2;H7C4K7	Nucleoporin NUP188 homolog	NUP188	27.1693	27.2577	27.0694	27.2559	27.1328	26.9147	27.4134	27.4332	27.0702	27.2012	27.3983	27.5912	27.5606	27.432	27.3413
3195	Q13111;Q13111-3;Q13111-2;K7EPA1;K7EJF1	Chromatin assembly factor 1 subunit A	CHAF1A	26.5422	25.9711	26.4238	26.636	26.6667	26.2243	26.8275	26.8238	26.7065	26.9173	27.0242	27.1029	26.8967	26.8374	26.7718
1742	O75146;O75146-2	Huntingtin-interacting protein 1-related protein	HIP1R	26.1806	26.3223	26.1989	25.6728	25.4415	26.2033	25.7055	25.4386	25.2553	25.3885	25.6255	25.4224	25.0997	25.6994	24.9077
4599	Q96S55-2;Q96S55;Q96S55-3;Q96S55-4	ATPase WRNIP1	WRNIP1	26.9008	26.8952	26.4287	26.6596	26.7366	27.0273	26.057	26.438	26.4454	26.7812	26.0154	26.4316	26.1921	26.5238	26.5288
4230	Q8TEM1;Q8TEM1-2	Nuclear pore membrane glycoprotein 210	NUP210	30.0461	30.3901	30.0267	30.0525	29.9427	30.2156	29.941	29.9474	29.9688	30.0618	29.7275	29.7543	29.7565	29.7023	29.5644
1577	O15212;A2AB88	Prefoldin subunit 6	PFDN6	29.4541	29.6026	29.5073	29.4689	29.4449	29.5803	29.427	29.3006	29.2425	29.3593	29.3278	29.3524	29.4787	29.4452	29.4929
3118	Q07065	Cytoskeleton-associated protein 4	CKAP4	31.0912	31.088	30.9559	30.953	31.0691	31.1501	30.5517	30.7652	30.5686	31.0968	30.9881	30.8837	30.8246	30.8659	30.901
4511	Q96I99;E9PDQ8;Q96I99-2;H0Y852	Succinyl-CoA ligase [GDP-forming] subunit beta, mitochondrial	SUCLG2	28.8262	29.244	29.1108	28.6056	28.76	28.924	28.3176	28.4437	28.4675	29.0795	28.7075	28.552	28.1328	28.2493	28.2774
2308	P23528;G3V1A4;E9PK25;E9PP50;E9PQB7;E9PLJ3;E9PS23	Cofilin-1	CFL1	33.2986	33.5826	33.344	33.1943	33.194	33.0925	33.0048	33.0046	32.9614	33.1194	33.2296	32.8453	32.889	32.8853	33.0097
5099	Q9NQW6;Q9NQW6-2;H7C1K5;H7C3S1;H7C1C2;C9JJT6	Actin-binding protein anillin	ANLN	26.545	26.895	26.7558	26.9591	26.9832	27.3206	26.4704	26.0618	26.4842	26.7153	26.3554	26.3924	26.4582	26.8531	26.3979
3316	Q14240;Q14240-2;E7EQG2;J3KSN7;J3KT04;J3KS93;E7EMV8	Eukaryotic initiation factor 4A-II;Eukaryotic initiation factor 4A-II, N-terminally processed	EIF4A2	28.6822	28.2422	28.1217	28.9286	28.7545	28.647	28.1447	28.2781	28.1007	27.8499	27.8978	28.0945	28.0314	27.8547	27.967
3656	Q5T6F2;A2A305;F5H2U4;Q5T6F2-2;Q5JV08;A0A0D9SFI5	Ubiquitin-associated protein 2	UBAP2	27.145	26.9174	27.0525	27.0929	26.8446	26.6756	27.2525	27.1142	27.1402	27.2405	27.281	27.346	27.4451	27.2501	27.2277
1809	O75794;X6RF82;X6RA30;H7BZW7;X6RKY7	Cell division cycle protein 123 homolog	CDC123	26.0909	27.0577	26.4232	26.64	26.7507	26.9973	27.493	27.3828	27.5704	27.2568	26.7858	27.1117	27.3417	27.1984	27.3269
1148	H0Y3H2;Q99758	ATP-binding cassette sub-family A member 3	ABCA3	24.9232	NaN	24.77	NaN	NaN	NaN	NaN	NaN	23.9939	NaN	NaN	24.4074	23.7659	24.0621	NaN
4203	Q8TC07-2;Q8TC07-3;Q8TC07;C9JA93;F8VV61;F8WDJ1;F8WF35;F8WCB5;F8WAX5	TBC1 domain family member 15	TBC1D15	27.6802	28.0661	27.972	27.7252	27.711	27.4817	27.4176	27.3136	27.1774	27.7631	27.2584	27.3824	27.673	27.2694	27.4098
3250	Q13509;A0A0B4J269;Q13509-2;G3V2A3;G3V5W4;G3V2R8;G3V3R4;G3V2N6;G3V542;G3V3J6;G3V3W7	Tubulin beta-3 chain	TUBB3	27.4964	27.4547	27.5547	27.7993	27.6057	27.5207	28.0121	27.9161	27.8188	27.6226	28.039	27.7846	27.6762	27.8102	27.5933
4879	Q9H019-3;Q9H019;C9JF50;E9PLU1;E9PRK5;E9PLD2;Q9H019-2;E9PPQ0;E9PRW1;E9PSD6;E9PPF9	Mitochondrial fission regulator 1-like	MTFR1L	24.9232	25.748	25.4152	24.7557	25.1865	25.7614	NaN	24.7837	24.4734	NaN	NaN	24.6253	24.6168	24.6025	24.3641
3161	Q12834	Cell division cycle protein 20 homolog	CDC20	24.2716	25.1521	23.6161	25.314	24.8714	24.6818	NaN	26.5513	25.8541	24.893	25.8392	25.8888	25.3613	25.4557	25.8778
662	C9JLU1;P52434;P52434-3;P52434-4;P52434-2;P52434-5	DNA-directed RNA polymerases I, II, and III subunit RPABC3	POLR2H	26.0927	25.776	26.1599	25.5448	NaN	25.7088	26.575	26.7448	26.422	26.025	26.7769	NaN	NaN	NaN	NaN
1696	O60502-4;O60502;O60502-2;O60502-3;H7C3X0	Protein O-GlcNAcase	MGEA5	28.218	28.3864	28.3364	28.4255	28.3209	28.5061	28.2243	27.7932	27.9794	28.0629	28.0787	28.2294	28.291	28.3262	28.2642
3436	Q15435;H7C003;Q15435-2;C9J177;C9JD73;Q15435-3;B5MBZ8;Q15435-5;Q15435-4;C9JRC4;H7C3Q5;H7C118	Protein phosphatase 1 regulatory subunit 7	PPP1R7	28.3855	28.4291	28.507	28.0573	28.1169	28.5119	28.275	28.1854	28.0712	27.8148	27.7683	27.5625	28.2681	27.9185	27.7459
2019	P06744;A0A0A0MTS2;P06744-2;K7EQ48;A0A0J9YXP8;A0A0J9YYH3;A0A0J9YX90;K7EPY4;K7EP41;K7ENA0;K7ERC6;K7ELR7;K7ERK8;K7EIL4	Glucose-6-phosphate isomerase	GPI	31.6617	32.0719	32.2438	31.8448	31.7949	32.0006	31.3682	31.5464	31.4489	31.8093	31.6672	31.6842	31.5844	31.6076	31.5409
4354	Q92917	G patch domain and KOW motifs-containing protein	GPKOW	28.3159	28.5562	28.4487	28.2847	28.3777	28.6807	27.9427	28.1255	28.1331	28.2102	28.2059	28.0863	28.3492	28.2268	28.3915
3261	Q13573;G3V3A4;G3V4X8;G3V5R3	SNW domain-containing protein 1	SNW1	28.8918	28.954	28.891	28.7774	28.7393	28.9928	28.4551	28.8422	28.6178	28.56	28.9267	28.5176	28.6982	28.6574	28.7371
1248	H3BSW0;Q8N9N7	Leucine-rich repeat-containing protein 57	LRRC57	25.7909	25.7754	25.7015	25.5725	25.3799	25.8135	25.4515	25.5313	25.365	25.4294	25.1265	25.6505	25.1507	25.2015	25.4661
5678	Q9Y624;A0A087WY82;Q9Y624-2	Junctional adhesion molecule A	F11R	25.5359	25.5907	25.7965	25.8989	25.7773	26.1609	25.4253	NaN	NaN	25.6711	25.366	25.39	25.4671	25.3019	25.2952
2931	P62829;J3KT29;C9JD32;B9ZVP7;J3KTJ3;J3QQT9	60S ribosomal protein L23	RPL23	31.7	31.0426	31.4127	31.5092	31.342	31.286	31.4024	31.6112	31.6946	31.313	32.2266	31.9821	32.2566	32.3122	32.1087
4770	Q9BV57;A0A0G2JQN5;Q9BV57-2;H7C382	1,2-dihydroxy-3-keto-5-methylthiopentene dioxygenase	ADI1	25.7148	NaN	25.4696	NaN	25.3129	25.9736	26.8113	26.6147	26.2746	NaN	25.7816	26.1898	NaN	NaN	26.9621
4318	Q92598;Q92598-2;Q92598-4;Q92598-3;A0A0A0MSM0;R4GN69;Q5TBM3	Heat shock protein 105 kDa	HSPH1	31.878	31.4941	31.5572	32.0045	32.0877	31.7673	32.2888	32.0681	32.2117	31.7741	32.0142	32.2416	32.4057	32.4266	32.3966
4468	Q96EY8;S4R3P5;F5H4Z7;A0A087X114;S4R3Z1	Cob(I)yrinic acid a,c-diamide adenosyltransferase, mitochondrial	MMAB	25.6829	25.9108	25.2082	25.6068	25.5879	NaN	24.9996	25.0788	25.0247	25.0678	24.82	25.5061	NaN	NaN	25.1975
1832	O76021;J3QSV6;I3L3U9;I3L3C4;I3L234;O76021-2;J3KPU7;I3L2F2;I3L4T8;I3L1Y4;I3L1A3	Ribosomal L1 domain-containing protein 1	RSL1D1	30.5916	30.4588	30.693	30.5597	30.4669	30.684	30.6629	30.763	30.5875	31.1678	30.8005	30.7204	30.876	30.7839	30.769
5480	Q9ULV4;Q9ULV4-2;Q9ULV4-3;B4E3S0;H0YHL7;F8W1H8;F8VUX3;F8VSA4;F8VRE9;F8VTT6;F8VVB7;F8VV53	Coronin-1C;Coronin	CORO1C	29.3265	29.3855	29.382	29.0991	29.0513	29.3666	29.004	29.006	28.9946	29.2657	28.8614	29.215	28.8689	28.8965	28.9737
3531	Q32P41;G3V494;G3V5X1	tRNA (guanine(37)-N1)-methyltransferase	TRMT5	25.5803	25.5223	25.9221	25.7739	25.0477	25.8421	25.3762	25.2704	25.2984	NaN	24.3074	24.8136	NaN	24.263	23.9668
3603	Q5JTH9;Q5JTH9-2;Q5JTH9-3;A0A087X0G0;A0A087X1U8;H7C1M8	RRP12-like protein	RRP12	29.019	28.8677	28.5983	28.767	29.0149	28.6802	28.9207	29.2073	28.9777	28.9775	29.0645	29.1731	29.212	29.2058	29.2661
3753	Q6P087-2;Q6P087;C9JM75;H7C454;H7C1H7;H7C2C3;H7C0K7;Q6P087-3	RNA pseudouridylate synthase domain-containing protein 3	RPUSD3	24.2891	25.0308	24.242	24.8215	24.7234	24.959	NaN	24.1495	NaN	NaN	24.2502	23.982	24.0876	24.0969	24.0638
2580	P46063;F8WA66;F8WD97;F5H2L2;F5H4P4;F5H3W0	ATP-dependent DNA helicase Q1	RECQL	27.3815	27.4576	27.3274	27.5236	27.2872	27.6486	27.2038	27.3919	27.0897	27.4146	27.069	27.0251	27.3625	27.0302	27.1691
2553	P42704;B8ZZ38;A0A0C4DG06;C9JCA9;H7C3W8	Leucine-rich PPR motif-containing protein, mitochondrial	LRPPRC	31.7497	31.6028	31.6898	31.8846	31.9297	31.7526	31.9262	32.0372	31.9199	31.9474	32.045	31.9219	32.0366	31.9615	31.9429
74	A0A087WWF1;Q8WWX9	Selenoprotein M	SELM	23.9612	NaN	NaN	24.2044	24.2939	NaN	23.3782	23.6689	23.3861	NaN	NaN	NaN	NaN	NaN	22.9181
2914	P62314;J3QLI9;J3QLR7	Small nuclear ribonucleoprotein Sm D1	SNRPD1	30.0424	30.6641	30.6234	30.4096	30.7956	30.8016	29.9505	29.6168	30.0627	30.3824	30.423	30.1958	30.0194	30.1685	29.806
1083	F8WCF6;P59998;F8WDD7;A0A0A6YYG9;P59998-3;P59998-2;H7C0A3;F8WE39;R4GN08;P59998-4;F8WDW3	Actin-related protein 2/3 complex subunit 4	ARPC4-TTLL3;ARPC4	29.58	29.4386	29.1762	29.7255	29.5945	29.6778	29.2593	29.254	29.0665	29.2406	29.2763	29.1005	29.1865	29.1894	29.1816
3720	Q69YQ0-2;Q69YQ0;F8WAN1;C9J8U1;C9JLY8	Cytospin-A	SPECC1L;SPECC1L-ADORA2A	27.0749	27.2268	27.1795	27.031	26.8881	27.4144	26.7166	26.9111	26.3438	27.2512	27.0428	26.6879	26.6915	26.6674	26.6944
2856	P61019;P61019-2;E9PKL7;H7C125;E9PE37;H0YD31;H0YDL5;Q6PIK3	Ras-related protein Rab-2A	RAB2A	27.9094	27.8312	27.5158	27.7749	27.7276	27.701	27.4636	27.3907	27.3927	27.245	27.4878	27.8018	27.5673	27.3658	27.7046
1995	P04899;P04899-4;P04899-6;P04899-3;P04899-5;P04899-2;P11488;P19087;A8MTJ3	Guanine nucleotide-binding protein G(i) subunit alpha-2	GNAI2	26.7705	26.7406	26.5259	26.9133	27.0472	26.6686	27.5322	26.8405	27.1089	NaN	26.7432	27.2148	27.148	27.3356	27.5349
5095	Q9NQS7-2;Q9NQS7;E9PM67	Inner centromere protein	INCENP	26.8105	26.9402	27.0659	27.0683	27.1774	27.458	27.6921	27.2526	27.0729	27.2023	27.5802	27.4727	27.7825	27.6481	27.5614
2603	P47755;F8W9N7;A0A0D9SET8;C9JUG7;P47755-2;F8WED3	F-actin-capping protein subunit alpha-2	CAPZA2	28.4543	28.5043	28.4891	28.7928	28.5609	28.9636	27.8262	28.1315	28.0543	28.3573	28.5589	28.4474	28.3282	28.376	28.3477
2556	P42773	Cyclin-dependent kinase 4 inhibitor C	CDKN2C	26.3974	NaN	26.253	26.1084	26.2485	25.816	NaN	NaN	25.5824	25.6133	26.0683	NaN	25.5451	25.5928	NaN
3727	Q6FI81;Q6FI81-3;H3BV90;H3BT65;H3BUG4;H3BPG7;H3BQ23;Q6FI81-2;H3BTZ8	Anamorsin	CIAPIN1	29.1636	28.9508	29.127	29.1881	28.9509	28.9347	28.9825	29.0585	29.0712	28.6861	28.8451	28.685	28.5614	28.6262	28.4802
1561	O15067;H0YGH1;J3QSG0;J3QSH6;J3KTL4;J3KTQ5;J3QL39;J3KT98	Phosphoribosylformylglycinamidine synthase	PFAS	31.5196	31.357	31.3653	31.465	31.5178	31.4781	31.5548	31.5194	31.5081	31.4683	31.7192	31.5614	31.656	31.583	31.6145
2418	P31350;P31350-2;C9JXC1;A0A0C4DGZ6;H0YAV1;Q7LG56-2;Q7LG56-6;Q7LG56-3	Ribonucleoside-diphosphate reductase subunit M2	RRM2	28.4131	28.5091	28.4537	28.0244	27.7615	28.48	29.1062	28.958	28.5599	29.0074	28.658	28.445	28.9409	28.5605	28.7459
5397	Q9UHV9	Prefoldin subunit 2	PFDN2	29.2505	29.3326	29.5801	29.1849	29.2474	29.0688	29.0696	29.0816	29.2172	29.008	29.2497	28.581	28.5703	28.6484	28.908
2327	P25786;P25786-2;F5GX11;B4DEV8;F5H112	Proteasome subunit alpha type-1	PSMA1	31.5413	31.7785	31.7038	31.4269	31.4679	31.8128	30.7094	31.095	30.9777	31.7361	31.6247	31.2162	31.2149	31.2045	31.3367
4963	Q9H6K5-2;Q9H6K5;A0A096LNU1	Proline-rich protein 36	PRR36	25.0382	24.9959	25.2847	25.3679	25.4722	24.901	25.5305	25.5171	25.5279	25.0849	25.7837	25.7893	25.4654	25.5162	25.9539
4476	Q96GA3;A0A075B6Q4	Protein LTV1 homolog	LTV1	26.9364	27.3302	26.9926	26.9552	27.0194	27.2205	27.2595	27.2979	27.4084	27.3644	27.0036	27.4321	27.3424	27.5393	27.4608
3337	Q14669-4;Q14669-2;Q14669;Q14669-3;H7C2Y1	E3 ubiquitin-protein ligase TRIP12	TRIP12	28.1576	28.229	28.2193	28.4612	28.4209	28.4988	28.6055	28.7448	28.6942	28.5257	28.4247	28.4006	28.7128	28.5059	28.5221
3958	Q86WQ0;Q86WQ0-2;U3KQ53;F5H0B6	Nuclear receptor 2C2-associated protein	NR2C2AP	NaN	NaN	NaN	25.4047	25.2741	NaN	25.8827	25.951	25.8695	NaN	NaN	25.8928	25.4811	25.9971	25.5235
5690	Q9Y6A5;C9JWI7;E7EMT0;C9JA91;Q8IX09;F8WC55;H0Y8F2	Transforming acidic coiled-coil-containing protein 3	TACC3	27.1857	27.6129	27.1906	27.4508	27.5222	27.4522	27.87	27.8477	28.0153	27.3561	27.4202	27.79	27.6925	27.8108	27.6701
4666	Q99956	Dual specificity protein phosphatase 9	DUSP9	28.3885	28.0661	28.4406	28.8248	28.872	28.6588	28.9571	28.7029	28.9957	28.6391	29.2244	29.1651	29.2121	29.3595	29.0688
2486	P36405	ADP-ribosylation factor-like protein 3	ARL3	28.1973	28.4865	28.3066	28.0974	28.0165	28.3366	28.0216	27.9363	28.0656	28.2036	27.9013	27.8655	27.9961	27.8827	27.8022
3848	Q71RC2-3;Q71RC2;Q71RC2-4;Q71RC2-5;Q71RC2-6;Q71RC2-2;X6RLN4;Q96J85;Q71RC2-7;Q8TBL5;A0A087WTL9;F8W1I4;F8VY40;E5RHZ8;F8W1Z5	La-related protein 4	LARP4	27.5617	27.693	27.5058	27.4941	27.5522	27.8141	28.0587	27.7935	27.706	28.1585	27.9013	27.7121	27.7756	27.6232	27.8511
342	H0Y6K2;A0A140T9E9;A0A0G2JK44;P25440;P25440-2;P25440-4;P25440-3;A0A0G2JHN8;A0A140T9I1;U3KQA6;A0A0G2JHL0;A0A140T9F7;A0A140T9V2;E9PIQ3;H0YDJ7;U3KPW0;H0Y799;A0A140T9X8;E9PKQ9	Bromodomain-containing protein 2	BRD2	25.7103	25.9509	25.6891	24.9927	25.3865	25.9539	26.2764	26.3833	26.3258	26.4948	26.1761	26.053	25.9819	26.0426	26.1799
2679	P50135;P50135-3;P50135-2	Histamine N-methyltransferase	HNMT	25.1038	NaN	25.2895	25.3009	25.0965	NaN	NaN	23.5918	NaN	NaN	NaN	NaN	24.1408	24.2755	24.5029
2948	P62979	Ubiquitin-40S ribosomal protein S27a;Ubiquitin;40S ribosomal protein S27a	RPS27A	27.4741	25.637	26.6858	27.3039	27.2427	26.1363	28.0794	27.6344	27.8185	NaN	27.4621	27.7124	28.6403	28.3046	27.7676
1426	M0QWZ7;Q9NP81;Q9NP81-2;M0R2C6;B4DJM9;M0R259;M0R1C0;M0R2H5;M0QX29	Serine--tRNA ligase, mitochondrial	SARS2	26.6498	26.6346	26.503	26.452	26.1766	26.0605	25.6816	25.9206	25.9084	25.8266	26.458	26.2641	26.0427	26.1809	25.4131
3412	Q15276;Q15276-2;K7ENJ9;I3L456;I3L2B8	Rab GTPase-binding effector protein 1	RABEP1	27.5063	27.0584	27.4638	27.2609	27.7408	27.2831	26.911	26.6363	27.1997	26.9144	26.906	27.1919	27.1982	27.2235	26.7946
4297	Q8WYQ5-3;Q8WYQ5	Microprocessor complex subunit DGCR8	DGCR8	24.8842	24.5934	24.7016	24.5806	24.5382	25.1144	24.895	25.1222	24.6315	25.5876	25.4809	25.0944	25.1017	25.1431	25.22
4834	Q9BYD6;H0Y8N7	39S ribosomal protein L1, mitochondrial	MRPL1	27.4589	27.6655	27.1567	27.5967	27.4928	27.7452	27.4062	27.7498	27.8361	28.1787	27.906	27.9615	27.9735	27.9171	27.8646
261	A0A0A6YYJ8;Q96HJ9-2;Q9Y383-3;Q9Y383-2;Q9Y383	UPF0562 protein C7orf55;Putative RNA-binding protein Luc7-like 2	LUC7L2;C7orf55	28.9286	28.3526	28.5403	28.6735	28.9586	28.4893	28.9394	29.0896	29.0393	29.6518	29.3091	29.3225	28.9256	28.6051	28.9618
3567	Q53FA7;H7BZH6;Q53FA7-2	Quinone oxidoreductase PIG3	TP53I3	25.4313	26.2276	25.276	24.8915	24.9054	26.213	23.7505	24.602	NaN	NaN	25.0164	24.7319	24.2418	24.9714	24.2174
3374	Q15014;Q5JXX2;A0A0A0MT59;Q5JXX1;Q5JXX6	Mortality factor 4-like protein 2	MORF4L2	25.6768	26.0238	25.5489	25.2933	25.2504	25.5203	25.8695	25.9679	25.7208	NaN	26.4448	25.9888	25.9552	26.1612	25.9435
1097	G3V1B6;H7C1U8;Q9BUR5-2;Q9BUR5	Apolipoprotein O	APOO	NaN	26.684	NaN	26.2599	26.4358	NaN	NaN	NaN	NaN	NaN	25.6538	NaN	25.5041	NaN	NaN
519	B3KTM8;Q9UBU8-2;H0YMJ0;H0YLJ3;Q9UBU8;Q9UBU8-3;H0YM21;H0YLV1;H0YMT8;H0YNE0;H0YNX3	Mortality factor 4-like protein 1	MORF4L1	26.2925	25.4943	25.6338	26.3725	26.4657	25.7508	26.1947	26.5638	26.7038	NaN	26.3104	26.7098	26.9431	26.9311	27.0731
3864	Q7L2J0;Q7L2J0-2	7SK snRNA methylphosphate capping enzyme	MEPCE	25.9269	26.1833	25.8078	25.9721	26.0478	26.134	25.459	25.6063	25.5705	25.7454	25.76	26.0602	25.9059	25.9009	25.7838
1477	O00291-3;O00291-4;O00291;C9JMG5	Huntingtin-interacting protein 1	HIP1	27.165	27.4022	26.8989	27.0946	27.2548	27.2667	27.1231	26.6911	27.0441	27.1297	26.8252	26.7745	26.9243	26.8335	26.722
3718	Q69YN2;Q69YN2-3;Q69YN2-2;X6R7M0	CWF19-like protein 1	CWF19L1	27.3532	27.4884	27.4071	27.1817	27.2326	27.2808	26.9157	26.7617	27.1823	27.3509	27.2882	27.081	27.0037	27.2135	26.9577
5497	Q9UNF1;Q5H909;Q9UNF1-2;Q5H907;A0A087X070;G5E9N2;Q12816-5;Q12816-2;Q12816-3;Q12816-4;Q12816	Melanoma-associated antigen D2	MAGED2	28.0969	28.471	28.0152	28.338	28.426	28.3273	27.993	27.9855	27.8213	27.7367	27.9448	27.813	28.1776	28.2066	28.1549
339	A0A0G2JIW1;P0DMV9;P0DMV8;P0DMV8-2;V9GZ37	Heat shock 70 kDa protein 1B;Heat shock 70 kDa protein 1A	HSPA1B;HSPA1A	30.9326	31.3944	31.3124	30.9484	31.1047	31.303	31.2643	31.1923	31.3443	31.6942	31.6796	31.4866	31.7405	31.5332	31.4985
2885	P61964;V9GYQ5;V9GZ59	WD repeat-containing protein 5	WDR5	27.42	27.5851	27.5161	27.5652	27.7826	27.5598	27.4176	27.3369	27.3101	27.7091	27.3971	27.3425	27.0709	27.3161	27.115
2488	P36542;P36542-2	ATP synthase subunit gamma, mitochondrial	ATP5C1	30.4022	30.4285	30.6664	30.664	30.6979	30.6742	29.8346	30.21	30.2458	30.5327	30.5292	30.4362	30.3583	30.4269	30.2636
98	H7BXI1;A0A087WXU3;A0FGR8-2;A0FGR8;A0FGR8-6;A0FGR8-5;A0FGR8-4	Extended synaptotagmin-2	ESYT2	25.9158	26.7718	26.6406	26.9588	26.8658	26.8081	25.5434	26.0697	25.3765	26.6542	26.1286	26.6153	25.7021	25.9833	26.021
1547	O14949	Cytochrome b-c1 complex subunit 8	UQCRQ	26.1177	25.9356	26.3233	25.9567	26.2303	NaN	26.1709	25.9888	25.9706	NaN	25.4615	25.5339	25.6652	25.5645	25.5504
2152	P13612;E7EP60	Integrin alpha-4	ITGA4	24.1584	NaN	24.0813	24.0089	24.082	24.1085	25.1039	24.7997	24.8311	NaN	NaN	NaN	NaN	24.2423	24.6438
689	C9JYQ9;H0Y8C2;Q6P5R6	60S ribosomal protein L22-like 1	RPL22L1	27.5629	27.6108	27.5843	28.3304	28.84	28.4846	28.5586	29.1242	28.1577	28.8633	29.0124	29.2278	29.4726	28.9573	29.044
4163	Q8NEZ5;H3BTH6;Q8NEZ5-3;H3BTR7;H3BRE0;H3BVA4;H3BUC1;Q8NEZ5-2	F-box only protein 22	FBXO22	27.7805	27.641	27.748	27.6977	27.6375	28.4348	27.1675	27.4015	27.4139	27.5405	27.423	27.0959	27.4105	27.1437	27.5275
3599	Q5JRX3;Q5JRX3-2;Q5JRX3-3;A0A0A0MRX9;B1APQ0;H0Y4F7;H0Y7L7;B1APQ1	Presequence protease, mitochondrial	PITRM1	27.7482	28.1918	27.9389	27.8209	27.5838	27.9447	27.6062	27.4575	27.5451	27.7216	27.3033	27.4593	27.792	27.4118	27.6308
2423	P31939;P31939-2;H7C1S2;C9JLK0;F8WEF0	Bifunctional purine biosynthesis protein PURH;Phosphoribosylaminoimidazolecarboxamide formyltransferase;IMP cyclohydrolase	ATIC	31.979	32.1564	31.9388	32.2099	32.1686	32.2281	31.8168	31.8742	31.7272	32.0028	31.948	31.8177	32.0989	32.0376	31.8982
5049	Q9HCK8;Q9HCK8-2;G3V2T9;H0YJA4	Chromodomain-helicase-DNA-binding protein 8	CHD8	26.3806	25.8927	26.0409	26.0821	26.2059	26.1108	26.8154	25.991	26.5344	26.4928	26.2134	26.3992	26.403	26.3736	26.7419
5582	Q9Y303-3;H3BQ15;Q9Y303;Q9Y303-2;H3BSD5;H3BTZ6;H3BSV9	Putative N-acetylglucosamine-6-phosphate deacetylase	AMDHD2	24.703	25.9588	25.6217	25.0725	25.1446	24.8852	23.7232	NaN	24.3657	25.189	24.2103	24.4832	24.4526	24.6394	24.6734
4540	Q96KP4;Q96KP4-2;J3QKT2;J3QRA8;J3KSV5;A0A087WYZ1;J3QQN6;J3QR27;J3QLU1;J3QKQ0;J3QRD0;J3QL02;J3QRH4;A0A087WVS2;J3KSS4;J3KRD5;J3KRJ8;J3QRP4	Cytosolic non-specific dipeptidase	CNDP2	30.4401	30.7896	30.8745	30.2749	30.2273	30.6746	29.9942	29.9098	30.0264	30.7018	30.2999	30.227	29.9541	29.8487	29.9873
5046	Q9HCE1;Q5JR04;Q9HCE1-2;Q9HCE1-3	Putative helicase MOV-10	MOV10	29.609	29.4528	29.3034	29.5405	29.3506	29.2863	29.3707	29.3367	29.1712	29.0723	29.2283	29.1727	29.1378	29.1621	29.3061
4420	Q96C86	m7GpppX diphosphatase	DCPS	27.3254	27.5614	27.5881	27.325	26.9707	27.4654	26.9435	27.072	26.9096	27.2413	27.3912	27.0426	26.8654	26.8276	26.8388
2521	Q5QNY5;P40855;P40855-5;E9PS71;B7Z8B3;H0YJ60;H0YDY4	Peroxisomal biogenesis factor 19	PEX19	25.6708	26.0528	26.1526	25.9165	25.7343	25.8964	26.2919	25.5339	25.2113	25.5628	25.1649	25.3627	25.5323	25.5103	24.8702
2563	P43246;E9PHA6;P43246-2;C9J809	DNA mismatch repair protein Msh2	MSH2	28.697	28.4621	28.6799	29.028	29.0868	28.5079	29.0676	29.0949	29.1423	28.7914	29.2808	29.2421	29.2729	29.2144	29.2159
4171	Q8NFQ8	Torsin-1A-interacting protein 2	TOR1AIP2	25.3097	25.1671	25.3936	25.4369	25.7679	25.1362	26.2508	25.8577	25.6974	25.7147	25.5904	25.63	25.7985	25.7873	25.3767
1455	O00115-2;O00115;K7ENE5	Deoxyribonuclease-2-alpha	DNASE2	26.7665	26.4197	26.3334	26.1038	26.2276	NaN	25.7511	NaN	26.1845	NaN	NaN	26.0969	25.4876	25.711	25.97
453	A6NJA2;P54578-2;P54578-3;P54578;J3QQT6;J3KS55	Ubiquitin carboxyl-terminal hydrolase;Ubiquitin carboxyl-terminal hydrolase 14	USP14	29.5965	29.9517	29.6275	29.6468	29.8025	29.9942	29.562	29.3349	29.6013	29.6148	29.4555	29.502	29.549	29.5084	29.3896
3184	Q13033-2;Q13033;G3V340;H0YJZ4;H0YJT2;G3V3G7	Striatin-3	STRN3	26.9517	26.9183	26.8156	27.2057	26.8254	27.2701	26.6863	26.5968	26.1627	27.0476	26.8635	26.6958	26.6761	26.7303	26.3541
3222	Q13308-4;Q13308;Q13308-6;Q13308-2;Q13308-3;Q13308-5;H0Y8F1;Q86X91;C9JQR6;F8WDG7;H7C5L0;C9J9E8	Inactive tyrosine-protein kinase 7	PTK7	26.6349	27.1026	26.8532	27.0305	26.8726	26.7064	26.9807	26.5997	26.4189	26.5736	26.7632	26.5349	26.5094	26.3841	26.2541
1527	O14744;O14744-5;O14744-2;O14744-3;O14744-4;G3V580;H0YJX6;G3V2L6;G3V2X6;G3V5L5;C9JSX3;H0YJ77;G3V507;G3V2F5;H0YJD3;H7BZ44;G3V5T6;H0YJY6	Protein arginine N-methyltransferase 5;Protein arginine N-methyltransferase 5, N-terminally processed	PRMT5	29.3038	29.2892	29.49	29.5205	29.4141	29.5778	29.1936	29.1409	28.9942	29.0893	29.4085	29.4657	29.2825	29.2447	29.2123
3182	Q13011;M0R248;M0QZW4	Delta(3,5)-Delta(2,4)-dienoyl-CoA isomerase, mitochondrial	ECH1	27.9139	28.7213	28.2234	27.9653	27.7461	28.5084	27.3365	27.4507	27.2211	28.3168	27.9211	27.9141	27.2513	27.4688	27.1626
4209	Q8TCT9-5;Q8TCT9;Q8TCT9-2;A0A075B6F6;Q8TCT9-4	Minor histocompatibility antigen H13	HM13	26.0474	26.1446	26.2025	26.48	25.5533	26.1266	24.9782	25.4849	25.459	26.2793	26.0035	25.5603	25.4711	25.2084	25.5674
2517	P40429;M0QYS1;Q8J015;Q6NVV1;M0QZU1;A0A096LPE0	60S ribosomal protein L13a	RPL13A;RPL13a	30.6752	30.8681	30.7003	31.049	31.3825	31.0065	31.2103	31.3558	31.2123	31.091	31.2494	31.3899	31.517	31.4584	31.6823
3888	Q7Z2Z2;Q7Z2Z2-2;H0YK75	Elongation factor Tu GTP-binding domain-containing protein 1	EFTUD1	27.6209	27.7698	27.7876	27.6354	27.7891	27.8826	27.6832	27.5579	27.4963	27.7301	27.5377	27.5444	27.5638	27.4543	27.7056
2624	P48723	Heat shock 70 kDa protein 13	HSPA13	25.7465	26.4559	25.9896	26.0473	25.9752	26.2069	25.6273	25.6691	25.4905	25.6113	25.8777	25.7211	25.7649	25.6831	25.8545
5278	Q9NZL9;Q9NZL9-3;Q9NZL9-4;Q9NZL9-2;H7C0X7;E5RJR3;Q9NZL9-5	Methionine adenosyltransferase 2 subunit beta	MAT2B	28.9884	29.1331	29.184	28.8379	28.6912	29.0782	28.5919	28.8077	28.7111	28.9661	28.8475	28.6785	28.5846	28.4959	28.5276
2059	P08708;H0YN88;A0A075B716;H0YN73;H3BNC9	40S ribosomal protein S17	RPS17	31.285	30.7244	31.1597	31.2324	31.3705	31.2624	31.3425	31.4221	31.5637	31.2646	31.6607	31.6231	31.6135	31.6977	31.5437
749	D6RAN8;H7C5U8;Q9P0M9	39S ribosomal protein L27, mitochondrial	MRPL27	25.6317	26.3152	26.4192	25.8295	25.5828	26.321	25.4919	25.082	25.5533	25.5849	26.1787	24.9567	25.4896	25.2473	25.1017
3830	Q6YP21-3;Q6YP21;A0A0A0MRN7;Q6YP21-2;A0A0A0MRN6	Kynurenine--oxoglutarate transaminase 3	CCBL2	26.0411	26.6862	26.5968	26.1399	26.2181	26.9431	25.7853	25.7555	25.9633	26.1415	25.7886	26.0012	NaN	25.773	NaN
4828	Q9BY77;F6VRR5;Q9BY77-2;F8WCX5;Q8WUT1;Q6R954;F8WEE2	Polymerase delta-interacting protein 3	POLDIP3	29.3804	29.5112	29.451	29.159	29.0006	29.4756	28.8765	28.8212	28.9137	29.2028	29.1574	29.0842	29.0515	29.1402	28.8946
3385	Q15046;Q15046-2;H3BVA8;J3KRL2;H3BPV7;H3BRC9	Lysine--tRNA ligase	KARS	30.4565	30.588	30.4684	30.5799	30.4792	30.496	29.9734	30.4189	30.3556	30.1736	30.3963	30.3089	30.4824	30.472	30.3867
5340	Q9UBQ7;U3KQ56;Q9UBQ7-2	Glyoxylate reductase/hydroxypyruvate reductase	GRHPR	28.5617	28.4585	27.9854	28.2803	28.2701	28.4732	27.9569	28.2204	27.811	28.2597	27.8302	28.1194	28.0619	28.1314	27.5142
4819	Q9BXS5;Q9BXS5-2;E7ENJ6;K7EJL1;K7EPJ8;K7ENA7;K7ER75;A0A087WZX7;Q9Y6Q5;Q9Y6Q5-2;K7EQ90;K7EQX3;K7EPR4;K7EJJ1;K7EK69;K7ERH5;K7EL08;K7EMG5	AP-1 complex subunit mu-1	AP1M1	27.8406	27.8094	27.6986	27.4554	27.5862	27.6285	27.3339	27.4292	27.4714	27.8784	27.4845	27.3575	27.2192	27.1838	27.2092
623	C9J4Z3;P61513;M0R0A1;Q6P4E4;E9PEL3;M0R2L6;G5E9R3;A6NKH3	60S ribosomal protein L37a	RPL37A	29.2933	29.0219	29.3791	28.9991	28.6752	29.5416	29.4187	29.0016	29.4953	30.2697	29.629	29.7731	29.964	29.7833	29.7568
2062	P09012;M0R268;M0QXK2;M0R221;M0R2B8;M0QZG7;M0R0G9	U1 small nuclear ribonucleoprotein A	SNRPA	29.3648	29.1006	29.3883	29.5677	29.4576	29.3129	28.6441	29.0036	29.2402	29.1952	29.4786	29.1571	28.449	28.7937	28.976
5623	V9GY01;Q9Y448;Q9Y448-2;H0YM11;Q9Y448-3	Small kinetochore-associated protein	KNSTRN	24.924	NaN	25.5572	24.6772	24.6092	25.709	26.2013	25.8965	26.622	25.9841	26.219	25.6162	26.1707	25.7015	25.6872
2305	P23396;P23396-2;E9PL09;E9PPU1;F2Z2S8;H0YEU2;H0YCJ7;H0YF32;E9PJN9	40S ribosomal protein S3	RPS3	31.1618	31.2402	31.1357	31.2221	31.3183	31.2894	31.4149	31.1566	31.402	31.143	31.5742	31.5816	31.864	31.7733	31.5884
5627	Q9Y490	Talin-1	TLN1	31.8989	32.0123	31.8711	31.7486	31.7668	31.7726	31.6251	31.6348	31.6004	31.8172	31.7669	31.7802	31.719	31.6022	31.6384
2545	P42345;B1AKP8;B1AKQ2	Serine/threonine-protein kinase mTOR	MTOR	26.7535	26.8322	26.685	26.7899	26.4592	26.5128	26.3082	26.8055	26.2635	26.3823	26.3903	26.3831	26.3529	26.4779	26.4615
4505	Q96HY6;A0A0A0MRX2;Q96HY6-2	DDRGK domain-containing protein 1	DDRGK1	26.8731	26.6299	26.8294	26.5674	26.7523	26.7066	26.6665	26.2178	26.7354	26.7904	26.3667	26.5341	26.3784	26.2868	26.2816
4553	Q96MX6-2;Q96MX6;Q8ND98;H7C389	WD repeat-containing protein 92	WDR92;DKFZp434B156	25.668	25.6762	25.4337	25.524	NaN	25.5723	24.9905	25.2389	25.1409	25.2767	25.3314	25.4275	24.0335	25.4079	25.1313
1656	O43747;O43747-2;H3BR36;H3BUN9;H3BNR4;H3BN71;B4DGE1;B3KNW1;H3BN75;H3BS13;H3BV30;H3BRM7	AP-1 complex subunit gamma-1	AP1G1	27.9148	28.2825	28.0565	27.8685	28.008	27.8945	27.6156	28.0649	27.5239	27.8192	27.8765	27.3954	27.845	27.8451	27.4466
963	E9PS41;Q6RFH5;Q6RFH5-2;H0YFP2	WD repeat-containing protein 74	WDR74	25.9759	26.3526	25.7241	26.155	26.1893	26.2661	26.7544	26.0288	26.495	26.3354	26.2311	26.4406	26.7332	26.673	26.664
3871	Q7L5D6;Q7L5D6-2;C9JPA8;C9JHN8;C9JY46	Golgi to ER traffic protein 4 homolog	GET4	26.2037	26.3726	26.2664	26.2304	26.1333	26.1774	26.1176	26.0068	25.1238	26.4427	25.8341	25.4215	25.9503	25.3463	25.7663
2903	P62258;P62258-2;B4DJF2;I3L3T1;K7EIT4;K7EM20;I3L0W5	14-3-3 protein epsilon	YWHAE	32.8694	32.8257	32.8608	33.0632	33.211	32.855	32.6518	32.5135	32.7839	32.6272	32.8255	32.8187	32.6291	32.8798	32.6654
4941	Q9H479	Fructosamine-3-kinase	FN3K	26.9074	27.3656	27.1229	26.9859	27.1939	27.2907	26.8188	26.9609	26.9992	26.6877	27.2097	26.8125	26.9636	26.567	26.6288
1931	O95831;O95831-3;O95831-2;E9PMA0;O95831-5;O95831-4;O95831-6;E9PMQ8	Apoptosis-inducing factor 1, mitochondrial	AIFM1	31.0643	31.1127	31.1026	30.7944	31.0123	31.17	30.7915	30.5954	30.5898	31.0795	30.6713	30.8423	30.9424	30.9937	30.7793
5653	Q9Y5K8;G3V2S6;G3V2V6;H0YJH8;G3V559;H0YJS0;G3V3T8;H0YJ55;G3V5S7;G3V341	V-type proton ATPase subunit D	ATP6V1D	27.9025	28.2051	28.1384	27.4843	27.6046	28.134	27.2327	27.3777	27.5384	27.8583	27.5452	27.5785	27.3777	27.4605	27.0636
1769	O75381-2;O75381;K7EK59	Peroxisomal membrane protein PEX14	PEX14	26.1469	26.0015	25.9163	26.0405	25.8536	25.8309	25.9417	25.9217	25.3931	25.5987	25.5395	25.5324	25.706	25.6946	26.0371
1759	O75330-2;O75330;O75330-3;O75330-4;E5RIH2;E5RI30	Hyaluronan mediated motility receptor	HMMR	27.1134	27.7075	26.9242	27.3005	27.4924	28.0082	28.0904	28.0422	28.1381	28.2211	27.8763	28.0404	27.9254	28.0083	28.0172
4473	Q96G03;Q96G03-2;E7ENQ8;E9PD70;H0Y921	Phosphoglucomutase-2	PGM2	28.7681	28.922	28.9342	28.8511	28.7419	29.0431	28.6644	28.7058	28.5868	28.9316	28.7755	28.6334	28.7644	28.6521	28.3939
5567	Q9Y2S7;B4DEM9	Polymerase delta-interacting protein 2	POLDIP2	28.6586	28.6983	28.5777	28.4419	28.5724	28.4932	28.487	28.5313	28.6575	28.2302	28.3362	28.1916	28.4534	28.2636	28.276
4831	Q9BYD1;H0YAX3;E5RJI7;E5RFI2	39S ribosomal protein L13, mitochondrial	MRPL13	25.6908	25.881	25.7618	25.6893	25.725	25.976	25.9227	25.0662	25.8049	25.5902	25.3032	25.1887	25.1517	25.4611	25.6039
3965	Q86X55-1;Q86X55;Q86X55-2;K7EQA8;K7EPK1;K7EK20;K7EIQ8;K7EQB9	Histone-arginine methyltransferase CARM1	CARM1	27.5244	27.3071	27.2526	27.184	27.2587	27.0666	27.8755	27.7724	27.7758	26.8561	27.4858	27.6029	27.8237	27.6596	27.7419
377	O19617;A0A140T921;A2AEA2;A0A140T9H5;A0A140T9U8;P10321	HLA class I histocompatibility antigen, Cw-7 alpha chain	HLA-C	26.1217	25.7676	26.1428	NaN	NaN	26.1404	26.8247	NaN	NaN	27.0128	26.545	NaN	NaN	NaN	NaN
4639	Q99575;E5RK39	Ribonucleases P/MRP protein subunit POP1	POP1	28.3372	28.6686	28.5773	28.2601	28.3839	28.8825	29.0034	28.7381	28.7501	29.2965	28.9093	28.7072	28.8028	28.7328	28.9461
240	A0A0A0MT83;P26440;P26440-2;H7C4G6;H0YLC3;H0YKV0;H0YN10;A0A087WVD3	Isovaleryl-CoA dehydrogenase, mitochondrial	IVD	26.6012	27.2507	26.4359	26.2759	26.3421	26.4364	26.4233	26.0155	25.9538	25.9214	26.3443	25.3563	NaN	NaN	25.5293
4827	Q9BY44-3;Q9BY44;F8WAE5;Q9BY44-4;Q9BY44-2;C9IZE1;H7C5R5;H7C5Q3;F8WF18;F8WAT3	Eukaryotic translation initiation factor 2A;Eukaryotic translation initiation factor 2A, N-terminally processed	EIF2A	29.3053	29.3676	29.2488	29.1511	29.2824	29.2467	29.3293	29.1835	29.4305	29.3406	29.5024	29.3678	29.6311	29.577	29.4809
2909	P62280;M0QZC5;M0R1H5;M0R1H6	40S ribosomal protein S11	RPS11	32.1779	31.6957	31.7993	32.1175	32.2581	32.0061	32.384	32.3053	32.4472	31.8563	32.2921	32.4277	32.3793	32.5305	32.5628
5119	Q9NRL3;Q9NRL3-3;F5GYK2;M0R317;M0R0P4;R4GN16;Q9NRL3-2;M0QXN2;M0R2A7;M0QYS2;M0R0W8;M0QZM0	Striatin-4	STRN4	26.3366	26.9947	26.5636	26.2338	25.9961	26.4946	26.2015	25.9248	26.054	26.2373	25.7183	25.5033	25.8435	25.8402	26.0172
2941	Q59GN2;P62891	Putative 60S ribosomal protein L39-like 5;60S ribosomal protein L39	RPL39P5;RPL39	24.2829	NaN	NaN	25.0759	NaN	NaN	28.4112	26.163	28.3578	NaN	NaN	27.0365	NaN	NaN	27.4123
4725	Q9BT09;A0A0C4DFY8	Protein canopy homolog 3	CNPY3	25.79	25.2763	NaN	25.6185	25.48	NaN	25.1465	24.7877	24.9172	24.8814	25.2242	25.3145	24.7318	25.4585	25.2191
5694	Q9Y6D6;E5RIF2;E5RJN9;E5RHL7	Brefeldin A-inhibited guanine nucleotide-exchange protein 1	ARFGEF1	25.0747	25.2662	25.002	25.0782	25.1172	25.1885	24.3081	24.8572	24.857	24.8174	NaN	24.6494	NaN	NaN	NaN
3039	Q00653-4;Q00653;Q00653-3;M0R119	Nuclear factor NF-kappa-B p100 subunit;Nuclear factor NF-kappa-B p52 subunit	NFKB2	26.5614	26.5282	26.1711	27.1998	27.1102	27.2498	26.4338	26.2121	26.3776	24.5412	26.0702	25.8334	25.7026	26.5838	26.2999
5636	Q9Y4R8;H3BRS3	Telomere length regulation protein TEL2 homolog	TELO2	26.3947	26.8593	26.3963	26.0558	26.1186	25.6121	27.0342	26.9846	26.8827	26.6994	27.013	27.1757	26.9456	26.8796	26.1744
1920	O95757;E9PDE8;D6RJ96	Heat shock 70 kDa protein 4L	HSPA4L	29.7864	29.3705	29.3159	29.7525	29.7532	29.2572	30.0387	30.0554	29.9787	29.2618	29.9657	30.171	30.1528	29.9806	29.8738
4679	Q9BQ52-4;Q9BQ52;G5E9D5;E7ES68;Q9BQ52-3;Q9BQ52-2;H7C2I4;V9GZ72;V9GYS7;J3QRS2;V9GYU5;J3QL08;J3QLK4	Zinc phosphodiesterase ELAC protein 2	ELAC2	28.4387	28.2677	28.5354	28.5977	28.7123	28.7268	28.7823	28.712	28.8307	29.0054	28.5727	28.739	28.9157	28.9304	28.7891
5263	Q9NZ08;Q9NZ08-2;D6RAL9;H0Y9X5	Endoplasmic reticulum aminopeptidase 1	ERAP1	26.2997	26.1656	26.5244	26.1809	26.0613	26.1254	26.078	25.9673	25.5012	26.1901	26.1429	26.0221	25.9357	25.8311	25.421
2088	P0DN76;Q01081;Q01081-2;Q01081-4;A0A1B0GW87;M0QYK5;M0R2N4;Q01081-3;Q8WU68-3;Q8WU68-2;Q8WU68;K7EJH3;K7EJM7	Splicing factor U2AF 35 kDa subunit	U2AF1	28.922	27.8269	27.9709	28.7262	28.7613	27.9984	29.0346	29.2848	29.0194	28.397	29.3188	28.9996	29.2499	29.5576	28.962
1537	O14828;O14828-2	Secretory carrier-associated membrane protein 3	SCAMP3	27.8641	28.1832	28.0277	27.7283	27.6982	27.8917	27.9366	27.4436	27.6408	27.7808	27.8603	27.4731	27.4746	27.3958	27.3358
5595	Q9Y3A6	Transmembrane emp24 domain-containing protein 5	TMED5	25.5539	25.7431	25.8894	25.6059	25.638	25.8655	25.1981	25.2498	25.0641	NaN	NaN	25.5133	25.5968	NaN	NaN
2412	P31150;G5E9U5	Rab GDP dissociation inhibitor alpha	GDI1	28.8618	28.5472	28.6304	28.7964	28.597	28.7869	28.4188	28.5651	28.7244	28.1664	28.1236	28.5559	28.5858	28.6163	28.292
2707	P51151;Q9NP90;A0A1B0GUI0	Ras-related protein Rab-9A	RAB9A	26.6039	26.9382	27.1689	26.807	27.0846	27.2193	26.7577	26.0707	26.5418	26.975	26.5379	26.3878	26.5973	26.6962	26.759
243	A0A0A0MTR7;A0A0A0MTC1;Q63HN8;Q63HN8-4;Q63HN8-6	E3 ubiquitin-protein ligase RNF213	RNF213	27.5654	28.3877	27.5863	27.7803	27.7809	27.6767	27.9283	27.1754	27.3926	25.9819	26.9025	27.6136	NaN	26.8351	26.4464
3649	Q5T440	Putative transferase CAF17, mitochondrial	IBA57	26.3066	26.8264	26.7205	26.085	25.941	26.0534	25.3169	25.5347	25.7016	26.6047	26.18	25.892	25.4648	25.447	25.1464
1933	O95864;O95864-3;O95864-4;O95864-2;E5RGZ5;E5RGD8;E9PPZ4;E9PQC2;E9PKP8;E9PS00;Q9Y5Q0	Fatty acid desaturase 2	FADS2	28.5702	28.7369	28.1728	27.84	27.6156	28.2991	28.8899	28.9596	28.968	29.1037	29.4276	29.231	28.2983	28.4765	28.3707
3352	Q14697-2;Q14697;F5H6X6;E9PKU7;E9PNH1;Q14697-3	Neutral alpha-glucosidase AB	GANAB	32.0575	32.0926	31.9286	31.9552	32.038	32.0991	32.1134	31.856	31.7378	31.8839	31.9524	31.8692	31.8747	31.8512	31.9577
4647	Q99622;F5GXW5;U3KQ85;U3KQ07	Protein C10	C12orf57	26.7032	25.9581	25.9906	26.2463	26.2988	25.6419	26.5076	26.8509	26.4079	25.9368	26.9302	27.0025	27.231	26.9132	26.6622
4699	Q9BRK5;Q9BRK5-6;H0Y3T6;G3V1E2;Q9BRK5-4;Q9BRK5-3;Q9BRK5-2;Q9BRK5-5	45 kDa calcium-binding protein	SDF4	26.9827	26.7365	26.6665	26.2465	26.6449	26.5838	26.9972	27.1679	26.8024	27.2469	26.8498	26.9455	27.0121	26.8755	27.0595
1988	P04406-2	Glyceraldehyde-3-phosphate dehydrogenase	GAPDH	24.1655	24.6485	NaN	24.4449	24.6492	NaN	26.1593	25.2553	25.0906	NaN	24.8491	25.1027	25.6166	24.7111	24.4192
5044	Q9HCC0;Q9HCC0-2;D6RD67;D6RDF7;D6R9R1;A0A0G2JM88	Methylcrotonoyl-CoA carboxylase beta chain, mitochondrial	MCCC2	25.5395	25.4995	25.4802	25.0016	25.1279	25.9291	24.8593	25.3075	25.3411	24.7486	24.9365	24.8869	24.7074	NaN	23.9758
859	E7EVQ6;Q14534;H0YBN7	Squalene monooxygenase	SQLE	25.2789	25.3478	25.5448	24.9844	24.9523	25.3967	24.5418	24.8073	24.4855	24.9565	25.3732	25.0867	24.7684	24.9721	24.8106
2618	P48506;A0A0C4DGB2;E1CEI4;D6R959;H0Y9I7;D6RGF8;D6REX4	Glutamate--cysteine ligase catalytic subunit	GCLC	27.3137	27.3944	27.4661	26.9384	26.9633	27.3247	26.4828	26.362	26.5529	27.289	27.2748	26.9157	26.9741	26.8305	26.7322
1481	O00330-3;O00330;E9PLU0;E9PRI6;H0YD97;O00330-2	Pyruvate dehydrogenase protein X component, mitochondrial	PDHX	27.3947	27.6661	27.3562	27.2269	27.1312	27.3274	26.9445	27.0032	27.1008	26.7783	27.7063	26.9904	26.8317	26.9316	26.7561
1108	G3V325;C9JJT5;P56134-4;P56134-2;O75127;C9JU26;C9JGL8	ATP synthase subunit f, mitochondrial;Pentatricopeptide repeat-containing protein 1, mitochondrial	ATP5J2-PTCD1;ATP5J2;PTCD1	26.6585	27.0307	26.9404	26.8008	26.4938	26.5885	26.9244	26.8088	26.5631	27.6865	27.5965	27.4056	27.2432	27.2902	27.1025
201	A0A0A0MRI1;Q8IXQ4;Q8IXQ4-2;A0A087WW86;Q8IXQ4-3;Q8IXQ4-4	GPALPP motifs-containing protein 1	GPALPP1	24.9968	25.1441	NaN	NaN	25.1061	NaN	24.8151	NaN	24.6223	NaN	24.8849	24.7879	24.0155	24.8517	24.8064
5026	Q9HB07;F8VQQ3;F8VR84;H3BPH3	UPF0160 protein MYG1, mitochondrial	C12orf10	28.373	27.7533	27.8513	27.3799	27.3066	27.7193	27.2004	26.6812	26.9926	27.3399	NaN	27.045	27.4213	27.504	27.1527
2485	P36404;V9GYD0;P36404-2	ADP-ribosylation factor-like protein 2	ARL2;ARL2-SNX15	26.1235	26.1329	26.3533	26.3109	26.2397	25.9639	25.7575	NaN	26.0577	25.9009	26.0779	26.1886	25.7558	25.8926	26.0037
4007	Q8IX12-2;Q8IX12;A0A0C4DGG8;F5H2E6;F5H1H2;F5H3E1;H0YFJ7;F5H7M9	Cell division cycle and apoptosis regulator protein 1	CCAR1	28.7923	29.1098	28.8659	28.4891	28.674	28.8381	28.2563	28.3626	28.4894	28.5676	28.6639	28.5239	28.6005	28.5388	28.4347
4392	Q96A72;F5H6N1;F5H3U9;F5H124	Protein mago nashi homolog 2	MAGOHB	25.7235	26.0511	25.7166	25.8099	26.0275	25.5963	26.5501	26.0892	26.1363	25.5855	25.9009	26.2978	26.3965	26.2232	26.3043
5155	Q9NUD5;Q9NUD5-2	Zinc finger CCHC domain-containing protein 3	ZCCHC3	26.153	25.624	26.2188	25.9686	26.084	26.4761	24.857	25.5923	25.2236	26.2791	25.71	25.6474	25.7317	25.7572	25.5289
1483	O00401	Neural Wiskott-Aldrich syndrome protein	WASL	28.0724	27.7829	27.8778	27.7725	27.7866	27.473	27.5884	27.4858	27.7271	27.5563	27.4403	27.3546	27.5707	27.5838	27.2888
2797	P55036;A6PVX3;P55036-2;H0Y3Y9;H0Y561	26S proteasome non-ATPase regulatory subunit 4	PSMD4	26.3258	26.2984	26.0276	25.9629	25.875	26.6887	25.4895	25.4929	25.8006	25.9362	26.0125	25.7083	25.8238	25.7468	25.8056
5053	Q9HCS7	Pre-mRNA-splicing factor SYF1	XAB2	27.9577	28.3829	27.6919	27.856	27.891	27.8632	27.8024	27.9144	27.3942	27.6838	27.3627	27.189	27.4583	27.5314	27.8351
4655	Q99741;J3KTI7;J3QR52;J3QLN7	Cell division control protein 6 homolog	CDC6	23.8668	NaN	NaN	NaN	23.9977	NaN	24.1545	24.8946	24.1214	NaN	NaN	24.325	24.4458	NaN	24.3967
1639	O43592;F8WDU6;F5GYW6;F5GZM3	Exportin-T	XPOT	27.0636	26.5094	26.6218	26.9536	26.9127	26.3371	27.0772	27.2724	27.0756	26.9198	27.0165	27.1608	27.452	27.0309	27.3228
5404	Q9UI12-2;Q9UI12;G3V126;E5RK31;E5RJG1;A0A0D9SG68;E5RG49;E5RHH0	V-type proton ATPase subunit H	ATP6V1H	27.7182	27.6099	27.7672	27.6527	27.6838	27.7089	27.6114	27.5418	27.358	27.2057	27.6751	27.5073	27.5459	27.5003	27.7382
1708	O60645-2;O60645-3;O60645;D6RB59;H0Y995;D6RBR9	Exocyst complex component 3	EXOC3	25.8526	26.3728	26.3331	25.8536	26.1747	26.3001	25.5161	25.0987	25.7888	26.4707	25.8937	25.84	25.4896	25.6996	25.5035
336	A0A140T8Z0;A0A0G2JH68;O60610-2;O60610-3;O60610;H9KV28;B4E2I7	Protein diaphanous homolog 1	DIAPH1	28.2691	28.4093	28.2184	28.0854	28.1117	27.8637	28.4759	28.7911	28.4425	28.4979	28.5549	28.3862	28.3244	28.3181	28.171
3364	Q14980-2;Q14980;A0A087WY61;Q14980-4;Q14980-3;H0YFY6;Q14980-5;F5H4J1;F5H6Y5;K4DIE0;F5H0Z7;F5H763;F5H2F3;F5H3L6;F5H1L0;F5GZW1;F8W6T3;F5GWK2;F5H073;F5H068;F5H7R5;F5H4Y4;F5GWA2	Nuclear mitotic apparatus protein 1	NUMA1	31.5059	31.7304	31.4873	31.1984	31.3421	31.2662	30.9536	31.1534	31.125	31.2361	31.2823	31.2583	31.1275	31.0845	31.0669
1333	J3KR97;Q9BTW9;Q9BTW9-4;Q9BTW9-5;A0A0J9YWI5;A0A0J9YVR1;I3L439;I3L163;I3L0V3;I3L500;I3L143;I3L120;A0A0J9YXU4;A0A0J9YVU1;I3L1S3;I3L3H4;I3L131;I3L4D2;A0A0J9YYG2;Q9BTW9-3;Q9BTW9-2;A0A0J9YY08	Tubulin-specific chaperone D	TBCD	30.367	30.275	30.1881	30.201	30.059	29.9983	30.1252	30.15	30.0053	30.0345	29.992	29.9463	29.9761	29.8102	29.7426
3630	Q5SSJ5;Q5SSJ5-2;X6RGJ2;Q5SSJ5-3;B0QZK4;Q5SWC8;B0QZK8;Q5SSJ5-5;B0QZK9	Heterochromatin protein 1-binding protein 3	HP1BP3	29.4845	29.6609	29.7999	28.8482	28.9633	29.6108	28.3246	28.6944	28.6262	29.5747	29.3353	28.8897	28.4713	28.4807	28.678
3891	Q7Z3K3-5;Q7Z3K3-2;Q7Z3K3-3;Q7Z3K3;Q7Z3K3-7;Q7Z3K3-6;Q7Z3K3-4;M0R2X2;H0YCT3;H7C238;A6PW30;E9PJY9;E9PIR8	Pogo transposable element with ZNF domain	POGZ	26.8482	27.403	27.0234	26.717	26.6477	27.0605	26.7138	26.8259	26.3127	26.6193	26.863	26.1931	26.3911	26.4385	26.559
1986	P04350;M0QY85;M0R278;M0R0X0;M0QY37;M0QX14;M0QZL7;M0R1I1	Tubulin beta-4A chain	TUBB4A	26.3967	25.674	25.9217	26.0351	26.1373	26.0059	26.7049	26.3549	26.5123	NaN	26.4	26.0772	26.2252	26.4706	NaN
1649	O43683-2;O43683-3;O43683	Mitotic checkpoint serine/threonine-protein kinase BUB1	BUB1	24.7729	24.5301	NaN	25.0191	24.842	NaN	25.3092	25.0852	25.0826	25.2067	24.9956	25.1715	25.3244	25.5151	NaN
4823	Q9BXW9;Q9BXW9-1;Q9BXW9-3;Q9BXW9-4;H7BZJ7	Fanconi anemia group D2 protein	FANCD2	27.1242	27.1393	26.8932	27.1358	27.1938	26.817	27.4082	27.2837	27.3592	26.9235	27.2442	27.2368	27.4973	27.3084	27.3258
4637	Q99567;J3KMX1;I3L245;I3L4K7;I3L2W3	Nuclear pore complex protein Nup88	NUP88	27.5643	27.705	27.5884	27.519	27.5292	27.607	27.6339	27.7371	27.719	27.7018	27.5004	27.7471	27.7764	27.7286	27.7134
2892	P62081;B5MCP9	40S ribosomal protein S7	RPS7	31.9704	31.7767	32.2502	32.5287	32.8087	32.128	32.2726	32.5661	32.43	32.5539	33.0366	33.0422	33.0008	33.0908	33.2256
2857	P61020;F8VUA5;F8WCY6;F8WD79;F8VPW9;F8VSF8;F8VWZ7	Ras-related protein Rab-5B	RAB5B	24.6786	NaN	NaN	25.0253	24.8263	NaN	23.703	24.8551	23.8754	NaN	23.5457	NaN	NaN	23.6635	NaN
4386	Q969Z0;Q969Z0-2;H7C4R5;C9IZN7;C9J7P5;C9J5A2;C9J347	Protein TBRG4	TBRG4	27.4403	27.4473	27.4106	27.4152	27.4749	27.4979	27.9147	27.857	27.6248	27.899	27.7711	27.4028	27.4981	27.3985	27.5725
2641	P49368;P49368-2;B4DUR8;E9PRC8;Q5SZX6;E9PQ35;E9PM09;Q5SZX9;Q5SZW8	T-complex protein 1 subunit gamma	CCT3	32.5616	32.7747	32.8073	32.7415	32.5995	32.9335	32.4291	32.4449	32.4823	32.7396	32.7038	32.4482	32.483	32.5164	32.5743
5191	Q9NVQ4;Q9NVQ4-3;Q9NVQ4-2;C9JDZ2	Fas apoptotic inhibitory molecule 1	FAIM	26.7871	26.3721	26.4185	26.7132	26.6344	26.2737	26.6132	26.8377	26.7732	26.6966	26.9742	26.9614	26.8431	26.6523	27.1702
5082	Q9NPJ6;Q5T911;Q9NPJ6-2	Mediator of RNA polymerase II transcription subunit 4	MED4	25.681	25.2986	25.3291	25.0543	25.8457	25.1003	25.6653	26.1088	26.1923	25.4023	25.7755	25.6199	25.9781	25.9178	25.9201
1628	O43395;O43395-3	U4/U6 small nuclear ribonucleoprotein Prp3	PRPF3	28.1534	28.4312	28.262	28.2517	28.3161	28.1841	27.9838	28.2532	28.0911	28.0079	27.987	28.0989	28.2448	28.1002	28.2369
4996	Q9H8Y8;Q9H8Y8-2;Q9H8Y8-3;F8WEG2	Golgi reassembly-stacking protein 2	GORASP2	27.4281	27.8632	27.4409	26.9174	26.7717	27.5957	26.9854	26.8498	26.6853	27.3061	25.5607	26.7013	26.3634	26.7445	26.8837
4465	Q96EY1;Q96EY1-2;Q96EY1-3	DnaJ homolog subfamily A member 3, mitochondrial	DNAJA3	27.667	27.6317	27.403	27.6822	27.7357	27.3172	27.9476	27.9343	27.9407	27.1448	28.0261	28.1009	27.9956	28.0728	27.982
3740	Q6KC79-2;Q6KC79;Q6KC79-3	Nipped-B-like protein	NIPBL	26.2185	26.0199	26.1542	26.1925	26.072	26.2439	25.9533	26.0885	26.3735	25.7132	25.7755	25.4362	25.3391	25.0314	25.8708
1556	O15020;O15020-2;A4QPE4;E9PJZ2	Spectrin beta chain, non-erythrocytic 2	SPTBN2	28.5679	28.8231	28.5928	28.137	28.1472	28.3346	28.0724	27.8806	28.0004	28.3642	28.1285	28.2849	27.9187	27.9117	27.8327
4891	Q9H0H5;F8VRD2;F8VWY4;F8VV37;F8W1E5;F8VVE5;H0YIK5;F8VQZ5;F8VWX0;F8W1T4;F8W0L1;F8VZ66;F8VV47;F8VUW9;F8VV39;F8VS54;F8VYH6;F8VRL2;F8VXH1;F8VQF5;F8VZ41	Rac GTPase-activating protein 1	RACGAP1	27.2326	26.9256	26.7876	27.0539	27.5147	27.2464	27.459	27.6156	27.2844	27.4597	27.2321	27.5858	27.6333	27.708	27.4782
4651	Q99707;Q99707-2;B1ANE3	Methionine synthase	MTR	26.1596	26.3835	26.2577	26.0598	25.9382	26.5943	26.5892	26.7917	26.7138	26.8388	26.5678	26.3551	26.4703	26.3898	26.4099
3180	Q12981;Q12981-1;Q12981-2;Q12981-3	Vesicle transport protein SEC20	BNIP1	26.2765	27.1123	26.2186	25.6214	26.4962	26.3902	25.6344	25.9801	25.7953	26.1688	24.7246	25.6209	25.3805	25.6306	25.9196
3146	Q10570;E9PIM1;A0A087X101;A0A087WTV4	Cleavage and polyadenylation specificity factor subunit 1	CPSF1	27.8627	28.0019	27.9409	28.0852	28.0501	27.8802	28.2518	28.1591	27.8332	28.0798	28.1931	28.4502	28.1374	28.1514	28.1113
3698	Q5VZK9;Q5VZK9-2;A0A0U1RQQ1;Q5VZK9-3;Q5VZK9-4;A0A0U1RR91	Leucine-rich repeat-containing protein 16A	LRRC16A	26.1852	26.4163	26.1142	26.1104	25.8871	26.491	25.7054	25.9286	25.7794	25.7179	25.7192	25.8511	26.2656	25.6606	26.1901
5693	Q9Y6D5	Brefeldin A-inhibited guanine nucleotide-exchange protein 2	ARFGEF2	24.8313	25.449	NaN	25.5216	24.9077	NaN	NaN	NaN	NaN	NaN	24.8481	24.2562	24.3795	24.4194	24.272
3229	Q13363-2;Q13363;D6RAX2;H0Y8W7;E7ESU7;E7EPF8;E9PGB1;H0Y9M9;H0Y8U5	C-terminal-binding protein 1	CTBP1	29.5785	30.045	29.8436	29.7541	29.4209	29.8645	29.2651	29.3128	29.3502	29.8526	29.6315	29.3896	29.3464	29.5327	29.0083
506	B1AMS2;Q14141-2;Q14141-4;Q14141;Q14141-3	Septin-6	38961	27.8828	27.8647	28.0136	28.1282	28.2178	27.9056	27.7538	27.684	27.5205	27.7875	27.7002	27.6807	28.0892	28.024	27.6629
406	A0MZ66;A0MZ66-3;A0MZ66-4;A0MZ66-5;A0MZ66-6;A0MZ66-8;A0MZ66-2;A0MZ66-7	Shootin-1	KIAA1598	27.6011	27.7687	27.8338	27.1423	27.1442	27.5433	26.8451	27.1539	27.102	27.5096	27.3952	27.1035	26.8199	26.8625	26.8488
2133	P12081-4;P12081;B4DDD8;P12081-3;P12081-2;B3KWE1;B4E1C5;E7ETE2;D6RF05	Histidine--tRNA ligase, cytoplasmic	HARS	29.3129	29.7812	29.4326	29.2178	29.1398	29.7117	29.0819	28.8229	28.7914	29.4421	29.185	29.1463	29.0251	29.0497	28.9766
183	A0A0A0MQU4;Q96I15;Q96I15-2;H7C3V9;H7C277;H7C280;H7C1S7;H7C1N7;C9JNL5	Selenocysteine lyase	SCLY	26.1848	26.3757	25.6942	25.7939	25.9555	25.8089	25.759	24.9554	25.9505	25.8676	25.62	25.3933	25.0156	25.3817	NaN
5066	Q9NP77;Q9NP77-2	RNA polymerase II subunit A C-terminal domain phosphatase SSU72	SSU72	25.115	24.797	24.9888	25.718	25.8393	NaN	26.0465	26.35	25.6179	NaN	NaN	NaN	25.9895	NaN	26.3568
2542	P42224;J3KPM9;P42224-2;E7EPD2;D2KFR9;E7ENM1;H7BZB5	Signal transducer and activator of transcription 1-alpha/beta;Signal transducer and activator of transcription	STAT1	27.723	27.3456	27.2846	27.4372	27.3285	27.3673	27.3748	27.168	27.1769	27.331	27.229	26.8593	27.139	26.8677	27.3162
3991	Q8IVH8-3;Q8IVH8;F5H5A3;Q8IVH8-2;H7C1A4;F8WBC3;V9GY95;F8WAZ1	Mitogen-activated protein kinase kinase kinase kinase 3;Mitogen-activated protein kinase kinase kinase kinase	MAP4K3	24.9919	24.7807	24.6742	NaN	25.2052	25.1992	24.3915	NaN	24.6915	24.6719	24.3302	NaN	NaN	NaN	NaN
3767	Q6P2Q9;I3L0J9;I3L3Z8;I3L1T8	Pre-mRNA-processing-splicing factor 8	PRPF8	31.3256	31.3197	31.049	31.2225	31.2	31.0788	31.5477	31.5428	31.3646	31.0889	31.3982	31.3269	31.419	31.3575	31.3943
1053	F8VYE8;P36873;P36873-2;F8VR82;F8W0W8;A0A087WYY5;F8WE71;H0Y3Y6;F8W1A0;F8W0V8	Serine/threonine-protein phosphatase;Serine/threonine-protein phosphatase PP1-gamma catalytic subunit	PPP1CC	27.5039	27.5809	NaN	27.0371	27.1027	27.3622	28.017	27.9172	27.2968	27.7105	27.9144	27.7568	27.6069	27.4841	27.7418
2496	P36957;P36957-2;Q86SW4;H0YJF9;G3V5M3;G3V3F0	Dihydrolipoyllysine-residue succinyltransferase component of 2-oxoglutarate dehydrogenase complex, mitochondrial	DLST	30.3053	30.4813	30.3672	29.8571	29.7555	30.2569	29.6007	29.5007	29.7382	30.376	30.0683	29.8043	29.5603	29.4408	29.3548
4521	Q96J01;Q96J01-2;D6REC9;D6RGZ2;H7C0C5	THO complex subunit 3	THOC3	27.9989	28.0073	28.0312	27.5998	27.6343	27.7509	27.864	27.1738	27.4791	27.971	26.0323	27.0881	27.3598	27.2266	27.1543
2660	P49748-2;P49748;P49748-3;G3V1M7;K7EQP4;J3QRJ8;J3KS89;J3QKU9;K7EJW8;J3KSR4	Very long-chain specific acyl-CoA dehydrogenase, mitochondrial	ACADVL	28.108	28.223	27.9102	27.6974	27.4637	27.8733	27.4408	27.6798	27.6007	27.8534	27.7223	27.594	27.1143	26.967	26.793
5523	Q9UQ80;Q9UQ80-2;F8VR77;F8W0A3;H0YIN7;F8VZ69	Proliferation-associated protein 2G4	PA2G4	31.6321	31.7871	31.7857	31.7266	31.6957	31.582	31.7224	31.7313	31.7475	31.7119	32.0406	31.9261	31.9099	31.8609	32.0055
1874	O95219;O95219-2;F8W9T3;F8WDD4	Sorting nexin-4	SNX4	26.2389	26.5505	26.2671	26.128	26.2208	26.0276	26.0102	25.9657	26.0197	26.1842	26.1598	26.0936	25.7524	25.8356	25.8447
2801	P55084;P55084-2;F5GZQ3;B5MD38;C9JEY0;C9JE81;C9K0M0	Trifunctional enzyme subunit beta, mitochondrial;3-ketoacyl-CoA thiolase	HADHB	29.9057	30.2328	29.6294	29.7009	29.9376	30.1346	29.6857	29.6041	29.7057	29.4815	29.5464	29.4572	29.5568	29.7895	29.5186
110	A0A087WYF7;Q6UXV4;A0A087WUX8	MICOS complex subunit MIC27	APOOL	26.5332	26.8431	26.4932	26.5041	26.2021	26.4253	26.2183	26.2281	26.1754	26.5776	26.1908	26.3215	25.8828	26.2004	25.9656
3849	Q71U36-2;Q71U36;Q13748;Q13748-2;F8VQQ4;Q6PEY2	Tubulin alpha-1A chain;Tubulin alpha-3C/D chain;Tubulin alpha-3E chain	TUBA1A;TUBA3C;TUBA3E	27.9207	27.6213	28.3312	27.9681	NaN	27.8302	27.6255	28.2882	27.5071	27.8877	27.4281	26.7814	26.727	26.5563	26.7708
4744	Q9BTZ2-8;Q9BTZ2-4;Q9BTZ2;Q9BTZ2-3;Q9BTZ2-2;Q9BTZ2-5;F5GWZ1;Q9BTZ2-7;E9PFL3;F6TD35;A0A087WXI8;H0YN69;Q6PKH6;Q6PKH6-2;P0CG22;H0YNP7;Q9BTZ2-6	Dehydrogenase/reductase SDR family member 4	DHRS4	26.2559	26.4045	26.7057	26.1613	25.9924	26.6814	25.753	25.4985	25.7616	26.6316	26.1938	25.8839	25.7869	25.8171	25.9895
3249	Q13501;E7EMC7;E3W990;Q13501-2;D6RBF1;C9J6J8;E9PFW8;C9JRJ8	Sequestosome-1	SQSTM1	28.2151	27.8606	27.7139	28.2019	27.9159	27.9247	27.8758	27.8092	27.7982	27.9407	27.6606	26.9943	27.7546	27.2381	27.2056
2896	P62191;P62191-2;G3V4X1	26S protease regulatory subunit 4	PSMC1	30.3161	30.1364	30.2404	30.2044	30.3339	30.2101	30.4371	30.3738	30.4364	30.3521	30.329	30.2509	30.4731	30.2437	30.2925
1756	O75223;B8ZZK2;O75223-3;M0QZK8;O75223-2;O75223-4;A0A0B4J1Y4;H7BZK5	Gamma-glutamylcyclotransferase	GGCT	26.7696	27.116	27.1047	27.227	27	26.9786	25.8555	26.9122	26.85	26.8271	26.706	26.7618	26.8467	26.8193	26.5842
1572	O15144;H7C3F9;C9JTV5;G5E9J0;G5E9S7	Actin-related protein 2/3 complex subunit 2	ARPC2	29.38	30.1327	29.7819	29.6193	29.6217	29.7265	29.2713	29.2465	29.2508	29.5535	29.4225	29.4548	29.5136	29.4037	29.1682
2510	P39019;A0A075B6E2;M0R2L9;M0QXK4;M0QYF7;M0R140	40S ribosomal protein S19	RPS19	31.2764	31.5581	31.7388	31.4461	31.791	32.0401	32.0763	31.8634	31.8391	32.5122	32.3507	31.9252	31.9302	31.9383	31.8567
5463	Q9UL25	Ras-related protein Rab-21	RAB21	28.4734	28.7211	28.6592	28.3541	28.5444	28.6621	28.5084	28.2769	28.1835	28.0643	28.4101	28.5156	28.4975	28.2967	28.4397
191	A0A0A0MR09;P43378;H3BQT6	Protein-tyrosine-phosphatase;Tyrosine-protein phosphatase non-receptor type 9	PTPN9	26.1685	26.8597	26.6913	26.2656	26.0278	26.6126	25.8093	25.7645	25.9285	25.7653	26.3568	25.9254	26.2045	25.9891	26.0812
3040	Q00688;G3V5F2	Peptidyl-prolyl cis-trans isomerase FKBP3	FKBP3	30.0249	30.2657	30.4038	29.8133	29.8135	30.1443	29.7463	29.4204	29.7427	30.0303	29.905	29.3305	29.6976	29.6111	30.0123
2040	P07919;A0A096LP55;K7EQR3;Q08E86;K7EQ86;Q14667-2;Q14667	Cytochrome b-c1 complex subunit 6, mitochondrial;Cytochrome b-c1 complex subunit 6	UQCRH;UQCRHL	28.0835	26.4161	26.9013	26.7162	27.137	26.8428	27.7643	28.3492	28.4831	26.3742	27.4511	28.2381	28.1516	28.3063	27.989
3941	Q86UP2;Q86UP2-4;Q86UP2-2;Q86UP2-3;G3V4Y7;B7Z6P3;H0YJP2;H0YJZ8;G3V5G2;H0YJV5	Kinectin	KTN1	29.6787	29.5942	29.633	29.818	29.7683	29.6141	29.5871	29.429	29.3456	29.5306	29.4876	29.4034	29.517	29.6845	29.7604
2203	P16949;A2A2D0;P16949-2;E5RIR6;E7EVN3;Q9H169-3;Q9H169;Q9H169-4;Q9H169-2	Stathmin	STMN1	31.5989	31.4677	31.5738	31.1207	31.0488	31.5344	30.2412	31.1416	30.7829	31.3694	31.4028	30.8161	30.8877	30.7592	31.2463
3216	Q13242;H0YIB4;S4R3G0	Serine/arginine-rich splicing factor 9	SRSF9	29.5942	29.2144	29.1464	29.2524	29.6073	29.3034	29.4847	29.6847	29.6823	29.3007	29.8202	29.6901	29.8218	29.7302	29.5146
2101	X6R5C5;X6R8A1;P10619-2;P10619;Q5JZH0	Carboxypeptidase;Lysosomal protective protein;Lysosomal protective protein 32 kDa chain;Lysosomal protective protein 20 kDa chain	CTSA	25.9754	25.2472	25.6368	25.6525	25.8771	NaN	24.8928	25.0782	25.4538	NaN	25.2394	25.3401	25.4525	25.063	25.269
3706	Q66K74-2;Q66K74;M0QXQ9;M0QY41;M0R1J2;M0R1M7;M0QZ50	Microtubule-associated protein 1S;MAP1S heavy chain;MAP1S light chain	MAP1S	26.9821	27.7504	27.2643	27.1557	27.1056	27.3768	27.0603	26.9803	26.539	27.1561	26.6944	26.9096	26.8477	26.9387	26.9497
5341	Q9UBR2	Cathepsin Z	CTSZ	25.8378	25.4617	25.4642	25.6445	25.8179	25.104	25.9026	25.9857	26.1128	25.4959	25.8421	26.3776	25.8956	25.8062	26.1216
5548	Q9Y291;C9JBY7	28S ribosomal protein S33, mitochondrial	MRPS33	26.0077	26.1528	25.6563	25.5024	24.8439	25.3676	NaN	NaN	NaN	24.9612	24.7909	25.0393	NaN	NaN	NaN
5247	Q9NY12-2;Q9NY12	H/ACA ribonucleoprotein complex subunit 1	GAR1	28.3271	27.7285	27.178	27.9004	27.807	27.8413	28.5119	28.7244	28.4065	NaN	28.1384	28.3252	28.4013	28.2875	27.7564
2460	P35249;C9JZI1;P35249-2;C9J8M3;C9JTT7;C9JXZ7;C9JGY5;F8WE44;H7C1P0;C9JW34	Replication factor C subunit 4	RFC4	28.6461	28.5983	28.5995	28.7631	28.8894	28.8767	28.8836	28.7275	28.8179	29.1918	29.0099	28.9073	28.9144	28.9246	28.9302
4181	R4GMN1;Q8NHP6;R4GMW5;Q8NHP6-2	Motile sperm domain-containing protein 2	MOSPD2	24.9448	25.152	24.2878	24.8169	24.7741	24.915	NaN	24.3537	24.4414	NaN	NaN	24.4368	NaN	NaN	NaN
1658	O43765;K7EMD6;K7ERW5	Small glutamine-rich tetratricopeptide repeat-containing protein alpha	SGTA	28.5293	27.9228	27.852	28.4203	28.6546	27.9557	28.9922	28.7869	28.8606	27.9224	28.5592	29.0289	28.6974	28.957	28.7962
5086	Q9NQ48-2;Q9NQ48;Q9NQ48-3;H7C488;C9J0R9	Leucine zipper transcription factor-like protein 1	LZTFL1	25.8024	26.7071	26.206	25.9627	25.7577	26.3685	25.4365	25.2378	25.2672	26.0694	25.9716	25.6066	25.8437	25.8117	25.2615
1694	O60493;O60493-2;O60493-4;O60493-3	Sorting nexin-3	SNX3	27.976	28.0474	27.9645	27.9302	28.307	28.3389	28.3932	28.5892	28.5656	28.3376	28.4278	28.0003	28.1859	28.3966	28.3461
2232	P18669;P15259;Q8N0Y7	Phosphoglycerate mutase 1	PGAM1	31.9376	31.6847	31.8288	31.6816	31.6568	31.7339	32.0673	31.7958	31.8571	31.5829	31.9447	32.0179	32.1116	32.2168	32.1327
4832	Q9BYD2;Q5SZR1	39S ribosomal protein L9, mitochondrial	MRPL9	26.3226	27.1126	26.8141	25.8419	26.3299	26.7199	25.6423	26.2477	25.9824	26.0549	25.9868	26.0636	25.6638	25.7294	25.7742
2100	P10606	Cytochrome c oxidase subunit 5B, mitochondrial	COX5B	28.9988	29.2546	28.9099	28.5178	28.636	28.6155	28.0483	28.6343	28.4924	28.0889	28.2789	28.3099	28.7738	28.5494	28.6065
2760	P53350;I3L2H5;I3L387;I3L309	Serine/threonine-protein kinase PLK1	PLK1	27.8656	27.905	28.2294	28.2722	28.2272	28.8058	28.6792	28.7393	28.5516	28.5685	28.6978	28.4152	28.7957	28.723	28.9603
4254	Q8WUM0	Nuclear pore complex protein Nup133	NUP133	29.0166	29.0482	28.988	29.169	29.0395	29.1988	29.4817	29.3053	29.2201	28.9858	29.1525	29.2396	29.2163	29.1645	29.313
2819	P56192;P56192-2;H0YIP0;H0YHV5;F5H2V6;H0YIC2;F8VS26;F8W0M7;F8W0S4;F8VZZ9;H0YI94;F8VPL7;H0YHL6;H0YI27	Methionine--tRNA ligase, cytoplasmic	MARS	30.5372	30.4621	30.0479	30.2575	30.2495	30.2138	30.6123	30.6317	30.6371	30.2812	30.4179	30.4987	30.6516	30.5226	30.5979
4516	Q96IV0-3;Q96IV0-2;Q96IV0;A0A0C4DFP4;H0Y2P2;Q96IV0-5;C9JU75	Peptide-N(4)-(N-acetyl-beta-glucosaminyl)asparagine amidase	NGLY1	25.4127	NaN	25.8291	25.6901	25.8706	25.7147	25.3625	25.4582	25.428	NaN	NaN	25.3475	25.4766	25.5396	25.286
48	A0A087WUK2;O14979;O14979-3;O14979-2	Heterogeneous nuclear ribonucleoprotein D-like	HNRNPDL	30.8562	30.7136	30.5305	30.7952	30.8068	30.5966	30.9409	31.0651	30.9781	30.49	30.9831	31.1204	30.9411	30.8938	30.9628
5279	Q9NZM5;M0QX73;M0QZ34;M0QZU5;M0QYZ9	Glioma tumor suppressor candidate region gene 2 protein	GLTSCR2	26.4253	26.2119	26.8565	26.9039	26.9175	26.5607	26.8252	26.712	26.4839	27.0992	27.3398	27.2675	27.5598	27.3233	27.2946
5284	Q9NZZ3;Q9NZZ3-2	Charged multivesicular body protein 5	CHMP5	27.0451	27.0363	27.5483	27.3879	NaN	27.0617	26.5314	26.683	26.642	26.9513	24.6493	26.6794	NaN	26.336	26.8267
1565	O15091-2;O15091;O15091-4	Mitochondrial ribonuclease P protein 3	KIAA0391	24.3372	24.2343	24.0969	24.2796	24.4569	24.2347	25.3235	25.3309	25.0075	24.1677	24.2499	24.6867	24.5716	24.6633	NaN
5494	Q9UN37;I3L4J1	Vacuolar protein sorting-associated protein 4A	VPS4A	27.8921	27.9261	27.9482	27.7412	27.8056	27.953	27.3193	27.2813	27.3231	28.1352	27.6567	27.412	27.9507	27.5749	27.5946
3762	Q6P1Q9-2;Q6P1Q9;A0A087WW35;Q96IZ6;Q96IZ6-2	Methyltransferase-like protein 2B;Methyltransferase-like protein 2A	METTL2B;METTL2A	NaN	NaN	NaN	24.0863	24.0659	NaN	NaN	NaN	NaN	NaN	24.2193	24.5037	NaN	24.2992	24.3843
4292	Q8WXX5	DnaJ homolog subfamily C member 9	DNAJC9	28.7305	29.0629	28.8297	28.8209	28.8536	28.7358	28.552	28.6433	28.5225	28.8163	28.3327	28.5096	28.6122	28.7798	28.9098
1717	O60763;O60763-2;REV__R4GMN2;REV__Q5VZ89-5;REV__Q5VZ89-6;REV__Q5VZ89;REV__R4GNB2;REV__R4GN35	General vesicular transport factor p115	USO1	29.135	29.2305	29.079	28.8697	28.8216	28.9887	29.0942	29.1015	28.8782	28.7672	28.6799	28.6373	28.6062	28.5422	28.4701
2745	P52597;A0A1B0GW42	Heterogeneous nuclear ribonucleoprotein F;Heterogeneous nuclear ribonucleoprotein F, N-terminally processed	HNRNPF	31.1209	31.342	31.1922	30.8684	31.0289	31.2927	31.0346	30.7198	30.7861	31.0053	31.189	30.7937	30.9668	30.8577	30.6125
631	C9J9K3;P08865;A0A0C4DG17;F8WD59	40S ribosomal protein SA	RPSA	32.3757	32.4315	32.1457	32.2183	32.2238	32.4135	32.482	32.3902	32.454	32.3612	32.5502	32.4508	32.5435	32.4758	32.4716
2946	P62937;F8WE65;C9J5S7;P62937-2;P0DN26;A0A0H2UH34;A0A0B4J2A2;A0A075B767;A0A075B759;Q9Y536;F5H284;P0DN37;E5RIZ5	Peptidyl-prolyl cis-trans isomerase A;Peptidyl-prolyl cis-trans isomerase A, N-terminally processed;Peptidyl-prolyl cis-trans isomerase	PPIA	33.0468	33.0728	33.0182	33.1427	33.0335	33.124	32.7585	32.8712	32.7838	32.9249	33.1119	32.9854	33.081	33.0203	32.9883
2380	P30038;P30038-2;P30038-3;Q5TF55	Delta-1-pyrroline-5-carboxylate dehydrogenase, mitochondrial	ALDH4A1	27.4319	28.0104	27.7554	27.2354	26.9666	27.3921	26.5177	26.4328	26.2036	27.3831	27.4944	27.5859	26.7025	26.7239	26.7071
5158	Q9NUL7	Probable ATP-dependent RNA helicase DDX28	DDX28	26.531	26.3219	26.9971	25.6599	26.0101	NaN	25.7176	NaN	NaN	NaN	25.5745	25.243	24.933	25.3767	26.032
3856	Q7L0Y3;C9JVB6	Mitochondrial ribonuclease P protein 1	TRMT10C	28.8212	28.8052	28.5903	28.5718	28.8546	28.5387	28.7116	28.9469	28.8263	28.9079	29.0824	28.9887	28.8982	28.7912	28.9041
3853	Q7KZ85;Q7KZ85-3	Transcription elongation factor SPT6	SUPT6H	27.6029	27.6951	27.6436	27.1795	27.2822	27.767	28.0003	27.7808	27.8222	27.7474	27.7506	27.8261	27.9545	27.9008	27.8971
2174	P14868;P14868-2;C9J7S3;C9JLC1;H7BZ35;H7C278;C9JQM9	Aspartate--tRNA ligase, cytoplasmic	DARS	31.0704	31.0681	30.9233	31.0201	31.0454	30.8131	30.8924	30.9303	30.8714	30.9254	30.9769	30.7618	30.7487	30.7936	30.6979
1355	J3QL56;O75880	Protein SCO1 homolog, mitochondrial	SCO1	28.4887	28.8253	28.8019	28.2017	28.3814	28.3969	26.8769	27.7146	27.9464	28.367	28.5001	28.0318	28.3726	28.1718	28.0283
2673	P49915;P49915-2	GMP synthase [glutamine-hydrolyzing]	GMPS	30.646	30.4832	30.5595	30.823	30.8634	30.9122	30.9273	30.9604	30.9492	30.8182	30.989	30.8815	31.0216	30.9546	31.0776
2735	P51991;P51991-2;H7C1J8	Heterogeneous nuclear ribonucleoprotein A3	HNRNPA3	31.6561	31.7201	31.5386	31.7401	31.7847	31.7571	31.5842	31.5658	31.5831	31.0743	31.7952	31.5496	31.496	31.3468	31.4627
1456	O00116;A0A1B0GWA2;B8ZZ81	Alkyldihydroxyacetonephosphate synthase, peroxisomal	AGPS	28.4601	28.1644	28.2197	28.4137	28.4825	27.8355	28.7253	28.787	28.5653	28.0658	28.5718	28.6755	28.7809	28.641	28.6677
3397	Q15102;M0R389;M0R1K3;M0QZT2;M0QXS6;M0R323	Platelet-activating factor acetylhydrolase IB subunit gamma	PAFAH1B3	29.51	29.6146	29.3527	29.3491	29.3312	29.6262	29.0374	29.0882	29.186	29.6716	29.22	29.2758	29.316	29.241	29.1399
2487	P36507;G5E9C7	Dual specificity mitogen-activated protein kinase kinase 2	MAP2K2	25.872	26.4064	26.2855	26.2306	26.4114	26.6148	25.7868	25.758	25.9787	26.3234	26.0548	NaN	25.8348	NaN	25.9123
2091	P10155-3;P10155-5;P10155-4;P10155;P10155-2;H0Y9N5;G5E9R9	60 kDa SS-A/Ro ribonucleoprotein	TROVE2	28.1113	28.4597	28.3047	28.1121	28.0609	28.4456	27.9321	28.0686	27.8709	28.2609	28.2825	27.8771	28.0496	27.7846	27.7144
5539	Q9Y263;E5RIM3;H0YBW4;H0YC16;H0YAU9	Phospholipase A-2-activating protein	PLAA	28.4207	29.0005	28.4963	28.4279	28.4303	28.7428	28.1467	28.108	28.2147	28.1925	28.2292	28.3954	28.3263	28.3497	28.4387
1980	P04080	Cystatin-B	CSTB	30.4886	30.8024	30.2843	30.441	30.3365	30.5531	30.2919	30.1042	30.0576	30.323	30.2936	30.2795	30.218	30.3632	30.1943
860	E7EVW7;P14317;P14317-2	Hematopoietic lineage cell-specific protein	HCLS1	NaN	NaN	NaN	28.7464	28.6354	28.9245	27.2379	26.6682	26.5375	NaN	NaN	NaN	28.298	28.5262	28.1981
4186	Q8NI27;A0A0C4DG98;H0Y815;F2Z2V2;B7ZBA0;H0Y594;Q8NI27-2;H0Y7U4	THO complex subunit 2	THOC2	27.9569	27.8819	27.8316	28.0815	28.2443	27.9562	28.5213	28.7173	28.3227	27.8179	27.9984	28.1601	28.5156	28.3671	28.1892
3179	Q12974;Q12974-3;Q12974-4;E9PMY3;E9PML8;E9PJC0;E9PRR9;Q12974-2;Q93096;A0A0D9SGK2	Protein tyrosine phosphatase type IVA 2;Protein tyrosine phosphatase type IVA 1	PTP4A2;PTP4A1	25.4717	25.5797	25.9368	25.3318	25.6246	NaN	25.9131	26.254	26.2187	26.3364	26.016	25.7133	25.7117	25.4439	26.2201
601	B8ZZW2;Q8IWJ2;B8ZZA5	GRIP and coiled-coil domain-containing protein 2	GCC2	24.4127	24.3307	24.7216	NaN	NaN	24.3629	23.9846	24.2484	NaN	24.2705	NaN	23.896	24.1533	24.0067	24.2121
2543	P42285;H0YAC4;H0Y8U3;REV__P0CJ87;REV__Q9UBX2;REV__P0CJ90;REV__P0CJ89;REV__P0CJ88;REV__P0CJ86;REV__P0CJ85;REV__A0A1B0GW55;REV__O94887-3;REV__O94887-2;F8VWZ8;REV__O94887;Q52LW3-2;Q52LW3	Superkiller viralicidic activity 2-like 2	SKIV2L2	29.4223	29.4403	29.2523	29.1889	29.2465	29.4669	29.6422	29.5412	29.4896	29.3588	29.5279	29.4367	29.6259	29.5655	29.3464
899	E9PGT3;Q15418-4;Q15418;Q15418-2;Q15418-3;E9PAN7;E9PMM7;Q5SVM6;Q5SVM7	Ribosomal protein S6 kinase;Ribosomal protein S6 kinase alpha-1	RPS6KA1	25.6079	26.3744	25.8526	25.6735	25.6757	25.7549	25.3545	25.4566	25.2879	25.6647	NaN	25.6505	NaN	25.5092	24.8507
5466	Q9UL63;F8WEY7;C9J7E8;Q9UL63-2	Muskelin	MKLN1	24.136	24.2558	24.0287	24.8113	NaN	NaN	24.8737	25.2789	24.585	25.2604	25.0055	24.6073	25.3274	25.0468	24.8702
2364	P29083;C9IYL4;E9PER7;C9J329	General transcription factor IIE subunit 1	GTF2E1	25.7004	26.0091	26.0817	25.5267	25.8974	26.0645	25.6286	25.2399	25.3486	25.146	25.8035	25.7686	25.7379	25.5232	25.7448
515	B2WTI3;B2WTI4;K7EJU9;Q6NYC1-2;Q6NYC1;Q6NYC1-3	Bifunctional arginine demethylase and lysyl-hydroxylase JMJD6	JMJD6	24.7108	24.9914	25.2802	25.2413	25.5874	25.5041	25.6959	25.9353	25.5685	NaN	25.7748	25.444	25.3849	25.5124	25.9774
5620	X6R700;Q9Y3Y2-4;Q9Y3Y2;Q9Y3Y2-3;A0A087X1B7;Q5T7Y7	Chromatin target of PRMT1 protein	CHTOP	25.9528	26.1587	26.1077	NaN	NaN	25.7876	NaN	25.5845	25.3992	25.717	NaN	NaN	NaN	NaN	NaN
3951	Q86W42;Q86W42-3;Q86W42-2	THO complex subunit 6 homolog	THOC6	27.9744	28.2305	27.9839	28.1047	28.3301	28.1536	27.892	27.7898	27.6958	28.1503	28.112	27.9108	27.6792	27.9272	28.07
5128	Q9NRX1;F8WBJ6	RNA-binding protein PNO1	PNO1	27.1368	27.0265	26.4364	27.2978	27.29	27.285	27.6678	27.4561	27.3341	27.3242	27.6082	27.4558	27.9208	27.4715	27.4731
2500	P37802;X6RJP6;P37802-2;C9J5W6;Q9UI15	Transgelin-2	TAGLN2	29.9314	29.9864	30.0553	30.3781	30.2642	30.3423	29.9923	29.7394	29.8029	30.0422	29.713	29.525	30.0424	30.1682	29.8947
3115	Q06830;A0A0A0MSI0;A0A0A0MRQ5	Peroxiredoxin-1	PRDX1	33.2945	33.2831	33.1737	33.09	33.1969	33.0759	32.9069	32.9054	32.8812	32.9378	32.7449	33.0683	33.2749	33.1565	33.1662
2367	P29218;P29218-3;H0YBL1;E5RG13;E5RIP7;E5RI82;E5RGY4;P29218-2;E5RG94;E5RIF4;E5RHE9	Inositol monophosphatase 1	IMPA1	27.1965	27.2162	27.1297	27.3611	27.155	27.0284	27.3204	27.1093	26.8839	26.8404	26.5628	26.5337	27.064	27.1057	26.8498
2645	P49427;U3KQP9;U3KQ77;U3KPV8	Ubiquitin-conjugating enzyme E2 R1	CDC34	26.225	26.1577	26.0762	26.3967	26.6387	26.5708	26.4778	26.6207	26.8713	26.3557	26.642	26.5281	26.7703	27.2663	26.6576
2905	P62266;D6RD47;D6RDJ2;D6RIX0;D6R9I7	40S ribosomal protein S23	RPS23	30.9961	31.4574	31.2431	31.1493	31.3311	31.4495	31.1603	31.2461	31.3969	31.5422	31.7527	31.6077	31.722	31.7632	31.927
2439	P33176	Kinesin-1 heavy chain	KIF5B	30.5134	30.7031	30.4581	30.2065	30.3076	30.3888	30.2041	30.2532	30.1744	30.3182	30.2706	30.186	30.2112	30.1524	30.0278
4448	Q96E39;A0A1B0GUK8	RNA binding motif protein, X-linked-like-1	RBMXL1	25.1905	24.9815	24.9508	25.0036	25.0451	25.1377	NaN	24.5173	24.6067	24.4134	NaN	23.9578	23.0253	24.7519	24.8629
1378	J9JIE6;Q9UM00-2;Q9UM00;J3QQY2;J3KS45;J3KTQ7	Transmembrane and coiled-coil domain-containing protein 1	TMCO1	26.612	26.8457	26.9917	26.7789	26.8099	26.7849	27.0067	26.6842	26.5461	26.629	26.425	26.3968	26.7178	26.462	26.2884
4946	Q9H4A4;A6NKB8;A0A087WU27;A0A087WUS4;C9JMZ3;H7C2T3	Aminopeptidase B	RNPEP	28.7924	29.1583	28.7642	28.4933	28.5852	28.77	28.521	28.6039	28.2717	28.7343	28.528	28.5188	28.4126	28.3211	28.131
2123	Q5HY81;P11441;F8WB70	Ubiquitin-like protein 4A	UBL4A	27.055	27.0428	26.7259	27.3409	27.577	27.3314	27.588	27.6333	27.6674	27.6964	27.4936	27.5436	27.4097	27.4213	27.7358
534	H3BRY6;B4DVT3;B4DJL6;Q96SY0-4;Q96SY0-3;Q96SY0	von Willebrand factor A domain-containing protein 9	VWA9	25.5629	26.026	25.1195	26.1823	26.1451	25.952	25.775	26.3035	26.114	26.3153	26.4676	26.729	26.7763	26.6471	26.3769
2489	P36543;P36543-2;P36543-3;C9J8H1;Q96A05	V-type proton ATPase subunit E 1	ATP6V1E1	27.8503	28.1187	28.0209	27.8046	28.0594	27.765	27.7861	27.7722	27.7305	28.0892	27.7265	27.6182	27.2464	27.5042	27.6628
4316	Q92575;F8WB86;Q6PJ80;C9JLR4	UBX domain-containing protein 4	UBXN4	25.5644	25.7076	25.4232	25.593	25.5437	25.8034	25.3558	25.5925	25.6225	25.529	25.1988	25.3225	25.2906	24.9895	25.4912
3085	Q03701;C9J9W7	CCAAT/enhancer-binding protein zeta	CEBPZ	28.4843	29.0072	29.0455	28.8803	28.7565	29.1667	28.6263	28.3311	28.5575	29.1018	28.5811	28.3507	28.5148	28.3921	28.488
1804	O75717;O75717-2;C9JYB3;H3BSQ1	WD repeat and HMG-box DNA-binding protein 1	WDHD1	29.2106	29.1453	29.1831	29.1796	29.2922	29.3678	29.181	29.3217	29.2689	29.0996	28.6582	28.8092	28.9659	28.7782	28.9505
1126	G5E9L0;Q8N6H7;E9PQP3;A0A0D9SF70;Q8N6H7-2;E9PIY6;Q8N6H7-3;E9PMU9;H0YDN9;H0YDX1;E9PJT7;E9PK28;E9PN48;E9PMR9;E9PM63;E9PNY8;E9PM18;B0QYV9;H0YF45	ADP-ribosylation factor GTPase-activating protein 2	ARFGAP2	27.4726	27.7163	27.4992	27.0984	27.2925	27.1458	27.0559	27.2319	27.1754	27.3584	27.3314	26.7638	26.7662	26.6186	26.8994
2551	P42695;G3V1A9;E9PKK4;E9PQA3;E9PLE0	Condensin-2 complex subunit D3	NCAPD3	26.1092	25.8487	26.1671	26.3892	26.5407	26.6147	26.9138	27.1016	26.8559	26.0917	26.7294	26.5148	26.7356	26.7893	26.474
2204	P16989;P16989-3;P16989-2;A0A0D9SEI8	Y-box-binding protein 3	YBX3	28.9866	29.2713	29.1447	28.6996	28.6701	28.807	29.5399	29.1671	29.0511	29.4341	29.3736	29.285	29.263	29.1315	29.0498
3840	Q709C8-3;Q709C8;Q709C8-4;Q709C8-2	Vacuolar protein sorting-associated protein 13C	VPS13C	29.0054	29.2978	28.9705	28.5877	28.4028	28.9792	28.504	28.5176	28.4955	28.6691	28.6063	28.4272	28.4992	28.2169	28.1223
5376	Q9UH62	Armadillo repeat-containing X-linked protein 3	ARMCX3	26.1467	26.5133	26.1861	26.5559	26.0519	26.394	26.0666	25.5967	25.9925	25.8649	25.7856	26.0961	26.0104	26.5285	25.9941
1749	O75165;H0YA63	DnaJ homolog subfamily C member 13	DNAJC13	26.3956	26.4734	26.4574	26.279	26.202	26.6248	26.1757	26.0872	25.9878	26.4623	26.2831	26.3611	26.1627	26.1314	26.1012
5024	Q9HAV7	GrpE protein homolog 1, mitochondrial	GRPEL1	29.7243	30.0417	29.8146	29.691	29.7791	29.7299	29.7572	29.6543	29.732	29.5861	29.6096	29.4836	29.6729	29.6259	29.5302
1402	K7EM18;P41567;K7EQP2	Eukaryotic translation initiation factor 1	EIF1	28.0008	26.9071	27.2939	28.6139	28.8122	27.221	28.8222	29.1767	28.8164	27.7503	28.7391	28.8384	29.3503	28.9686	29.1152
1015	F5H6E2;O00159-2;O00159-3;O00159;I3L204;I3L4D4;I3L501;I3L3Y6;I3L168;I3L3F5	Unconventional myosin-Ic	MYO1C	26.9736	27.2194	26.9605	27.0659	26.8668	27.1155	27.4716	27.0461	27.1539	27.2794	27.2357	27.2498	27.4019	27.0182	27.1419
1142	X6RLT1;H0UI80;Q8IXH7-4;Q8IXH7	Negative elongation factor C/D	NELFCD;TH1L	25.9954	26.562	26.2628	25.9527	26.2684	26.4335	25.6095	25.4769	25.668	26.7932	25.6638	25.9081	25.6473	26.0285	25.4925
1289	I3L1Y9;Q96CP2;I3L4I0;I3L0R3;I3L231;Q4VC44-2;Q4VC44;Q4VC44-3	FLYWCH family member 2	FLYWCH2	25.2964	25.9214	25.9256	25.6722	26.038	26.0128	24.8327	NaN	25.6197	25.5075	25.3766	25.4198	25.5249	25.1139	25.7776
287	A0A0C4DFX9;Q9H3P2;H0Y3X6;C9JHL4;H7C2C7;Q9H3P2-7;H7C0W2;C9JEM7;H7C3C2;F8W954;F8WF98;H7C2M8	Negative elongation factor A	NELFA	26.3501	26.9774	26.7269	26.5773	26.3781	26.7976	25.6275	26.3855	26.0011	27.1154	26.4945	25.9863	25.9908	25.3002	26.0882
2156	P13797;A0A0A0MSQ0;P13797-2;P13797-3;U3KQI3;H7C4N2;P13796;Q5TBN3;F2Z2Z9	Plastin-3	PLS3	30.3314	30.0994	29.9943	30.4983	30.5131	30.5256	29.827	29.869	29.8266	29.7551	30.1341	30.0961	30.137	30.2029	30.292
5241	Q9NXH9-2;Q9NXH9;K7EQQ8;K7EQU7;K7EQY6;K7EMZ2;K7ENI9	tRNA (guanine(26)-N(2))-dimethyltransferase	TRMT1	25.0753	24.3222	25.0694	24.9545	24.8335	24.6996	24.8912	24.9584	25.0517	25.385	25.2589	NaN	25.9743	25.382	25.2225
4483	Q96GM8;Q96GM8-2	Target of EGR1 protein 1	TOE1	26.2504	26.2419	26.0466	26.0164	25.6425	25.9275	24.8495	25.9675	25.8182	26.0408	25.3986	25.8884	25.444	25.6223	25.5909
4933	Q9H3N1;G3V448	Thioredoxin-related transmembrane protein 1	TMX1	30.2754	30.8063	30.4708	30.1658	30.1184	30.3326	29.7877	29.8828	29.7648	30.4238	30.3414	30.1799	29.9392	29.9454	29.8637
2016	P06730;P06730-2;D6RBW1;P06730-3;H0Y8J7;D6RFJ3	Eukaryotic translation initiation factor 4E	EIF4E	28.6585	28.7456	28.6865	28.6362	29.0713	28.4235	28.814	28.9671	28.9699	28.7333	28.8466	29.1189	29.0237	29.1934	29.1863
2633	P49207	60S ribosomal protein L34	RPL34	30.702	30.6483	30.2397	30.6221	30.5647	30.2026	30.8479	31.3608	30.8302	30.3236	30.668	30.7524	30.8138	30.774	31.2245
5151	Q9NTZ6;A6PVI1;A6PVI0;Q5JX62	RNA-binding protein 12	RBM12	28.4192	28.7715	28.7668	28.5322	28.4088	28.612	28.6093	28.6668	28.7479	29.0094	28.8142	28.6565	29.2216	28.8481	28.8495
3186	Q13043;F5H5B4;Q13043-2;A0A087WVN8;E5RIM6;Q8NBU1	Serine/threonine-protein kinase 4;Serine/threonine-protein kinase 4 37kDa subunit;Serine/threonine-protein kinase 4 18kDa subunit	STK4	25.9113	26.4175	26.0417	26.1715	26.2543	26.6017	25.9994	25.9006	26.2755	26.0815	25.7581	25.5574	25.8043	25.8723	25.8348
222	A0A0A0MS59;A0A0C4DFX4;Q6ZRS2-3;Q6ZRS2-2;Q6ZRS2;A0A087X0E3	Helicase SRCAP	SRCAP	24.0482	24.0914	24.2935	23.2812	24.0608	24.8549	NaN	NaN	NaN	24.921	24.7066	NaN	NaN	NaN	NaN
436	A6NDG6;H3BV17	Phosphoglycolate phosphatase	PGP	27.5902	27.7857	27.4273	27.5543	27.5038	27.4793	27.1391	27.4729	27.3579	27.7945	26.9537	27.338	27.3133	27.3135	26.8992
97	A0A087WXU0;Q9NWS8-2;Q9NWS8;Q5SZ82	Required for meiotic nuclear division protein 1 homolog	RMND1	24.3977	NaN	24.0686	24.5621	24.3564	24.9554	24.1258	24.0613	24.0325	NaN	NaN	23.4156	24.179	23.866	24.09
4068	Q8N3X1;Q8N3X1-2	Formin-binding protein 4	FNBP4	25.6123	26.2027	25.6779	25.5667	25.7839	25.6515	25.5241	25.3998	25.2303	25.6233	25.4878	25.4106	25.5238	25.5004	25.3224
5508	Q9UNW9;M0R1A0;F8VYI3	RNA-binding protein Nova-2	NOVA2	25.7204	24.8774	25.186	25.9655	26.3905	25.8171	26.0279	25.9543	26.263	26.8763	NaN	NaN	26.7086	26.5774	NaN
4822	Q9BXW7-2;Q9BXW7;A8MYZ9	Cat eye syndrome critical region protein 5	CECR5	26.8888	27.0183	26.9106	26.9805	26.6854	27.0073	27.0797	26.898	26.5175	26.7424	26.8746	26.0089	25.8501	26.4491	26.1175
604	J3KMX2;B9EGA3;Q92925-3;Q92925-2;Q92925;J3QWB6	SWI/SNF-related matrix-associated actin-dependent regulator of chromatin subfamily D member 2	SMARCD2	26.1077	25.7429	26.2325	26.3049	26.3055	26.6014	25.9829	25.903	26.118	26.3172	26.048	25.218	25.5447	25.3043	25.4772
0	A0A024QZP7;P06493;P06493-2;A0A087WZZ9;E5RIU6	Cyclin-dependent kinase 1	CDC2;CDK1	29.9595	29.9691	29.9044	29.8893	29.806	30.109	29.5035	29.7934	29.6329	29.9506	29.7114	29.7683	29.978	29.865	29.7555
2009	P05455;E7ERC4;E9PGX9;E9PFL9	Lupus La protein	SSB	30.8441	30.8298	30.9523	31.0759	31.1107	30.7703	31.2875	31.3638	31.0569	30.9521	31.009	31.0786	31.1763	31.0517	31.1175
4129	Q8NC56;D6RBV0;H7C2Z0;Q8NC56-2;D6R958;H0Y9B7	LEM domain-containing protein 2	LEMD2	26.5295	26.6351	26.1618	25.7388	25.4836	25.6554	25.8156	25.052	25.6084	25.5247	25.2052	25.6753	NaN	25.1087	25.309
4134	Q8NCF5;H3BSZ7;Q8NCF5-3;Q8NCF5-2	NFATC2-interacting protein	NFATC2IP	25.6523	25.7394	25.6212	25.2378	25.4164	25.3938	25.7809	25.5075	25.9717	26.0294	25.6922	25.9482	25.6885	25.7345	25.5772
4965	Q9H6R4-4;Q9H6R4;A0A0A0MRW6;Q9H6R4-2;Q9H6R4-3;A0A0C4DFX0	Nucleolar protein 6	NOL6	28.1577	27.9404	27.6671	28.0167	27.9359	27.6172	28.4835	28.3209	28.2329	27.5254	28.1739	28.0533	28.505	28.4313	28.3045
3171	Q12907;D6RBV2;D6RIU4;D6RDX1;D6RBH1	Vesicular integral-membrane protein VIP36	LMAN2	28.2576	28.8499	28.2471	28.1583	28.1334	28.3304	28.148	27.9902	27.979	28.4015	28.1287	27.735	27.5787	27.718	28.0263
1733	O60934;A0A0C4DG07;E5RGU1;A0A087X1V5;E5RGR7;E2QRP0;E5RGN7	Nibrin	NBN	26.1844	26.382	26.0939	25.6125	25.5617	25.9935	25.0676	25.063	25.2514	26.2934	25.6928	25.8348	25.1341	25.596	25.3899
2407	P30740;P30740-2	Leukocyte elastase inhibitor	SERPINB1	25.7647	26.0884	26.428	26.2081	26.3636	26.8105	25.1966	25.2628	25.7208	26.5945	NaN	26.0465	25.5993	25.8561	25.5112
5285	Q9P000;E9PJ95;Q9P000-2	COMM domain-containing protein 9	COMMD9	26.8094	26.7609	26.9633	27.0655	27.0901	27.1053	25.8494	26.5853	26.7719	26.915	27.1562	26.6404	26.6264	26.4646	26.5616
3494	Q16566;D6RCD6;D6REY7;D6RE65	Calcium/calmodulin-dependent protein kinase type IV	CAMK4	23.139	23.1699	NaN	NaN	23.0832	NaN	23.5989	23.3689	23.5744	NaN	NaN	NaN	NaN	NaN	NaN
1751	O75175;O75175-2;H0Y5X7;H7C3F5;O75175-3;H7C5J4;A0A0G2JPP0	CCR4-NOT transcription complex subunit 3	CNOT3	25.8526	26.0433	25.8926	25.9387	25.3859	26.13	24.9642	25.4253	25.5966	26.259	25.7003	24.9991	25.2336	25.3507	25.4725
2050	P08243-2;P08243;P08243-3;F8WEJ5;C9J057;C9JT45;C9JM09;C9JLN6	Asparagine synthetase [glutamine-hydrolyzing]	ASNS	30.0258	30.2512	29.8871	29.6848	29.8626	29.9982	30.1248	30.1308	29.9591	29.93	30.2902	30.0845	30.7431	30.6591	30.7325
5533	Q9Y230;Q9Y230-2;M0R0Y3;X6R2L4;M0QXI6;M0R0Z0;M0QXZ7	RuvB-like 2	RUVBL2	31.3275	31.2232	31.1189	31.2931	31.4674	31.2898	31.0047	31.0621	31.1679	31.1271	31.2874	31.1427	31.1826	31.1755	31.087
2873	P61313;E7EQV9;E7ENU7;E7EX53;P61313-2;E7ERA2	60S ribosomal protein L15;Ribosomal protein L15	RPL15	31.855	31.1393	31.6748	31.8804	32.3182	32.0624	32.4104	32.0346	32.4413	32.0725	32.0645	32.3274	32.3814	32.6851	32.5654
2511	P39023;G5E9G0;H7C422;H7C3M2;B5MCW2;F8WCR1;Q92901	60S ribosomal protein L3	RPL3	32.1563	31.5957	31.9328	32.4065	32.3364	31.8014	32.3471	32.292	32.4965	32.1683	32.5519	32.4262	32.5876	32.5626	32.5394
5083	Q9NPL8;C9JU35;G3XA94;H7C5U1;F8WAU6;F8WB00;F8WC42;C9JR82	Complex I assembly factor TIMMDC1, mitochondrial	TIMMDC1	26.5624	27.3995	26.9045	26.4767	26.2071	25.8077	26.5022	25.97	27.0627	24.4942	25.274	25.6702	25.6241	25.739	24.644
4167	Q8NFH3;Q8NFH3-2	Nucleoporin Nup43	NUP43	27.9669	28.043	27.9773	27.8812	27.5384	28.16	27.347	27.2814	27.5627	27.8422	27.8669	27.8601	27.6469	27.6966	27.6293
26	A0A087WT45;Q4V328;A0A075B793;Q4V328-4;Q4V328-2;Q4V328-3;A0A087WXA6;A0A087WW92	GRIP1-associated protein 1	GRIPAP1	26.7818	27.638	27.0858	26.5845	26.5379	27.2754	26.3561	26.431	26.4058	26.7296	26.6277	26.4379	26.1996	26.5652	26.2001
3119	Q07666;Q07666-3;Q07666-2;Q5VWX1	KH domain-containing, RNA-binding, signal transduction-associated protein 1	KHDRBS1	30.7138	30.8216	30.865	30.5717	30.6834	30.7663	30.325	30.3467	30.4536	30.8013	30.6605	30.6247	30.5982	30.666	30.6104
1317	J3KNN3;P15735-2;P15735;H3BP07;H3BTW6;H3BTI9	Phosphorylase b kinase gamma catalytic chain, liver/testis isoform	PHKG2	24.75	25.0561	24.8386	25.3066	24.9035	NaN	25.2153	25.6057	25.3538	NaN	NaN	25.2455	25.1607	25.1933	25.2978
3439	Q15477;H7C5N0;H7C4L3;B4E0B4;F8WDE8	Helicase SKI2W	SKIV2L	26.2073	26.5756	26.7021	26.3868	26.4389	26.4212	26.3323	26.3333	26.3723	26.2315	26.0902	26.2012	26.1979	26.346	26.0421
1828	O75964;E9PN17	ATP synthase subunit g, mitochondrial	ATP5L	28.9138	29.3174	29.1195	29.0322	29.0506	29.2847	28.9339	28.6297	29.012	29.1433	29.0699	28.8934	28.834	28.6525	28.9261
2566	P43490;A0A0C4DFS8;C9JF35;C9JG65	Nicotinamide phosphoribosyltransferase	NAMPT	29.6699	29.587	29.6222	29.508	29.5269	29.8447	29.3295	29.426	29.5212	29.5322	29.6286	29.4178	29.4415	29.4095	29.5148
1623	O43318-2;O43318;O43318-4;O43318-3;Q9UG54	Mitogen-activated protein kinase kinase kinase 7	MAP3K7	24.2955	25.0708	24.8139	24.9574	24.4689	25.2194	24.2649	24.0978	NaN	24.2529	24.3599	24.5629	NaN	24.4146	24.5172
1830	O75976;O75976-2;J3QQJ4;J3QRJ9	Carboxypeptidase D	CPD	27.6495	27.9768	28.0025	27.7632	27.4991	28.2714	27.2932	27.3801	27.3672	27.646	27.4308	27.5095	27.6709	27.6754	27.6121
4117	Q8NBJ5;M0QX72;M0QYH0	Procollagen galactosyltransferase 1	COLGALT1	28.0828	28.055	27.9152	27.8809	27.8088	28.354	27.8646	27.8989	27.7666	28.0354	27.6927	27.5728	27.5906	27.6106	27.8227
3846	Q712K3	Ubiquitin-conjugating enzyme E2 R2	UBE2R2	26.008	25.4539	25.6165	25.673	26.2682	25.7244	26.2769	26.2064	26.3713	25.1817	26.2747	26.5064	26.796	26.36	26.4751
3166	Q12888;Q12888-3;Q12888-2;A6NNK5;C9JXV0;H7C3N7;H7BZY0;M0R142;H7C151	Tumor suppressor p53-binding protein 1	TP53BP1	28.231	28.5262	28.2555	28.0337	27.9171	28.1765	27.7646	27.9585	27.959	28.1467	28.0353	28.0865	27.7142	27.7534	27.8801
1497	O00505;H0Y4S9	Importin subunit alpha-4	KPNA3	28.362	28.5454	28.212	28.5971	28.6917	28.2624	28.6341	28.7137	28.5942	28.4606	28.7313	28.749	28.9439	28.6999	28.701
2835	P57772;P57772-2	Selenocysteine-specific elongation factor	EEFSEC	25.8827	26.4112	26.5199	26.0077	25.9932	26.2032	25.5186	25.9802	25.9636	NaN	NaN	25.8921	25.6409	NaN	NaN
5406	Q9UI30;F5GX77;Q9UI30-2;F5GYQ2	Multifunctional methyltransferase subunit TRM112-like protein	TRMT112	29.3359	29.6141	29.6219	29.5644	30.098	29.6992	29.9183	29.6274	29.6723	29.9563	30.3509	29.9809	30.2075	30.2108	29.9978
4755	Q9BUH6	Protein PAXX	C9orf142	25.6876	25.9152	25.6888	25.3458	25.5243	26.1308	24.9989	25.3954	25.299	26.0875	25.3369	25.374	24.9682	25.0287	25.3061
3391	Q15061;C9IZK7;C9JEE7	WD repeat-containing protein 43	WDR43	27.197	26.7419	27.5128	27.4251	27.7549	27.0989	27.8544	27.7494	27.8861	27.4476	27.3266	27.7979	28.0119	27.8498	27.7053
816	E7EPB3;P50914	60S ribosomal protein L14	RPL14	31.2215	30.6568	30.9758	31.3524	31.398	31.057	31.0611	31.73	31.398	31.1329	31.4886	31.686	31.5998	31.5305	31.6112
2251	P20020-5;P20020-2;P20020-6;P20020-3;P20020-4;P20020;E7ERY9;Q16720-8;Q16720-7;Q16720-6;Q16720-3;Q16720-5;Q16720-2;Q16720-4;Q16720;F8W1V5;H0Y7S3;Q01814-4;Q01814-7;Q01814-3;Q01814-6;Q01814-2;Q01814-8;Q01814-5;Q01814;H0YHH6;A0A0U1RQU3	Plasma membrane calcium-transporting ATPase 1;Calcium-transporting ATPase	ATP2B1	26.2474	26.279	26.2327	26.1825	26.4444	26.1285	25.9489	26.2319	26.0863	26.0489	26.3337	26.1381	26.1292	25.8758	25.6547
4612	Q96SU4-7;Q96SU4-2;Q96SU4;Q96SU4-5;Q96SU4-4;Q96SU4-3;Q96SU4-6;A0A096LPC8;H0YE19;E9PKX6;H0YCW0;E9PJ80;E9PLH0;E9PNR1	Oxysterol-binding protein-related protein 9	OSBPL9	26.7056	27.3338	27.1191	26.6231	26.6542	26.9982	26.2003	26.5996	26.3088	26.5985	26.6769	26.807	26.2831	26.7778	26.5492
4390	Q96A49	Synapse-associated protein 1	SYAP1	28.2922	28.6556	28.4803	28.7068	28.6984	28.4554	28.3256	28.2919	28.3036	27.8768	28.3198	28.3512	28.4974	28.5396	28.3214
5543	Q9Y277;Q9Y277-2;E5RJN6;E5RHZ6;E5RFP6;E5RHE1;E5RK27;E5RFL1	Voltage-dependent anion-selective channel protein 3	VDAC3	29.3729	29.4556	29.5251	29.5802	29.3993	29.7081	29.1388	29.3367	29.3223	29.1661	29.2311	29.3667	29.464	29.4092	29.5554
4274	Q8WVY7	Ubiquitin-like domain-containing CTD phosphatase 1	UBLCP1	26.8018	26.8474	26.7859	27.0703	26.8246	27.6959	26.3629	26.1415	26.0018	27.0453	27.1487	26.4593	26.6067	26.649	26.1077
2498	P37198;M0QXN5;M0QX10;M0QYY0;M0QX13;M0QZL5;M0R1S1;M0QX64;M0R302	Nuclear pore glycoprotein p62	NUP62	28.2856	28.5696	28.0307	28.1997	28.3138	28.3454	28.3654	28.3028	28.563	28.5618	28.4792	28.521	28.7647	28.554	28.5461
5560	Q9Y2Q3;E9PFN5;Q9Y2Q3-3;Q9Y2Q3-2;Q9Y2Q3-4;C9JNT3	Glutathione S-transferase kappa 1	GSTK1	26.4718	26.661	26.3807	25.8538	25.7991	26.3071	NaN	NaN	NaN	NaN	25.598	NaN	25.3632	26.1048	25.4582
4300	Q8WZA9;M0QZP8	Immunity-related GTPase family Q protein	IRGQ	27.7261	28.1296	27.8727	27.5253	27.577	27.8599	27.457	27.2227	27.2042	27.9147	27.6324	27.5854	27.1867	27.5213	27.5425
4957	Q9H583;Q5T3Q7;Q6P664	HEAT repeat-containing protein 1;HEAT repeat-containing protein 1, N-terminally processed	HEATR1	29.1272	29.055	29.0673	29.2169	29.1472	29.2719	29.3533	29.4946	29.3687	29.27	29.2038	29.3843	29.2727	29.1218	29.1014
4055	Q8N1G4;J3KRP5	Leucine-rich repeat-containing protein 47	LRRC47	30.1593	30.5153	30.4029	30.1676	30.0553	30.657	29.8059	29.7316	29.9916	30.2036	30.2184	29.975	30.1085	30.2055	29.9845
4932	Q9H3K6;A0A087WZT3;Q9H3K6-2	BolA-like protein 2	BOLA2	27.4949	26.2546	26.4041	27.724	27.7198	26.2119	27.5988	27.6388	27.8588	NaN	27.6455	28.1322	28.0047	28.3524	28.0373
5123	Q9NRR5;Q9NRR5-2;H0YDS0	Ubiquilin-4	UBQLN4	27.5355	27.4226	26.9966	27.4744	27.3556	27.3598	27.4788	28.2988	27.7878	27.3929	28.1493	27.7617	NaN	NaN	NaN
1441	M0R0F0;P46782;M0R0R2;M0QZN2	40S ribosomal protein S5;40S ribosomal protein S5, N-terminally processed	RPS5	31.6043	31.2566	31.1633	31.7648	31.7733	31.0039	32.1974	31.8868	31.8692	30.791	31.9011	32.0693	32.4107	32.1486	32.2206
5490	Q9UMX5	Neudesin	NENF	26.5969	27.4815	27.1241	27.0202	27.0447	27.129	27.4496	26.9538	27.4559	27.8545	27.6824	27.3745	27.4457	27.2567	27.47
1824	O75937;S4R3J5	DnaJ homolog subfamily C member 8	DNAJC8	30.0544	30.0874	30.0462	29.9489	30.0162	30.0517	29.4891	29.5501	29.781	30.0383	30.1298	29.9195	29.7408	29.7102	30.0738
4695	Q9BRA2;I3L0K2;I3L3M7;I3L2R6	Thioredoxin domain-containing protein 17	TXNDC17	28.9937	29.0454	29.5809	29.2092	29.157	29.4869	28.7997	29.0405	28.7574	29.1581	29.0406	28.8136	29.0875	29.017	28.8047
4187	Q8NI60;Q8NI60-3;Q8NI60-4;Q8NI60-2	Atypical kinase ADCK3, mitochondrial	ADCK3	25.374	25.0937	24.577	25.2576	24.776	24.5841	NaN	NaN	NaN	NaN	NaN	24.5621	24.6939	24.3817	24.3483
4363	Q92997-2;Q92997;F8WCF1	Segment polarity protein dishevelled homolog DVL-3	DVL3	24.1911	NaN	24.2255	NaN	NaN	24.2926	24.1569	NaN	23.9806	NaN	24.0809	NaN	23.9034	NaN	NaN
3488	Q16539;Q16539-5;Q16539-3;Q16539-4;B5TY33;B4E0K5;H7C4E2;E7EX54	Mitogen-activated protein kinase 14	MAPK14	25.2787	NaN	NaN	25.2451	24.7204	NaN	NaN	NaN	NaN	NaN	NaN	NaN	24.1049	24.2388	NaN
2506	P38606-2;P38606;C9JVW8;C9JA17	V-type proton ATPase catalytic subunit A	ATP6V1A	30.0289	30.3064	30.0087	29.9364	30.077	29.9531	29.9434	29.9354	29.8634	29.5209	30.1663	29.7755	29.7306	29.8306	29.8956
3509	Q16851-2;A0A087WYS1;E7EUC7;Q16851;C9JNZ1;C9JWG0;C9JVG3;C9JTZ5;C9JUW1;C9JQU9;F2Z3H1;C9J3M0;F2Z3P4;F8WC70;C9J6Q0	UTP--glucose-1-phosphate uridylyltransferase	UGP2	29.5899	29.6927	29.5806	29.5873	29.5689	29.6784	29.3701	29.4313	29.4416	29.8502	29.5856	29.4118	29.1526	29.4039	29.3317
1430	M0QXZ5;Q96B54	Zinc finger protein 428	ZNF428	26.1853	NaN	NaN	26.1705	26.4599	NaN	26.0863	25.9199	25.4193	NaN	25.8593	26.1384	25.9371	25.9	25.9021
4833	Q9BYD3;K7ES61;K7EKI4;K7ELF1;K7ELQ0;X6RAY8;Q9BYD3-2	39S ribosomal protein L4, mitochondrial	MRPL4	26.4874	26.8461	26.717	26.6155	26.4152	26.8503	26.3594	26.3978	26.5617	26.564	26.4642	26.1458	26.5093	26.6067	26.0276
4840	Q9BYT8;E9PCB6;H0YAK4;H0YAF7	Neurolysin, mitochondrial	NLN	27.7525	28.2586	28.0551	28.2355	28.1753	28.2647	27.7129	27.7247	27.728	28.081	27.7225	27.9909	27.9975	28.0267	27.8646
2039	P07900-2;P07900;G3V2J8;Q14568;Q58FG0;G3V592;A0A0U1RR69	Heat shock protein HSP 90-alpha	HSP90AA1	33.6153	33.732	33.7481	33.649	33.6707	33.8592	33.8847	33.8913	33.8058	33.7783	33.7982	33.7693	33.8416	33.7867	33.8319
1046	F8VVT7;Q9HD42;F8VUA2;F5H875;Q9HD42-2	Charged multivesicular body protein 1a	CHMP1A	26.0822	26.1331	NaN	25.9177	25.6633	26.3055	25.9835	25.6138	25.8258	25.5769	25.959	NaN	24.7388	25.3457	25.4829
4582	Q96QR8	Transcriptional activator protein Pur-beta	PURB	25.8053	25.3946	25.7137	26.013	25.7598	25.8453	25.3506	25.2017	25.2104	25.9329	25.6178	25.6004	25.7064	25.2772	25.1
4537	Q96KB5;Q96KB5-2;E5RFX4;E5RIE1	Lymphokine-activated killer T-cell-originated protein kinase	PBK	28.6458	28.5482	28.3142	28.656	28.5682	28.5013	28.6784	28.7177	28.7839	28.7226	28.7353	28.9867	28.7217	28.6706	28.4194
5399	Q9UHY1;F8W6G1;C9JHZ6	Nuclear receptor-binding protein	NRBP1	26.852	26.8196	27.0847	27.1122	26.8236	27.3874	26.9001	26.5465	26.6996	27.1608	26.886	26.3737	26.5868	26.4453	26.7186
4311	Q92542-2;Q92542;H0Y6T7;Q5T205;H0Y3Z4;Q5T209;Q5T210	Nicastrin	NCSTN	26.1633	26.9123	26.6207	26.5563	26.2527	26.9205	26.3513	26.0762	26.2132	26.4901	25.9322	26.3201	26.4405	25.94	25.6793
204	A0A0A0MRJ6;H7BY58;P22061;P22061-2;F6S8N6;F8WDT3;F8WAV5;F8WAX2;C9J0F2;H7C4X2	Protein-L-isoaspartate O-methyltransferase;Protein-L-isoaspartate(D-aspartate) O-methyltransferase	PCMT1	29.32	29.5843	29.3259	29.4332	29.3522	29.1731	29.1364	29.1565	29.1413	28.9272	29.4065	29.3061	29.1991	29.2813	29.0722
1822	O75934	Pre-mRNA-splicing factor SPF27	BCAS2	27.7208	27.8765	27.4975	27.738	27.8737	27.6536	27.6521	27.8506	27.462	27.6004	27.6019	26.396	26.9518	26.6029	27.2862
374	A0A0U1RRM6;Q8N8S7-3;Q8N8S7-2;Q8N8S7;A0A075B6E5;A0A0U1RQP7;Q9UI08	Protein enabled homolog	ENAH	27.7162	27.8294	27.4536	27.8072	28.1206	27.9039	28.0726	27.9926	27.9896	27.9067	27.8758	27.9514	28.2449	28.4614	28.3526
470	A6ZKI3;Q9BWD3;Q17RB0	Protein FAM127A;Protein FAM127B;Protein FAM127C	FAM127A;FAM127B;FAM127C	26.6373	27.1091	26.9815	26.7539	26.5975	27.1432	26.0774	26.5727	26.1246	26.9329	26.6636	26.3245	26.8317	26.5301	26.6714
1070	F8W726;Q14157-4;Q14157-1;Q14157-3;Q14157;Q14157-5;Q5VU77;Q5VU79;Q5VU78;Q5VU81;Q5VU80;H0Y5H6;H7C2T8	Ubiquitin-associated protein 2-like	UBAP2L	29.015	29.1284	29.0585	29.1938	29.2873	29.3	29.0991	29.23	29.1483	29.3946	29.4345	29.3279	29.4983	29.4223	29.4149
481	A8MVZ6;Q96G01-4;Q96G01-3;Q96G01;A0A087WYJ7;F8VZX7;Q96G01-2	Protein bicaudal D homolog 1	BICD1	25.3785	25.1285	24.7841	25.5236	25.4354	24.8587	25.0207	24.7351	24.5695	24.9598	24.4745	24.7192	25.0818	24.7591	24.8697
241	A0A0A0MTB8;Q8NI36	WD repeat-containing protein 36	WDR36	28.1936	28.0544	28.2781	28.0386	27.8906	28.2167	27.8216	27.9903	27.9021	28.0327	28.008	28.0143	27.9509	27.8969	27.7995
1803	O75695	Protein XRP2	RP2	26.2387	26.5408	26.6897	26.2527	26.1437	26.6126	25.1661	25.222	24.4647	26.764	26.2373	26.0046	26.2907	25.983	25.8176
5425	Q9UJS0;Q9UJS0-2;R4GN64	Calcium-binding mitochondrial carrier protein Aralar2	SLC25A13	29.0009	29.221	28.9857	29.0064	28.9781	29.0522	29.0768	28.95	28.7266	28.6224	28.7891	29.0173	29.0005	28.993	28.735
542	D6RE80;B4DQT1;B4DVN3;Q7L5Y9;E7ESC7;Q7L5Y9-3;Q7L5Y9-2	Macrophage erythroblast attacher	MAEA	NaN	NaN	NaN	24.1196	24.1166	NaN	NaN	NaN	NaN	NaN	23.5453	23.2305	24.0224	23.854	23.6755
364	A0A0U1RQQ9;Q6P3W7;F8VSC5;H0YIK6	SCY1-like protein 2	SCYL2	26.4484	26.8246	26.3675	26.3913	26.4614	26.6653	26.0825	26.409	25.8379	26.432	26.4343	26.2483	26.4104	26.3956	26.2488
1993	P04843;B7Z4L4;F8WF32	Dolichyl-diphosphooligosaccharide--protein glycosyltransferase subunit 1	RPN1	31.289	31.55	31.4464	31.3075	31.3429	31.6589	31.322	31.2201	31.1445	31.3487	31.2252	31.2607	31.2374	31.2769	31.2273
4986	Q9H845;H0Y8Z9	Acyl-CoA dehydrogenase family member 9, mitochondrial	ACAD9	28.2284	28.4484	28.3653	27.9167	27.7329	28.3847	27.9188	27.9491	27.9468	28.1106	28.0567	27.6612	27.5553	27.6418	27.4959
5556	Q9Y2J2-2;A8K968;A0A0A0MRA8;Q9Y2J2;Q9Y2J2-4;A0A0A0MSA4;Q9Y2J2-3;A0A1B0GTF8;A0A0J9YY18;A0A0J9YW31;J3KT37;J3QS55;A0A0J9YWN0;A0A0J9YWE1;A0A0J9YWS4;A0A0J9YW26;J3QRQ6;J3KS70;J3QLU5;J3QS83;J3QKY2;J3KRD1;J3QKK4;J3QR33	Band 4.1-like protein 3;Band 4.1-like protein 3, N-terminally processed	EPB41L3	28.9929	29.401	29.108	28.6553	28.5686	28.9033	28.3998	28.391	28.3957	28.9839	28.7798	28.7064	28.4911	28.3964	28.5025
2674	P49916-3;P49916;P49916-4;P49916-2;K7ERZ5;K7ENR9	DNA ligase 3	LIG3	27.0055	27.5067	27.2364	27.0845	26.848	27.2775	26.6384	26.9448	26.9181	26.8473	27.0785	26.7146	26.9816	26.7517	27.0104
445	A6NGP5;Q9H910;Q9H910-3;Q9H910-2;H3BU16;H3BMV3;H3BMT0;H3BTV5;H3BMM8;B4E1P3	Hematological and neurological expressed 1-like protein	HN1L	28.9407	28.2924	28.818	28.444	28.7013	28.3108	29.0161	29.1604	29.0536	28.4734	29.1572	29.02	28.651	28.8775	28.9783
2632	P49189;P49189-2	4-trimethylaminobutyraldehyde dehydrogenase	ALDH9A1	28.8276	28.9556	28.8678	28.6374	28.5834	29.0715	28.4514	28.542	28.5379	28.827	28.764	28.5943	28.4538	28.5957	28.585
3976	Q86YS7;Q86YS7-2;Q86YS7-3;Q86YS7-4;Q86YS7-5	C2 domain-containing protein 5	C2CD5	24.7098	NaN	NaN	NaN	24.8219	NaN	22.9689	23.9739	NaN	NaN	NaN	NaN	23.7318	24.241	NaN
2299	P23229-4;P23229-2;P23229-5;P23229-3;P23229-9;P23229-6;P23229;P23229-7;C9JXX7;H7BZ97	Integrin alpha-6;Integrin alpha-6 heavy chain;Integrin alpha-6 light chain;Processed integrin alpha-6	ITGA6	25.4717	25.6985	25.8084	25.5163	25.3138	25.9475	25.3576	NaN	25.5406	25.2037	25.6892	25.151	25.4056	25.1814	24.8827
2790	P54727;P54727-2;Q5W0S5;Q5W0S4;H0Y579	UV excision repair protein RAD23 homolog B	RAD23B	29.8074	29.814	29.9324	29.5378	29.3966	29.8734	29.86	29.3549	29.3901	29.9161	29.5374	29.2644	29.0618	28.931	29.0701
2716	P51570;P51570-2;K7EII7	Galactokinase	GALK1	25.5785	26.6883	25.5711	26.1685	25.5411	25.7165	26.0096	23.9563	25.5308	25.1603	25.6127	25.3121	24.7314	25.1525	25.4408
608	C9J3L8;C9J5W0;E9PAL7;C9IZQ1;P43307;P43307-2;C9JBX5	Translocon-associated protein subunit alpha	SSR1	27.4799	27.984	27.5264	27.2753	27.267	27.301	27.595	27.5792	27.5553	27.1921	26.5925	26.5319	26.6106	26.5034	26.7912
2898	P62241;Q5JR95	40S ribosomal protein S8	RPS8	32.2401	32.2013	31.9846	32.2524	32.3396	32.0851	32.2753	32.7628	32.3235	31.9956	32.2254	32.4406	32.6781	32.5955	32.4669
3868	Q7L576;Q7L576-2;A0A0G2JR96;A0A0G2JQT1;Q7L576-3;A0A0G2JQH3;A0A087WVZ5	Cytoplasmic FMR1-interacting protein 1	CYFIP1	27.5483	27.976	27.3916	27.5042	27.3588	27.6168	27.299	27.4786	26.9802	27.3677	27.0699	27.1736	27.6847	27.3277	27.0819
5697	Q9Y6G9;E9PHI6;C9JGM7;C9JLW1	Cytoplasmic dynein 1 light intermediate chain 1	DYNC1LI1	29.375	29.6887	29.6297	29.3805	29.3233	29.8004	28.887	29.1044	29.2096	29.6712	29.2892	29.4041	29.3271	29.1733	29.3232
2125	P11498;E9PRE7;P11498-2;E9PS68	Pyruvate carboxylase, mitochondrial	PC	26.4812	26.685	26.8818	26.7643	26.7704	26.455	26.1847	26.4348	25.9296	26.1809	26.7349	26.6007	26.5475	26.6037	26.4198
1798	O75643;O75643-2;B4E0P5	U5 small nuclear ribonucleoprotein 200 kDa helicase	SNRNP200	32.169	32.0644	31.9589	32.0103	32.0044	32.2236	32.0738	32.2815	32.1515	32.2277	32.2287	32.2113	32.3397	32.1874	32.105
3344	Q14684;Q14684-2	Ribosomal RNA processing protein 1 homolog B	RRP1B	29.0743	29.0851	29.0653	28.9083	28.7589	29.0394	28.7845	28.823	28.7143	29.1671	28.8431	28.7998	28.6744	28.7884	28.7296
3127	Q08257;Q08257-3;A6NP24;C9JH92;Q08257-2	Quinone oxidoreductase	CRYZ	27.9632	28.002	27.838	28.2334	28.17	28.3925	27.8624	27.8457	28.2377	28.0048	27.6745	27.7409	27.709	27.7016	27.8162
4013	Q8IXM3	39S ribosomal protein L41, mitochondrial	MRPL41	25.2481	24.8706	25.1467	25.4576	25.5445	25.5894	25.9337	25.5851	25.7745	NaN	25.7576	25.5535	25.658	25.8775	25.1609
1242	H3BRL3;O14562;H3BUM8	Ubiquitin domain-containing protein UBFD1	UBFD1	25.9992	26.0843	25.4001	26.0022	25.752	26.0642	25.5457	25.7739	25.1942	NaN	25.5298	24.7132	25.3951	25.5074	26.009
1684	O60306;H0YH15;H0YLN9	Intron-binding protein aquarius	AQR	28.0605	27.6257	27.5873	27.8928	27.85	27.5534	28.3476	28.5745	27.9475	27.6617	27.8287	28.0075	28.0844	27.9269	28.1632
2093	Q96II5;P10398;H7C4S5	Serine/threonine-protein kinase A-Raf	ARAF	24.7906	NaN	NaN	24.8643	24.5841	NaN	24.3713	24.7191	NaN	NaN	24.5304	24.275	24.1458	NaN	24.4326
3947	Q86V48-2;Q86V48-3;Q86V48;E5RFK8	Leucine zipper protein 1	LUZP1	25.355	25.5417	25.2012	25.0644	24.7835	25.9177	24.8401	NaN	24.6374	NaN	NaN	24.7801	NaN	25.0514	NaN
5111	Q9NRF8	CTP synthase 2	CTPS2	27.9239	28.2075	27.9245	28.2796	28.1956	28.5767	27.8717	28.0555	27.844	28.3206	27.9254	27.7073	27.8362	27.6257	27.7257
105	A0A087WY00;G3V394;F8WE88;F8W6H6;Q9Y4I1-2;Q9Y4I1;Q9Y4I1-3;E7ERV5;G3V3C9;Q9UES5;O95317;Q9ULV0;H0YM93;H0YMK3;Q9NQX4-2	Unconventional myosin-Va	MYO5A	28.0682	27.9686	27.8901	27.8271	28.1519	28.0611	27.3138	27.5963	27.3023	28.0664	27.964	27.8647	27.8201	27.9394	27.7844
3208	Q13177;A0A087X294;O75914-2;O75914;O75914-4;O75914-3;H7C1X3;B1AKS5	Serine/threonine-protein kinase PAK 2;PAK-2p27;PAK-2p34	PAK2	29.7994	30.0144	29.9351	29.6563	29.6231	29.8241	29.7165	29.4791	29.2599	29.964	29.6043	29.6574	29.6398	29.5518	29.4473
4934	Q9H3P7	Golgi resident protein GCP60	ACBD3	26.7482	26.9986	26.8028	26.9033	26.7416	26.702	26.1789	26.242	26.4954	26.4987	26.6479	26.938	26.6972	26.8891	26.6197
3697	Q5VZE5;Q5VZE5-2	N-alpha-acetyltransferase 35, NatC auxiliary subunit	NAA35	24.8591	25.3771	24.7505	24.7575	24.7558	25.0981	24.5459	24.7504	NaN	24.6681	24.5771	24.6033	NaN	24.8516	24.3657
1864	O95140;O95140-2;Q5JXC5;C9JQT7	Mitofusin-2	MFN2	25.5921	25.9064	25.8971	25.3078	24.8689	26.4586	25.5585	25.4745	24.7667	24.9604	NaN	24.9512	24.8143	25.0354	24.4942
1230	H3BND4;Q6P996-4;Q6P996-5;Q6P996;Q6P996-3;Q86XE2;Q6P996-2;Q6P474;Q6XYB5;J3KNK7;H3BNL6;H3BU11;H3BQ54	Pyridoxal-dependent decarboxylase domain-containing protein 1	PDXDC1	27.9737	28.0616	27.9297	28.0191	27.9324	28.1741	27.5261	27.5692	27.5756	28.1293	28.0516	27.8915	27.8066	27.8278	27.9572
5306	Q9P260;A0A075B785;Q9P260-2;A0A075B768	LisH domain and HEAT repeat-containing protein KIAA1468	KIAA1468	25.0402	25.5284	25.5875	25.4182	25.116	25.1077	24.9306	24.9114	24.8875	NaN	25.0075	24.7495	25.4556	25.0854	24.9283
1194	H0YKD8;P46779;P46779-2;P46779-3;H0YLP6;H0YMF4;P46779-4;P46779-5	60S ribosomal protein L28	RPL28	30.2684	29.9758	30.3028	30.1969	30.4863	29.7876	30.5337	30.8145	30.6321	30.0375	30.5427	30.6742	30.6866	30.3478	30.1854
2666	P49773;D6REP8;D6RE99;D6RD60;D6RC06	Histidine triad nucleotide-binding protein 1	HINT1	29.5091	29.5862	29.904	29.8086	29.7415	29.8514	29.5257	29.1542	29.2825	29.384	29.7539	29.6362	29.7869	29.439	29.5889
250	A0A0A0MTL5;Q13309;Q13309-2;D6R9R7;Q13309-4;D6RAG5	S-phase kinase-associated protein 2	SKP2	25.3131	25.7216	25.3745	26.0692	26.2698	25.8814	25.9833	26.0078	26.2631	25.7934	26.2115	26.275	26.7466	26.5942	26.2489
2234	P18827;E9PHH3;H7C1K4	Syndecan-1	SDC1	24.3643	24.3606	NaN	NaN	NaN	NaN	24.8871	24.4583	24.7667	24.7016	NaN	NaN	NaN	NaN	NaN
3154	Q12789;Q12789-3;H3BU37;H3BRD0;I3L1Z3	General transcription factor 3C polypeptide 1	GTF3C1	27.5722	27.5889	27.3102	27.5433	27.5808	27.169	27.911	27.9882	27.5999	27.2783	27.7634	27.7105	27.7518	27.5832	27.728
2501	P37837;F2Z393;E9PKI8;E9PM01	Transaldolase	TALDO1	30.5782	30.6697	30.6276	30.3689	30.635	30.7078	30.5144	30.5791	30.3576	30.2029	30.4254	30.3609	30.4041	30.3445	30.6966
393	A0A1B0GUA3;Q96EK5;A0A0D9SFK7;A0A1B0GUH6;A0A1B0GTE6;A0A1B0GVY9;A0A1B0GU96;A0A1B0GV79;A0A1B0GW21	KIF1-binding protein	KIAA1279	28.1077	27.5161	27.605	27.6502	27.5516	27.4596	28.017	28.186	27.862	27.6986	27.774	27.792	28.2064	27.8665	28.0046
3816	Q6UXN9;C9JBU3	WD repeat-containing protein 82	WDR82	27.0007	25.8661	26.0771	25.8675	26.3743	26.3772	27.2932	27.1399	26.7133	27.0865	26.1135	26.6917	27.1476	26.7965	26.2598
2722	P51659;E7EWE5;P51659-3;E7ER27;G5E9S2;E7ET17;E7EPL9	Peroxisomal multifunctional enzyme type 2;(3R)-hydroxyacyl-CoA dehydrogenase;Enoyl-CoA hydratase 2	HSD17B4	27.7464	28.0807	28.1066	27.9445	28.067	28.0119	27.6557	26.8977	27.6456	28.2908	27.9564	27.8127	27.4747	27.733	27.3515
4248	Q8WUB8-3;Q8WUB8-2;Q8WUB8;S5FZ81	PHD finger protein 10	PHF10	24.533	NaN	24.3562	24.8381	24.3479	24.5593	25.0131	24.5671	24.5674	NaN	24.8731	NaN	25.2416	NaN	25.0686
271	A0A0B4J220;E9PLD3;E9PRG8	Uncharacterized protein C11orf98	C11orf98	26.0476	26.4161	25.8935	26.121	26.3056	26.4928	26.4708	26.3661	26.5534	26.4369	26.5242	26.5635	26.4218	NaN	26.5423
2758	P53007;B4DP62	Tricarboxylate transport protein, mitochondrial	SLC25A1	27.7259	27.6552	27.2581	26.9111	26.9454	27.5412	27.5877	26.8312	26.6101	27.1411	26.8606	27.0543	26.8346	26.4284	26.6403
664	I3L2L5;I3L4Q0;C9JLW8;I3L3A7;I3L317	Protein FAM195B	FAM195B	26.0396	NaN	26.1399	26.4042	26.2152	25.9925	25.6092	26.2392	25.4667	26.3121	25.4394	25.6331	26.2741	25.7911	25.6668
797	E5RIP4;Q15043-2;Q15043-3;Q15043;E5RFZ8;E5RGA7;E5RJ40;E5RJG5	Zinc transporter ZIP14	SLC39A14	26.1439	25.4227	25.4542	26.3045	26.3818	25.2262	26.6914	26.4393	26.4876	25.6032	26.5512	26.6595	26.4961	26.8116	26.1564
1936	O95905;O95905-3;O95905-2;C9J316;F2Z2R1;C9JGV1	Protein SGT1	ECD	25.0789	25.212	24.9882	26.0599	25.8637	25.1672	25.9767	26.2771	26.1257	25.0975	25.7362	25.6221	26.8258	25.9975	26.1773
3434	Q15427;Q5SZ64	Splicing factor 3B subunit 4	SF3B4	27.5601	27.5574	27.3939	27.6371	27.8648	27.3072	27.7378	27.8376	27.6019	27.6579	27.9744	27.8512	27.7265	27.7834	27.8794
3258	Q13561;Q13561-3;Q13561-2;H0YI98;F8W1I6;F8VW18;F8VX93;F8VRV7;H0YHL1;F8W0U6	Dynactin subunit 2	DCTN2	30.0865	30.3407	30.2751	29.8289	29.6813	30.2763	29.769	29.8713	29.7355	29.871	29.8963	29.857	29.3505	29.7387	29.7668
670	C9JXB8;C9JNW5;P83731	60S ribosomal protein L24	RPL24	30.9403	30.1438	30.9756	31.0058	30.9512	30.4948	30.8472	30.95	31.0498	31.2418	31.3569	31.0139	31.3603	31.253	31.4413
8	A0A024RBT2;Q9NR28-2;Q9NR28;F5H796;Q9NR28-3;F5GXT8;F5GYH3;F5GX50;F5H0Q4;H7BZK7	Diablo homolog, mitochondrial	DIABLO	27.5899	27.945	27.4969	27.8174	28.1788	28.0742	27.9796	26.8843	27.7931	27.7575	27.3907	27.4495	27.2318	27.6035	27.1443
4644	Q99613-2;Q99613;B5ME19;H3BPE3;H3BPE4;H3BTY8	Eukaryotic translation initiation factor 3 subunit C;Eukaryotic translation initiation factor 3 subunit C-like protein	EIF3C;EIF3CL	30.4746	30.6644	30.3821	30.5061	30.444	30.5214	30.6222	30.7395	30.5238	30.6509	30.7843	30.5077	30.6373	30.5693	30.5459
4628	Q99496;X6RFN3;Q99496-2	E3 ubiquitin-protein ligase RING2	RNF2	26.1217	26.8545	26.4612	26.8024	26.7779	26.0188	26.2972	26.2578	26.0228	26.3589	26.1692	26.0107	25.7569	25.7216	26.0763
2400	P30419-2;P30419;K7EN82;B7Z8J4;Q5VUC6;O60551	Glycylpeptide N-tetradecanoyltransferase 1	NMT1	28.7677	28.563	28.4926	28.858	28.4312	28.6171	28.4503	28.3803	28.2966	28.6142	28.5563	28.3576	28.4665	28.3182	28.4144
2185	P15880;H0YEN5;E9PMM9;E9PQD7;I3L404;E9PPT0;E9PM36;H3BNG3;H0YE27	40S ribosomal protein S2	RPS2	32.083	31.4606	31.8017	32.1548	32.2966	31.8623	32.2482	32.6041	32.4825	31.8654	32.372	32.216	32.2311	32.1937	32.5033
4925	Q9H2U2;Q9H2U2-2;H0Y9D8;Q9H2U2-6;Q9H2U2-3;D6R967;D6RGV9;Q9H2U2-4;A0A0C4DGB9;H0YAK2;D6RGI1;D6RAD3	Inorganic pyrophosphatase 2, mitochondrial	PPA2	28.0831	27.4324	27.2256	27.9032	27.7474	27.9166	27.1969	27.6409	27.6684	27.6582	27.2526	27.4025	26.8399	26.6324	27.2884
3076	Q02818;H7BZI1;C9JKZ2;C9JBD3;C9J3C1	Nucleobindin-1	NUCB1	28.3057	28.2702	28.3992	28.1701	27.989	28.4143	28.0627	28.0323	27.9998	28.1802	28.1528	28.1222	27.8306	28.1893	28.0461
2672	P49914;A0A0A6YYL1;A0A0U1RQM3;P49914-2;A0A0U1RR23;H3BMB9;H3BN04	5-formyltetrahydrofolate cyclo-ligase	MTHFS;ST20-MTHFS	27.4934	28.2015	28.2767	27.7118	27.4393	27.6131	26.565	26.7366	26.6242	27.9766	27.9246	27.5147	27.315	27.2977	27.2896
3070	Q02241;H7BYN4;Q02241-2;Q02241-3;H0YME6;H0YKQ5;H0YMJ4	Kinesin-like protein KIF23;Kinesin-like protein	KIF23	27.7365	27.9996	27.7732	27.7276	27.7038	27.8324	27.7372	27.7881	27.7364	28.2519	28.2878	27.9756	28.122	28.0618	27.9654
2265	P20645;F5GXE0;F5GXU0;F5H883;F5GX30;H0YGE9;H0YGT2	Cation-dependent mannose-6-phosphate receptor	M6PR	27.0336	26.9456	26.7351	26.5485	26.3923	26.9365	25.8673	26.7358	26.2447	26.5428	26.1864	26.7008	26.2962	26.45	26.7752
2042	P07954-2;P07954	Fumarate hydratase, mitochondrial	FH	30.5481	30.7701	30.6346	30.6678	30.6812	30.5549	30.4888	30.5557	30.3683	30.1237	30.7004	30.4413	30.5136	30.5627	30.6296
176	A0A096LPI6;A0A0B4J2D5;P30042;A0A096LNH5;H7C1F6;H7C2G3;A0A0B4J2H4;P30042-2;A0A096LP73;F2Z2Q0;A0A096LP12;A0A096LNJ1	ES1 protein homolog, mitochondrial	C21orf33	28.9252	29.1392	29.1174	28.8429	28.9505	29.0929	28.7559	28.6003	28.8008	29.028	28.8218	29.0263	28.8665	28.8895	28.8827
4635	Q99543-2;Q99543;H7C3L7;C9IZ83;F2Z3N9;F2Z3H0	DnaJ homolog subfamily C member 2;DnaJ homolog subfamily C member 2, N-terminally processed	DNAJC2	27.759	26.9627	27.3851	27.4243	27.672	27.1328	28.0215	27.8193	27.8747	27.4951	27.7369	27.7249	27.6366	27.6201	27.7766
2137	P12270;P12270-2;Q5SWX9	Nucleoprotein TPR	TPR	31.3005	31.6852	31.4319	31.2265	31.1913	31.3606	31.0064	31.181	31.1527	31.3718	31.1898	31.1655	31.1625	31.0949	31.0884
1134	G5EA30;Q92879-5;Q92879-2;Q92879-3;Q92879-6;Q92879;Q92879-4;E9PQK4;E9PSH0;E9PKU1;F5H4Y5;F5H0D8;E9PKA1	CUGBP Elav-like family member 1	CELF1	26.4649	NaN	NaN	26.464	26.7239	NaN	26.3997	26.2892	26.8003	26.1525	25.589	26.1241	26.2798	26.0649	26.1304
5072	Q9NPB8;H0Y565	Glycerophosphocholine phosphodiesterase GPCPD1	GPCPD1	24.9947	25.3214	25.0617	24.6417	24.3097	25.2904	24.77	NaN	24.736	24.4746	24.2421	24.3546	NaN	24.1896	NaN
4404	Q96BD8;Q96BD8-2;K7EP61;K7EPW0	Spindle and kinetochore-associated protein 1	SKA1	24.9299	24.4108	24.6332	25.5541	25.5151	24.7491	25.7091	25.6271	25.2947	24.8898	25.904	25.5536	25.5059	25.5862	25.5914
2872	P61247;D6RAT0;D6RG13;D6RB09;E9PFI5;H0Y9Y4;H0Y8L7;D6R9B6;D6RAS7;D6RI02;D6RED7;D6RGE0	40S ribosomal protein S3a	RPS3A	32.8242	31.7277	31.7564	32.4861	32.466	31.7357	32.7846	32.9077	32.7877	32.0982	32.7907	32.7346	32.7404	32.7779	32.931
380	A0A182DWF2;A0A182DWF3;Q9NNW7-2;Q9NNW7;A0A096LPK7;D3YTF8;A0A096LPD9;E7EWK1;Q9NNW7-3;A0A096LPH4;A0A096LPB7;A0A096LP96;A0A0U1RQX0;Q9NNW7-4;A0A096LNY7	Thioredoxin reductase 2, mitochondrial	TXNRD2	25.7204	NaN	NaN	26.1679	25.8579	NaN	25.69	25.1108	25.1899	NaN	25.372	25.5069	25.2799	25.3556	25.7153
4580	Q96QE3;A0A075B754;Q96QE3-2	ATPase family AAA domain-containing protein 5	ATAD5	23.7372	23.4672	23.8285	NaN	NaN	24.3161	24.1167	23.9668	24.4349	24.8049	24.4118	24.3961	24.7294	24.6323	24.2995
2539	P42126-2;P42126;Q96DC0;H3BS70	Enoyl-CoA delta isomerase 1, mitochondrial	ECI1;DCI	27.9918	27.8884	27.9051	27.4406	27.3753	27.8168	27.3049	27.5527	27.2776	27.8166	27.8006	27.5347	27.1295	27.1291	26.8488
3328	Q14444-2;Q14444;G3V153;E9PLA9	Caprin-1	CAPRIN1	29.858	29.8639	29.7387	29.8461	29.9481	29.8755	30.0878	29.8822	29.7919	30.2527	30.3477	30.039	29.956	29.8536	29.947
2811	P55789;H3BRW3;H3BQQ4;H3BRD2;P55789-2	FAD-linked sulfhydryl oxidase ALR;Sulfhydryl oxidase	GFER	23.564	NaN	NaN	23.5316	NaN	NaN	24.5127	24.112	24.0932	NaN	NaN	NaN	NaN	NaN	NaN
613	C9J0K6;P30626-3;P30626-2;P30626;B4DHQ6;E9PG82	Sorcin	SRI	29.5284	29.2544	29.5869	29.1177	29.2413	29.1337	28.9575	29.1626	29.1874	29.0272	29.1993	29.2072	28.971	28.9642	29.0266
3232	Q13405;H0YDP7;E9PI78;E9PNF1	39S ribosomal protein L49, mitochondrial	MRPL49	26.4962	26.4532	26.5953	26.4361	26.1298	26.2765	26.3102	26.3835	26.1039	26.2198	26.1666	26.0763	26.2444	25.9942	25.1964
862	E7EW05;Q9NVU7;Q9NVU7-2;F8W8T7;D6RC74	Protein SDA1 homolog	SDAD1	25.9737	25.9258	25.7272	25.8159	25.5136	25.9775	26.1652	26.1005	26.215	25.8813	25.9029	26.3264	26.0922	26.3269	25.633
3062	Q01860;Q01860-2;U3KQH6;F2Z381;Q06416	POU domain, class 5, transcription factor 1;POU domain protein;Putative POU domain, class 5, transcription factor 1B	POU5F1;POU5F1B	27.4653	27.5306	27.5875	27.2047	26.966	27.3246	28.1144	27.868	27.7392	27.5359	27.2037	27.4431	27.7871	27.4943	27.7112
5672	Q9Y5Y2;H3BNF0;H3BNS4;H3BQR2;H3BRK5;B7Z6P0;H3BMW1;H3BRE1	Cytosolic Fe-S cluster assembly factor NUBP2	NUBP2	26.8093	26.6502	27.1917	26.9999	27.0967	27.1598	27.0514	27.0072	27.0798	27.3236	27.541	27.2421	27.2283	27.3887	27.3129
5037	Q9HBM1;C9JW94	Kinetochore protein Spc25	SPC25	26.3087	26.4789	26.5178	26.5275	26.5862	26.4811	26.4407	26.4923	26.5513	26.4569	26.6281	26.8765	26.7361	26.7464	26.8952
1605	O15514;E9PB93;E9PHV4	DNA-directed RNA polymerase II subunit RPB4	POLR2D	27.2624	27.4511	27.0803	27.4488	27.462	27.2961	27.3498	27.2362	27.6077	27.6892	27.4256	27.6864	27.5	27.5281	27.8177
298	A0A0C4DGA2;O75521-2;O75521;F8WAW4;F1LLU7;C9JB63;F8W6J1	Enoyl-CoA delta isomerase 2, mitochondrial	ECI2	26.9745	26.6244	26.7519	26.9118	26.8909	26.948	27.1312	27.1934	27.1441	26.8591	27.0666	27.0049	26.7862	27.1226	26.9047
5251	Q9NYF8-2;Q9NYF8;E9PK91;Q9NYF8-3;E9PQN2;E9PKI6;E9PK09;Q9NYF8-4;E9PJA7;H0YF00;H0YF14;H0YF63	Bcl-2-associated transcription factor 1	BCLAF1	30.5332	30.7338	30.7665	30.3773	30.3335	30.7364	30.4069	30.2704	30.296	30.6972	30.3597	30.2724	30.4326	30.0985	30.2848
5372	Q9UGP8;A6PVC9	Translocation protein SEC63 homolog	SEC63	28.0468	28.2309	28.1285	28.2507	27.939	28.5027	27.5379	28.0059	28.0711	28.138	28.1263	27.8812	27.8983	28.0322	27.7419
4767	Q9BV19	Uncharacterized protein C1orf50	C1orf50	25.1556	25.7995	25.4803	25.8792	25.8945	25.7106	25.6012	25.6112	25.2359	NaN	NaN	24.7985	24.3996	25.115	25.3866
4763	Q9BUQ8;H0YI52;H0YIL9;F8VVA2	Probable ATP-dependent RNA helicase DDX23	DDX23	29.4944	29.6523	29.2938	29.1663	29.192	29.5698	29.0707	29.1744	29.173	29.2071	29.3528	29.1296	29.141	29.0728	29.112
2028	P07199	Major centromere autoantigen B	CENPB	24.9156	24.7171	24.6552	24.6493	24.4166	24.4735	NaN	NaN	NaN	NaN	NaN	24.4261	NaN	24.4368	NaN
4233	Q8TEX9;Q8TEX9-2;H0YN14;H0YMR4;H0YN07;H0YLV0;H0YL92;H0YKG5;H0YK93	Importin-4	IPO4	29.9078	29.6705	29.6783	30.003	29.9679	29.6823	30.4516	30.2078	29.9946	29.6033	29.9431	30.1317	30.1809	29.9321	30.0397
2405	P30533	Alpha-2-macroglobulin receptor-associated protein	LRPAP1	27.9611	28.189	27.6925	28.0729	27.9798	28.3439	27.5781	27.3555	27.6908	27.8243	27.8776	27.9006	27.7052	27.7007	28.1875
3003	P82663;E7EPW2;P82663-3;P82663-2	28S ribosomal protein S25, mitochondrial	MRPS25	26.0013	25.7516	25.7367	26.4073	26.5405	25.7208	27.4937	26.7242	26.7379	25.7868	26.1337	26.2563	26.711	26.4434	26.5314
4888	Q9H0D6;Q9H0D6-2	5-3 exoribonuclease 2	XRN2	29.6801	29.929	29.7807	29.6547	29.7066	29.8998	29.8029	29.8299	29.8468	29.8267	29.8882	29.9754	30.18	29.9454	30.0057
3288	Q13895;H7BY94;F8WBL2	Bystin	BYSL	27.9843	28.1684	28.1964	27.8262	27.715	28.2335	28.3275	28.3498	28.398	28.2092	28.2114	28.3083	28.3257	28.144	28.1244
290	E7ENN3;A0A0C4DG40;Q8NF91-4;Q8NF91;Q8NF91-7;Q8NF91-10;A0A087WYJ5;F5GYQ7;F5GXQ8;Q8NF91-5;Q8NF91-6;Q8NF91-8;Q8NF91-2	Nesprin-1	SYNE1	NaN	27.9149	NaN	NaN	27.1801	NaN	30.3297	NaN	NaN	NaN	29.7591	NaN	29.4627	28.1427	29.0135
1368	J3QRS9;X6R4W8;O43670;O43670-4;O43670-3;J3KS31;J3QS27;J3KTL1;J3KRB6;J3KRW6;H0Y3M2	BUB3-interacting and GLEBS motif-containing protein ZNF207	ZNF207	24.3067	25.4381	24.2421	24.6305	24.6788	NaN	NaN	23.9654	23.9101	24.0949	NaN	23.8669	24.4079	23.8946	NaN
1654	O43719;Q5H919;Q5H918	HIV Tat-specific factor 1	HTATSF1	28.5622	28.9432	28.6331	28.6428	28.842	28.994	28.4104	28.4204	28.504	28.8116	28.4421	28.5008	28.3226	28.6572	28.8234
5792	S4R3H4;E7EQT4;Q9UKV3;Q9UKV3-5;Q9UKV3-3;Q9UKV3-2;G3V3B0;G3V3T3;A0A087WYN3	Apoptotic chromatin condensation inducer in the nucleus	ACIN1	30.1766	30.2072	30.1684	29.983	30.059	30.1745	29.6408	29.886	29.8396	30.1873	30.1219	29.9394	30.1688	30.002	29.9285
52	E7ETK0;A0A087WUS0;P62847-2;P62847-3;P62847;P62847-4	40S ribosomal protein S24	RPS24	28.0917	28.8339	28.9854	28.3615	28.2721	28.7954	28.9415	28.8753	29.0635	28.7801	29.4956	28.8594	28.9846	28.8662	28.8784
2237	P18887;F5H8D7;M0QYS5;M0R0D2;M0QZ96;M0R1U8	DNA repair protein XRCC1	XRCC1	27.7466	28.0312	27.6729	27.6644	27.5063	27.6146	27.4526	27.2467	27.5205	27.5503	27.6411	27.6107	27.4418	27.4607	27.5754
1805	O75718;C9JP16	Cartilage-associated protein	CRTAP	26.7295	26.7619	26.6706	26.5345	26.6576	26.8069	26.0695	26.6895	26.6327	26.408	26.3853	26.6039	26.5949	26.6306	26.6246
1453	M0R2Z9;Q8IX01;Q8IX01-4;Q8IX01-3;M0R3F6;M0R065;M0R216;M0R2Y3	SURP and G-patch domain-containing protein 2	SUGP2	28.687	28.8974	28.5303	28.5143	28.5603	28.5889	28.4018	28.5589	28.2515	28.5636	28.5796	28.4979	28.4508	28.4457	28.4
160	A0A087X271;B4DDF4;B4DUT8;Q99439;K7ES69;Q99439-2;H3BVI6;A0A087X1X5;A0A087WV51;H3BQH0	Calponin;Calponin-2	CNN2	26.7478	27.8209	26.985	27.273	27.7341	26.8941	28.207	27.4988	27.8913	27.0902	26.8255	27.9999	28.645	28.4088	28.4004
5569	Q9Y2U8	Inner nuclear membrane protein Man1	LEMD3	25.9411	26.3255	25.7598	25.9237	25.9406	25.9973	26.1142	26.1686	25.9958	26.1087	26.2453	26.4668	26.3426	26.1349	26.2216
3578	Q562R1	Beta-actin-like protein 2	ACTBL2	28.0648	NaN	27.9224	27.186	NaN	26.7057	NaN	26.5354	NaN	NaN	NaN	26.2229	NaN	NaN	NaN
1866	O95155-3;O95155-2;O95155;O95155-4;K7EP75;K7ERA7	Ubiquitin conjugation factor E4 B	UBE4B	26.014	25.7779	26.1742	25.9821	25.9958	26.8216	26.74	26.1149	26.2075	26.7149	26.7415	26.2525	26.7085	26.5965	26.9147
1722	O60828-4;O60828-2;O60828;H7C053;C9JQA1;O60828-7;O60828-6;O60828-5;O60828-3;O60828-10;O60828-9;O60828-8	Polyglutamine-binding protein 1	PQBP1	27.666	27.8824	27.6693	27.5336	27.4741	27.1592	26.8552	26.9997	27.192	27.001	26.9655	27.5391	27.6604	27.5302	NaN
1548	O14964;O14964-2;I3L1P5;I3L2H4;I3L165;I3L1E3	Hepatocyte growth factor-regulated tyrosine kinase substrate	HGS	27.4002	27.7727	27.5075	27.1935	26.7938	27.6285	27.0374	27.2509	27.2837	27.263	27.1841	26.8224	26.6604	26.6576	26.5216
4340	Q92769-3;Q92769;E5RH52;E5RG37;H3BM24;E5RFI6;E5RJ04;E5RGV4;E5RHE7;E5RFP9;E5RK19	Histone deacetylase 2	HDAC2	26.4923	26.0747	26.1247	26.9041	26.7526	25.1578	27.4096	27.2852	27.1107	26.6196	26.9817	27.0563	26.9268	26.6346	26.6431
5580	Q9Y2Z4;H0YHS6	Tyrosine--tRNA ligase, mitochondrial;Tyrosine--tRNA ligase	YARS2	28.0847	27.7856	27.6615	27.7833	27.9241	27.7958	27.8268	27.7605	27.4862	27.8371	27.5943	27.5327	27.6037	27.6853	27.6587
4866	Q9GZL7	Ribosome biogenesis protein WDR12	WDR12	27.7165	27.4233	27.6769	27.8855	27.8978	27.6647	28.2785	28.3933	27.9394	27.6362	27.9393	27.7423	27.7864	28.0245	27.8994
4492	Q96HA1;Q96HA1-2;Q96HA1-3	Nuclear envelope pore membrane protein POM 121	POM121	NaN	24.1403	23.7395	NaN	23.9623	NaN	24.4935	NaN	24.1357	NaN	NaN	NaN	NaN	25.1034	24.8936
242	A0A0A0MTB9;H0YAK8;P09455;A0A0A0MQT0;P09455-2;P09455-3	Retinol-binding protein 1	RBP1	25.8138	26.3097	26.4716	26.6878	26.6858	27.3084	25.7615	25.4908	26.0045	26.2665	25.9811	NaN	26.4257	26.0334	25.8939
4935	Q9H3S7;C9JD91	Tyrosine-protein phosphatase non-receptor type 23	PTPN23	27.0673	27.1163	26.9502	26.5478	26.8976	27.2351	26.6058	26.6737	27.1426	26.7117	26.5808	26.5591	26.6671	26.7008	26.5826
5706	Q9Y6W5;Q9Y6W5-2	Wiskott-Aldrich syndrome protein family member 2	WASF2	26.694	27.3019	26.7877	26.2065	26.1935	26.9696	25.985	26.0919	26.1295	26.2413	26.3434	26.2864	26.2534	26.3217	26.1699
2965	P63244;J3KPE3;H0YAF8;H0Y8W2;H0YAM7;D6RAC2;D6R9Z1;D6R9L0;D6RFX4;D6REE5;D6RFZ9;D6RAU2;E9PD14;D6RF23;H0Y8R5;D6RBD0;H0Y9P0;D6RHJ5;D6RGK8;D6R909;D6RDI0	Guanine nucleotide-binding protein subunit beta-2-like 1;Guanine nucleotide-binding protein subunit beta-2-like 1, N-terminally processed	GNB2L1	29.5429	27.005	28.4792	29.6094	29.187	27.6859	30.428	30.1235	30.0639	27.7064	29.5008	30.0116	30.2964	30.2071	30.1211
2900	P62249;M0R210;A0A087WZ27;M0R3H0;M0R1M5;Q6IPX4;M0QX76	40S ribosomal protein S16	RPS16;ZNF90	31.9407	32.2741	32.0887	32.2084	32.1991	32.3014	31.9317	32.3154	32.3999	32.1002	32.5429	32.4291	32.5459	32.6494	32.6201
2763	P53384-2;P53384;I3L531	Cytosolic Fe-S cluster assembly factor NUBP1	NUBP1	25.1402	24.5418	24.8206	NaN	25.5396	24.6117	25.2321	25.203	25.1161	NaN	25.3818	25.7892	25.68	25.774	25.6016
646	C9JE82;Q9NY47-4;Q9NY47-2;Q9NY47-3;C9JVC9;Q9NY47;Q9NY47-5	Voltage-dependent calcium channel subunit alpha-2/delta-2;Voltage-dependent calcium channel subunit alpha-2-2;Voltage-dependent calcium channel subunit delta-2	CACNA2D2	25.9543	26.5395	26.2479	25.7983	25.918	25.9842	25.9795	25.2571	24.8725	25.1094	NaN	NaN	NaN	NaN	NaN
4918	Q9H2G2-2;Q9H2G2	STE20-like serine/threonine-protein kinase	SLK	26.5379	26.5833	26.4555	26.519	26.6096	27.1436	26.131	26.6346	26.462	26.3464	26.3281	25.7946	26.2619	26.6581	26.3242
4561	Q96P11;Q96P11-2;Q96P11-4;Q96P11-5;Q63ZY6-5;Q63ZY6;Q63ZY6-4;Q96P11-3;Q3KNT7-2;Q3KNT7-3;Q3KNT7;Q63ZY6-6;Q63ZY6-2	Probable 28S rRNA (cytosine-C(5))-methyltransferase	NSUN5	26.3652	25.917	25.6759	26.5812	26.1696	25.9198	26.5236	26.7414	26.4653	25.802	26.6179	26.4387	26.4906	26.6034	26.8301
4025	Q8IYB5-3;Q8IYB5-2;Q8IYB5;A0A087X1X9	Stromal membrane-associated protein 1	SMAP1	25.6087	25.6676	25.2053	25.3993	24.9785	NaN	25.489	NaN	24.9546	24.4505	25.1081	24.4061	25.3486	24.949	24.7396
2240	P19174;P19174-2;V9GY71;V9GYH5;V9GY63;A0A0D9SEK2;M0QX77	1-phosphatidylinositol 4,5-bisphosphate phosphodiesterase gamma-1	PLCG1	28.7715	28.8826	28.688	28.4766	28.4326	28.588	28.704	28.3927	28.4451	28.5857	28.4088	28.5089	28.3469	28.097	28.3577
829	E7EQY4;E7EV10;Q9BTC8-2;Q9BTC8;E9PCS8;D6W5A2;E9PF88;H0YIT0	Metastasis-associated protein MTA3	MTA3	24.1057	24.6463	25.2953	24.9514	24.7503	NaN	25.1353	25.6654	25.4495	NaN	25.1927	24.7468	25.9809	25.85	24.8466
413	A2A2Q9;Q9Y312	Protein AAR2 homolog	AAR2	25.4578	24.7629	24.3669	24.766	24.7642	24.5735	25.3506	25.4653	25.3566	24.4034	NaN	25.3806	25.7147	25.0133	25.3702
333	A0A1B0GWF2;A0A1B0GVQ5;A0A0D9SG72;A0A1B0GTP9;P61764;P61764-2;A0A1B0GW76;A0A0D9SFQ7;A0A0D9SFW6;A0A0D9SEP9;A0A0D9SEH5;A0A1B0GTD8;A0A096LP33;A0A1B0GVV9;A0A096LP52	Syntaxin-binding protein 1	STXBP1	26.9688	27.0759	27.1343	26.9351	26.7734	27.1414	26.6071	26.6726	26.8791	27.2877	26.8586	26.8625	26.7787	26.5324	26.6079
5710	Q9Y6Y0;H0Y5Y2;X6R674	Influenza virus NS1A-binding protein	IVNS1ABP	25.5425	25.733	25.5463	25.952	25.7894	25.7422	25.7607	25.5815	25.4852	NaN	NaN	24.7941	24.6709	24.8532	NaN
2771	P53634;H0YCY8;P53634-2;P53634-3	Dipeptidyl peptidase 1;Dipeptidyl peptidase 1 exclusion domain chain;Dipeptidyl peptidase 1 heavy chain;Dipeptidyl peptidase 1 light chain	CTSC	26.7739	27.2762	26.9834	27.0597	26.4442	27.0728	26.7182	26.8574	26.8459	NaN	26.1819	26.4496	25.5274	26.6756	26.5959
2379	P29992;K7EL62;O95837;A0A087WVZ3	Guanine nucleotide-binding protein subunit alpha-11	GNA11	25.8003	25.5786	25.434	26.2724	26.5528	25.344	26.2393	26.1984	26.4283	25.4586	26.1083	27.1095	26.9425	26.8429	26.5772
2652	Q5T5C7;P49591	Serine--tRNA ligase, cytoplasmic	SARS	29.7831	29.6949	29.7926	29.7854	29.7842	29.9004	29.5163	29.4858	29.5823	29.8813	29.8054	29.6661	29.7226	29.7627	29.6183
853	E7EUP3;O95251-4;O95251;O95251-3;O95251-5;O95251-2;D6RFZ5;H3BMX5;Q8WYB5-3;Q8WYB5-2;Q8WYB5	Histone acetyltransferase;Histone acetyltransferase KAT7	KAT7	NaN	NaN	NaN	24.438	24.5816	NaN	24.7911	24.6762	24.9982	NaN	NaN	NaN	NaN	24.9795	NaN
5557	Q9Y2L1;G3V1J5;Q9Y2L1-2;F2Z2C0	Exosome complex exonuclease RRP44	DIS3	28.7845	29.0134	28.7982	28.8632	28.9057	28.817	28.5634	28.4266	28.4954	28.9754	28.689	28.7358	28.8506	28.7072	28.8776
879	E9PDI2;P40123;A0A087X0J3;A0A087WZ15;P40123-2;B7Z385;P40123-3;F8WDB9	Adenylyl cyclase-associated protein;Adenylyl cyclase-associated protein 2	CAP2	26.1423	25.1281	NaN	25.7423	25.967	25.3392	25.2968	25.5196	25.0673	NaN	25.2788	24.7642	25.4168	24.9596	24.524
337	A0A0G2JHC2;Q6NYC8;Q6NYC8-2;Q6NYC8-3;Q6NYC8-4	Phostensin	PPP1R18	26.2807	25.7169	25.9424	25.8262	25.5685	25.6134	26.0701	25.8489	25.7724	26.4982	26.1548	26.136	26.3932	26.1745	26.1664
4806	Q9BWS9-3;Q9BWS9;Q9BWS9-2;E9PKF1;E9PI70;E9PIP0;E9PRL3;E9PPH0;E9PPA0;H0YDL6;H0YCC4;H0YC89	Chitinase domain-containing protein 1	CHID1	25.498	25.6879	25.8794	25.945	25.3406	NaN	25.3283	25.7446	25.079	25.313	NaN	NaN	25.0879	25.4941	25.1909
4371	Q93100-4;Q93100-3;Q93100-2;Q93100;I3L213;I3L3F2;I3L0Z1;I3L1N3;H3BV13;I3NHZ9;H3BQ89	Phosphorylase b kinase regulatory subunit beta	PHKB	25.4544	25.3472	25.0558	25.0192	25.3384	25.4668	25.2576	25.355	24.994	25.0706	25.1228	25.0088	24.7554	24.8178	25.0004
2668	P49792;Q7Z3J3-2;C9J6W1;H0YBN8;C9J1W9;C9JF75;F8WBP7;H7BZ48;Q05823-2;Q05823	E3 SUMO-protein ligase RanBP2	RANBP2	29.3304	29.6811	29.6791	29.3834	29.3853	29.6068	29.2964	29.3701	29.2929	29.5021	29.411	29.2909	29.2829	29.2865	29.2397
3625	Q5RKV6	Exosome complex component MTR3	EXOSC6	27.5377	27.5201	27.1024	27.3395	26.8749	26.952	26.9131	27.046	27.0919	26.5598	26.9542	26.8158	26.8546	26.9468	26.9261
3001	P81605;P81605-2	Dermcidin;Survival-promoting peptide;DCD-1	DCD	25.5483	NaN	26.143	25.336	25.1128	NaN	NaN	26.6345	NaN	27.0505	NaN	26.3454	25.7678	NaN	NaN
1852	O94913;E9PKN0;E9PQ01;E9PQF9;E9PNY7	Pre-mRNA cleavage complex 2 protein Pcf11	PCF11	26.286	26.4558	26.4435	26.0165	25.9588	26.0544	25.8869	26.3025	25.8929	26.3182	25.8402	25.7772	25.571	26.0261	25.6002
4889	Q9H0E2;F2Z2Y8;E7EN89;E9PNS3;E9PP67;E9PQ25;Q9H0E2-2	Toll-interacting protein	TOLLIP	NaN	NaN	NaN	26.4766	26.0412	25.604	NaN	NaN	NaN	NaN	24.9566	25.1595	25.1075	24.7662	24.8358
995	F5H1F6;F5H4M0;Q9H9H4	Vacuolar protein sorting-associated protein 37B	VPS37B	24.4794	24.678	24.7577	24.4182	24.8211	24.8333	24.3842	24.3524	24.9109	NaN	25.6208	25.4376	25.3761	25.4769	25.4808
5059	Q9HD45;Q5TB53	Transmembrane 9 superfamily member 3	TM9SF3	26.5116	25.6209	26.0898	26.8472	26.9058	26.022	27.5138	27.3058	26.7993	26.0798	NaN	27.0935	26.9394	26.8118	26.9319
4636	Q99549;Q99549-2;H0Y6J1;A0A0A0MT47	M-phase phosphoprotein 8	MPHOSPH8	25.7052	25.2443	25.2512	26.0432	25.7652	25.2149	25.7207	25.4875	25.8818	25.7806	26.1402	26.0494	25.8569	26.1359	26.3953
2388	P30049	ATP synthase subunit delta, mitochondrial	ATP5D	29.3467	29.3815	29.0443	28.7347	29.1255	29.3564	29.1206	29.1839	29.1517	28.9028	28.8446	28.5047	28.4721	28.806	28.6777
5368	Q9UG63;Q9UG63-2;C9JHK9;C9JZV3	ATP-binding cassette sub-family F member 2	ABCF2	28.1918	27.1821	27.4435	27.8188	27.8296	27.615	28.3532	28.4648	28.4455	27.4608	27.8777	27.9208	28.3254	28.0116	28.0346
409	A1L0T0;M0R026;E9PJS0;M0R1B5;E9PL44;M0QZX5	Acetolactate synthase-like protein	ILVBL	26.8872	27.1216	26.9432	27.3683	27.5043	27.1874	26.895	26.8919	26.7316	26.7031	27.0177	27.1122	27.1723	26.6291	26.8961
5010	Q9H9P8;C9JVN9;Q9H9P8-2;G3V5S1;G3V272	L-2-hydroxyglutarate dehydrogenase, mitochondrial	L2HGDH	25.8811	26.3657	25.2816	26.3754	26.1682	25.9387	25.3631	25.036	25.9534	25.2599	25.8554	25.1421	25.8834	25.5887	25.6549
2733	P51948;H0YJ92;P51948-2;H0YJF2	CDK-activating kinase assembly factor MAT1	MNAT1	25.4916	25.3388	25.4037	25.2084	NaN	25.316	25.3294	25.1323	25.7019	25.7905	25.6009	25.7062	25.4815	25.4496	25.7798
927	H7BXH2;E9PKF6;Q5H9R7-6;Q5H9R7-2;Q5H9R7;Q5H9R7-5;Q5H9R7-3;Q5H9R7-4;E9PQP7;H0YEN2;E9PK08;E9PNN8;H0YDW1;E9PJD8;E9PKG4;H0YEV0	Serine/threonine-protein phosphatase 6 regulatory subunit 3	PPP6R3	28.2549	28.6236	28.1323	28.3926	28.3085	28.4482	27.9859	28.3656	28.1997	28.1539	28.1482	28.2208	28.2961	28.2162	27.802
3142	Q10469	Alpha-1,6-mannosyl-glycoprotein 2-beta-N-acetylglucosaminyltransferase	MGAT2	24.6935	24.1561	24.081	24.3919	24.1858	NaN	24.9415	24.4451	24.619	25.2236	24.615	24.3858	24.5473	24.4328	24.5486
2546	P42356;P42356-2;A8MTF1;A4QPH2;Q8N8J0;A4QPH2-2;A4QPH2-4	Phosphatidylinositol 4-kinase alpha	PI4KA	24.919	NaN	24.8617	NaN	24.9419	NaN	25.3358	25.2968	25.1699	24.9166	25.2636	NaN	25.1095	25.154	24.6454
2395	P30154;P30154-2;P30154-4;P30154-3;P30154-5;H0YDG7	Serine/threonine-protein phosphatase 2A 65 kDa regulatory subunit A beta isoform	PPP2R1B	26.2583	26.7135	25.985	26.1737	26.2884	25.9293	26.5796	26.2656	26.638	NaN	26.3918	26.5196	26.7521	26.531	26.6063
5212	Q9NWT1	p21-activated protein kinase-interacting protein 1	PAK1IP1	25.5961	26.1827	NaN	25.5233	25.3038	26.1393	NaN	25.3083	25.3029	25.9605	25.0403	24.774	NaN	24.9274	25.1448
1457	O00139-4;O00139-2;O00139-1;O00139-5;O00139;D6R9M0;H0Y8H2;H0Y5Z9	Kinesin-like protein KIF2A	KIF2A	28.1925	28.3399	28.4539	27.9643	28.0912	28.4059	28.006	28.0457	27.9777	28.3514	28.2732	27.7562	27.9519	27.8857	27.8204
5325	Q9UBB9;F6UKU9;F6SQZ1;F6XM96;H0Y4U8;F6UQ07;Q9UBB9-2	Tuftelin-interacting protein 11	TFIP11	NaN	25.3502	24.8491	24.7317	24.7405	24.4833	25.3401	25.7073	25.5612	NaN	25.2511	24.9883	NaN	NaN	24.8895
4126	Q8NBX0	Saccharopine dehydrogenase-like oxidoreductase	SCCPDH	27.0706	27.3431	27.4053	26.697	26.8535	26.8536	26.0334	25.967	26.3096	27.4172	26.8027	27.2111	26.6299	26.6228	26.1542
4034	Q8IYU8;A0A0A0MTD5	Calcium uptake protein 2, mitochondrial	MICU2	24.8376	25.6673	NaN	25.1201	25.1711	25.3686	NaN	24.0103	23.8983	NaN	24.8091	NaN	24.911	NaN	NaN
4922	Q9H2P0;E9PQK8	Activity-dependent neuroprotector homeobox protein	ADNP	28.4857	28.5838	28.264	28.1247	28.3466	28.4506	28.3399	28.1507	28.2379	28.1713	28.2012	28.1258	28.3334	28.2117	27.914
3552	Q4G0J3;Q4G0J3-3;H0YA82;D6RFF0;Q4G0J3-2;D6R9Z6;D6RF49;D6RAF3	La-related protein 7	LARP7	27.5512	27.7504	27.4523	27.5109	27.2508	27.9238	27.5178	27.3427	27.4891	27.0353	27.2814	27.093	27.4963	27.2697	27.2403
1994	P04844;P04844-2;Q5JYR7;Q5JYR4;H0Y5M1;F2Z3K5;Q5JYR3	Dolichyl-diphosphooligosaccharide--protein glycosyltransferase subunit 2	RPN2	30.3122	30.5018	30.2381	30.3253	30.243	30.2466	30.2357	30.1184	30.0705	30.1615	30.2568	30.1881	30.3338	30.1354	30.2589
3950	Q86VS8;H0YE69	Protein Hook homolog 3	HOOK3	26.6494	27.41	26.5772	26.6349	26.3875	26.7061	26.2999	26.2602	26.0901	26.9131	26.4628	26.3528	26.1249	26.2841	26.213
2187	P15927;P15927-2;P15927-3;Q5TEJ0;Q5TEJ7	Replication protein A 32 kDa subunit	RPA2	27.8946	27.3225	27.3432	27.2125	27.0678	26.8152	27.5553	27.7941	28.0037	27.4376	27.3421	27.5856	27.887	27.9934	27.5094
2706	P51149;C9J592;C9J8S3;C9IZZ0;C9J4V0;C9J4S4;C9J7D1	Ras-related protein Rab-7a	RAB7A	30.259	30.3566	30.274	30.3792	30.3912	30.4516	30.357	30.5099	30.1816	30.1446	29.9596	30.2702	30.2838	30.1397	29.9775
4417	Q96C19;H0Y4Y4	EF-hand domain-containing protein D2	EFHD2	26.0009	NaN	26.1873	25.9351	NaN	26.2513	26.0711	26.3569	26.3528	26.5377	NaN	26.1433	26.4931	26.1372	26.7351
480	H7BY10;K7EJV9;K7ERT8;A8MUS3;P62750;K7EMA7	60S ribosomal protein L23a	RPL23A	31.3869	31.6254	31.1146	31.2138	31.4926	31.4729	31.4564	31.4754	31.4161	31.3423	31.8627	31.7621	31.6713	31.6659	31.9106
1764	O75367-3;O75367;O75367-2;B4DJC3;D6RCF2	Core histone macro-H2A.1;Histone H2A	H2AFY	30.4563	30.9858	30.6951	30.3431	30.3599	31.0026	29.9185	29.9527	30.0413	30.7274	30.6715	30.4397	30.234	30.2518	30.2997
3801	Q6S8J3;A5A3E0;P0CG38	POTE ankyrin domain family member E;POTE ankyrin domain family member F;POTE ankyrin domain family member I	POTEE;POTEF;POTEI	NaN	NaN	27.6996	26.5853	26.0017	25.8203	NaN	NaN	28.1953	NaN	27.8102	27.8107	27.5037	27.9755	28.1115
4387	Q96A00-2;Q96A00;A0A0B4J2A3;K7EJB8;K7EMN0	Protein phosphatase 1 regulatory subunit 14A	PPP1R14A	25.463	25.2833	25.5543	25.6276	NaN	25.5078	25.5527	25.9236	25.61	NaN	25.5642	25.5083	26.2572	25.6163	25.8282
468	A6PVN5;Q15257-3;Q15257-2;Q15257;F6WIT2;A6PVN9;Q15257-4;Q68CR8;Q5T949;Q5T948;B7ZBQ0;C9IZ76;A6PVN6;B7ZBP9;A6PVN7;B7ZBP7;B4DDQ6;H0Y6E5	Serine/threonine-protein phosphatase 2A activator	PPP2R4;DKFZp781M17165	27.0693	27.2356	27.5231	26.8799	26.8007	27.3105	26.0668	26.8359	27.0104	27.2642	26.9754	26.9284	26.5277	26.5986	26.7905
2340	P26639;P26639-2;D6R9F8;D6RCA5;D6RBR8;D6RJ97;D6RHV7;D6RCS6	Threonine--tRNA ligase, cytoplasmic	TARS	30.8483	30.689	30.4575	30.7227	30.6486	30.7453	30.9133	30.9364	30.9394	30.5335	30.8637	30.6761	31.0616	30.924	30.8306
1045	F8VVA7;P61923;F8W651;P61923-4;F8VXB1;F8VUC5;F8W156;F8VYZ4;P61923-5;F8VXR1;F8VYK5;P61923-2;P61923-3	Coatomer subunit zeta-1	COPZ1	28.0024	28.2839	27.9677	28.0089	28.1696	28.4708	27.8615	28.5061	28.4285	28.2071	28.4267	28.6543	28.6314	28.4682	28.4733
3575	Q53HL2	Borealin	CDCA8	25.9472	NaN	25.9932	26.3144	26.4157	26.7137	26.663	27.0503	26.8473	27.1202	26.7108	26.241	26.5959	26.5461	26.4053
2814	P55884;P55884-2;C9JZG1;C9JQN7	Eukaryotic translation initiation factor 3 subunit B	EIF3B	30.5603	30.5192	30.4648	30.5841	30.7079	30.2699	30.8684	30.7593	30.7367	30.2963	30.6631	30.6609	30.9356	30.6918	30.7458
388	A0A1B0GUE3;A0A1B0GUW4;A0A1B0GW68;A0A1B0GUA4;A0A1B0GTM3;A0A1B0GUH5;Q13510;Q13510-2;A0A1B0GUG1;E7EMM4;A0A1B0GTZ5;Q13510-3;A0A1B0GTP7;A0A1B0GV06;A0A1B0GUJ3;A0A1B0GU62;A0A1B0GVG2;A0A1B0GW66;A0A1B0GVE7;A0A1B0GVA3;A0A1B0GV95;A0A1B0GW48;A0A1B0GVJ1;A0A1B0GU06;A0A1B0GUB3	Acid ceramidase;Acid ceramidase subunit alpha;Acid ceramidase subunit beta	ASAH1	26.0693	26.4835	25.9208	26.4289	26.1685	26.3021	25.3588	25.2597	25.7478	26.1493	25.9159	25.7723	26.38	26.3013	26.0285
769	D6RFG8;P27707;D6RCP9;D6RG38	Deoxycytidine kinase	DCK	26.8913	27.1947	26.6828	26.4603	26.5183	27.2809	26.3794	26.3645	26.2253	26.0357	26.5759	26.661	26.731	26.4898	26.6449
1446	M0R165;Q9UBC2-3;Q9UBC2;Q9UBC2-2;Q9UBC2-4;M0R2S2;M0R3I1;M0R1V5;K7EJR2;M0R330;M0QX30	Epidermal growth factor receptor substrate 15-like 1	EPS15L1	28.3376	28.8931	28.6441	28.2538	28.2417	28.5031	28.1137	28.0708	27.9762	28.5717	28.4462	28.252	27.9698	28.0797	28.2149
5165	Q9NUQ8;Q9NUQ8-2;F8WCU6	ATP-binding cassette sub-family F member 3	ABCF3	26.2757	26.9765	26.4447	26.4397	26.0517	26.9448	26.1046	26.1808	26.198	26.3986	26.1398	26.0892	25.9441	25.989	26.0596
1233	H3BNU1;Q9ULP9-2;Q9ULP9;A0A0D9SFR5;H3BQ06;H3BV07;H3BTP5	TBC1 domain family member 24	TBC1D24	24.1231	24.0964	NaN	NaN	NaN	NaN	NaN	24.6982	24.3934	NaN	NaN	24.7591	NaN	NaN	NaN
2541	P42167;G5E972;P42167-2;P42167-3;H0YJH7	Lamina-associated polypeptide 2, isoforms beta/gamma;Thymopoietin;Thymopentin	TMPO	30.5197	30.4111	30.381	30.5456	30.1709	30.594	30.1438	30.1888	30.0535	30.3635	30.6866	30.3171	30.1842	30.1466	29.9704
791	E5RHW4;O94905;E5RJ09;O94905-2;O94905-3	Erlin-2	ERLIN2	27.2813	27.7589	26.702	27.304	27.3811	27.3342	27.1201	27.2201	26.7838	26.7653	26.9205	26.6628	26.9179	26.622	27.2418
4353	Q92905;E5RHH5;E5RHF2;E5RFS1;E5RG35;E5RK55	COP9 signalosome complex subunit 5	COPS5	27.0317	27.3834	27.6454	26.8232	26.7179	27.7806	26.6591	26.7936	26.869	27.0947	26.8971	26.0441	27.0208	26.8509	26.4077
1553	O14980;C9JKM9;C9J673;C9IZS4;C9JQ02;C9JV99;F8WF71;C9IYM2;H7BZC5;C9JF49	Exportin-1	XPO1	30.7954	30.182	30.3217	30.6874	30.629	30.3024	31.016	31.0839	30.7538	30.6465	30.6459	30.755	30.7488	30.6267	30.5804
4144	Q8ND82;Q9UJJ2;H0YLA6;H0YL38;Q6N043-3;Q6N043-2;Q6N043;H0YN90;A0A0D9SEJ8;Q6N043-6;Q6N043-4;Q86YH2	Zinc finger protein 280C	ZNF280C	25.7549	26.1951	25.9969	25.6125	25.2476	26.4251	25.4254	25.2953	25.7575	25.6571	25.5287	25.3885	24.8847	25.4516	25.31
766	D6REX3;O94979-3;O94979-9;O94979-2;O94979;O94979-8;O94979-6;O94979-10;O94979-4;H7BXG7;O94979-7;D6RHZ5;H0YAB3;O94979-5;H0Y8V7;H0Y9K1;H0Y8W8;H0Y9T9;H0YAF5;H0Y9V3;D6RE64;D6RCQ9	Protein transport protein Sec31A	SEC31A	29.9035	30.21	29.9994	29.9675	29.916	30.2711	29.9617	29.9174	29.9351	30.047	29.9833	29.7957	29.7374	29.7038	29.7214
2360	P28331-4;P28331;P28331-2;B4DJ81;P28331-3;P28331-5;F8WDL5;C9JPQ5	NADH-ubiquinone oxidoreductase 75 kDa subunit, mitochondrial	NDUFS1	28.7682	29.3602	28.8898	28.7449	28.7891	28.9236	28.7455	28.7625	28.7431	28.6332	28.5947	28.5709	28.7383	28.6282	28.5699
547	B4DUC8;Q13126;Q13126-4;Q13126-3;Q13126-2;J3QSB7;Q13126-7;Q13126-6;Q13126-5;F2Z2F3;F8WES2	S-methyl-5-thioadenosine phosphorylase;Purine nucleoside phosphorylase	MTAP	27.9785	28.7442	28.5201	28.1504	28.0244	28.4393	27.9564	27.944	28.1201	28.112	27.7167	27.9022	28.0976	27.9786	28.0048
3363	Q14978-3;A0A0A0MRM9;Q14978;Q14978-2;S4R349;S4R341;S4R402;S4R3C2	Nucleolar and coiled-body phosphoprotein 1	NOLC1	29.78	29.6174	29.7648	29.6352	29.9821	29.9577	29.8958	30.1107	30.0506	29.5187	29.901	30.1592	30.1146	30.0869	30.1007
842	E7ETB3;Q9ULA0;E7EMB6;B9ZVU2;F8WAN0;C9JBE1;E7EPX3;E5RJ35;C9JRG3;C9J1E2	Aspartyl aminopeptidase	DNPEP	26.4132	27.1878	26.5134	26.1594	26.3352	26.2399	26.2628	26.2172	26.1948	26.3301	26.0745	26.0705	25.7791	25.8337	25.9177
4539	Q96KP1	Exocyst complex component 2	EXOC2	26.2198	26.7567	26.6776	26.3978	26.3609	26.5703	26.1711	26.2271	26.1732	26.4765	26.2266	26.5045	26.4213	26.1281	26.0923
5173	Q9NV88-3;Q9NV88-2;Q9NV88;G3XAN1;H0YBK3;E5RJ88;E5RK47;H0YBH8;E5RG70	Integrator complex subunit 9	INTS9	25.6406	26.1012	25.4758	26.0188	25.218	25.5212	26.034	25.5776	26.1778	26.4594	26.1946	26.2205	26.192	25.813	25.7325
1546	O14936-3;O14936;O14936-4;O14936-6;O14936-2;Q5JS74;Q5JS79;Q5JS72;O14936-5	Peripheral plasma membrane protein CASK	CASK	28.0629	28.1678	28.0271	28.2844	27.953	28.3719	27.9968	27.9765	27.9245	27.7619	28.4641	27.8141	27.9092	27.8244	27.5381
3099	Q5T760;Q05519-2;Q05519;B4DWT1;Q5T757;S4R3C4	Serine/arginine-rich splicing factor 11	SRSF11	29.5692	29.4229	29.1199	29.3916	29.02	29.427	29.1476	29.0522	29.1083	29.5734	29.1493	29.01	28.7703	28.8802	28.9507
3360	Q14914-2;Q14914;F2Z3J9;Q5JVP2;F6XGT7	Prostaglandin reductase 1	PTGR1	26.7659	27.2042	26.3895	26.9113	26.8504	27.0252	26.3939	26.895	26.6788	25.7969	26.3627	26.6455	26.3203	26.6288	26.849
4407	Q96BK5;E5RGR1;E5RJG9;Q9BT81-2;A0A0A6YYK5;Q96BK5-2	PIN2/TERF1-interacting telomerase inhibitor 1	PINX1	24.7157	NaN	NaN	24.884	NaN	NaN	NaN	25.2812	25.0511	NaN	NaN	NaN	25.2371	24.8673	25.4165
5002	Q9H993;F5GZY1	Protein-glutamate O-methyltransferase	ARMT1	29.6228	29.0544	29.7834	30.112	30.0052	30.0734	29.1267	29.3618	29.2079	29.2214	29.0443	29.2185	29.571	29.6672	29.6906
3572	Q53H12;E9PC15;E9PG39;A0A0G2JLG5;A0A0G2JLD0;Q53H12-2	Acylglycerol kinase, mitochondrial	AGK	28.7621	28.3916	28.8399	28.5119	28.5148	28.3172	28.3511	28.3915	28.3676	28.3987	28.5599	28.4504	28.3269	28.0201	28.055
3507	Q16795;F5H0J3;F5GY40	NADH dehydrogenase [ubiquinone] 1 alpha subcomplex subunit 9, mitochondrial	NDUFA9	27.5744	27.8464	27.6202	27.6533	27.5516	27.5204	27.246	27.0311	27.3295	27.4158	27.6383	27.8285	27.4924	27.5304	27.3499
2385	P30046;J3KQ18;B5MC82;P30046-2;A6NHG4;H7C342	D-dopachrome decarboxylase;D-dopachrome decarboxylase-like protein	DDT;DDTL	30.1959	29.9156	30.1985	30.1414	30.2448	30.6194	29.9177	29.9684	29.756	30.0255	29.641	30.2846	30.1337	30.0068	29.941
4621	Q96TC7;H0YMB1;Q96TC7-2;H0YLG5;H0YNE5	Regulator of microtubule dynamics protein 3	RMDN3	27.9978	28.7802	28.3516	27.8548	27.7218	28.4608	27.6432	27.3567	27.7349	28.318	27.7288	27.7946	27.698	27.7964	27.7679
5599	Q9Y3C1	Nucleolar protein 16	NOP16	NaN	NaN	NaN	23.8617	24.4408	NaN	25.5891	NaN	24.918	NaN	NaN	25.4842	25.9399	26.1198	NaN
2169	P14635;E9PC90;P14635-2;D6RHI0;H0YA62	G2/mitotic-specific cyclin-B1	CCNB1	28.0524	28.4595	28.3392	28.6959	28.5835	29.2516	28.9062	28.9484	28.7805	29.111	29.1884	28.8043	29.1325	28.838	29.2051
589	B7ZC38;Q9NR46;B7ZC39;Q9NR46-2;F8WFB9;G5E9J1;H7C1Z6	Endophilin-B2	SH3GLB2	25.2921	25.8395	25.7438	25.7273	25.6297	25.7768	25.3045	24.718	25.1402	26.0598	25.3455	25.4172	25.5577	25.2664	25.3992
4324	Q92620;Q92620-2;J3KTG2;H3BV01;H3BQT9;J3KRT1;J3KSA8;H3BMS7	Pre-mRNA-splicing factor ATP-dependent RNA helicase PRP16	DHX38	27.4437	27.7108	27.6545	27.5896	27.3669	27.6708	27.2666	27.0203	27.2436	27.8829	27.4604	27.3359	27.2533	27.2672	27.5043
2138	P12277;G3V4N7;H0YJG0;G3V461;P06732;G3V2I1;H0YJK0	Creatine kinase B-type	CKB	32.3726	32.4383	32.3462	31.9995	31.8793	32.262	31.9688	31.8941	32.1257	32.0691	32.1276	32.0462	31.8682	31.8173	31.8755
7	A0A024RAC6;Q14241	Transcription elongation factor B polypeptide 3	TCEB3	26.917	27.0617	26.8863	26.7081	26.516	26.5372	26.1903	26.459	26.2317	26.768	26.4238	26.7098	26.8886	26.5031	26.3817
1361	J3QRI7;J3QQQ9;J3QQV1;J3QRC4;P61254;J3KTJ8;J3KSS0	60S ribosomal protein L26	RPL26	30.0328	26.9075	26.8521	NaN	NaN	27.2315	30.478	29.9485	30.2385	30.3508	29.4758	30.1781	30.124	30.2679	30.5346
3168	Q12904;Q12904-2;D6R937	Aminoacyl tRNA synthase complex-interacting multifunctional protein 1;Endothelial monocyte-activating polypeptide 2	AIMP1	28.7874	28.8419	29.0017	28.6175	28.4975	29.1774	28.4634	28.6904	28.5135	28.6937	28.6854	28.3164	28.4898	28.508	28.6572
3728	Q6FIF0-2;Q6FIF0;H0YMR5;H0YLR2;H0YME2;H0YK21;H0YK54	AN1-type zinc finger protein 6	ZFAND6	NaN	NaN	25.0755	NaN	25.3657	25.0011	25.9941	25.5136	25.9585	25.1043	25.5957	NaN	NaN	NaN	NaN
1681	O60264	SWI/SNF-related matrix-associated actin-dependent regulator of chromatin subfamily A member 5	SMARCA5	29.074	29.1528	29.1928	28.8895	28.7989	28.9696	29.3041	29.2915	29.2223	29.2719	29.0424	29.0645	29.288	29.0217	29.1286
2741	P52306-4;P52306;P52306-5;P52306-6;P52306-2;P52306-3;D6RHH8;H0Y8M2;D6REZ0;D6RB97;D6RHZ7	Rap1 GTPase-GDP dissociation stimulator 1	RAP1GDS1	27.8021	28.1977	27.4773	27.5177	27.4535	27.757	27.418	27.6647	27.5385	27.3358	27.6787	27.2987	27.323	27.191	27.0767
3586	Q5BJF6-2;Q5BJF6-3;Q5BJF6-4;Q5BJF6;Q5BJF6-8;Q5BJF6-5;Q5BJF6-6;Q5BJF6-10;Q5BJF6-7;S4R3R9;Q5BJF6-9;S4R411;Q5T4C8;Q5T4C3	Outer dense fiber protein 2	ODF2	24.1273	NaN	24.2631	24.472	NaN	NaN	NaN	24.6555	NaN	24.6649	NaN	24.431	25.0121	NaN	NaN
1013	F5H658;Q14562;K7END7;K7EJH9;K7EQH7	ATP-dependent RNA helicase DHX8	DHX8	25.6434	26.0032	25.5429	25.8834	25.7821	26.1847	26.1081	26.3655	26.1448	26.4548	26.3581	25.8804	25.8058	25.9169	25.9907
4255	Q8WUM4;Q8WUM4-2;Q8WUM4-3;C9IZF9;F8WEQ7;F8WBR8;F8WDK9	Programmed cell death 6-interacting protein	PDCD6IP	30.4415	30.7142	30.4638	30.3949	30.3681	30.5555	30.4238	30.3416	30.4601	30.3626	30.3092	30.3553	30.3206	30.3142	30.314
5544	Q9Y281;Q9Y281-3;F8WDN3;G3V2U0	Cofilin-2	CFL2	29.7937	29.6101	29.5653	29.495	29.6285	29.2635	29.4179	29.3026	29.5147	29.2847	29.3367	29.3448	29.5002	29.3544	29.3164
5252	Q9NYH9;J3KRR8	U3 small nucleolar RNA-associated protein 6 homolog	UTP6	26.0908	26.1112	26.3531	26.1704	26.1146	26.7007	26.0275	25.9257	26.1845	26.303	26.1003	26.1177	25.5668	25.6615	25.9299
3386	Q15050	Ribosome biogenesis regulatory protein homolog	RRS1	27.6438	27.8919	27.8556	27.6542	27.7603	27.8799	28.1061	27.8576	27.978	27.7798	27.6663	28.2224	27.8422	27.9117	28.1598
2181	P15374;A0A087WTB8;Q5TBK7	Ubiquitin carboxyl-terminal hydrolase isozyme L3;Ubiquitin carboxyl-terminal hydrolase	UCHL3	26.57	26.8808	26.655	26.7308	26.472	26.4987	26.4103	26.5587	26.6956	26.1702	26.5955	26.3618	26.5397	26.3585	26.3936
1065	F8W1R7;G3V1V0;P60660-2;P60660;J3KND3;G8JLA2;B7Z6Z4;G3V1Y7;F8VPF3;F8VZU9;F8W180;H0YI43;F8VXL3	Myosin light polypeptide 6	MYL6	30.7287	30.6371	30.7084	30.4649	30.4996	30.5143	30.1435	29.9954	30.3883	30.6068	30.8261	30.4397	30.4575	30.2653	30.3721
2361	P28482;P28482-2	Mitogen-activated protein kinase 1	MAPK1	29.4875	29.2316	28.9863	29.1694	29.062	28.9784	29.2373	29.2118	28.9867	28.7789	28.8312	28.8987	28.823	28.7464	28.8919
2939	P62879;C9JIS1;C9JXA5;C9JZN1;E7EP32;P62879-2;C9JD14	Guanine nucleotide-binding protein G(I)/G(S)/G(T) subunit beta-2	GNB2	26.9532	26.325	26.4515	26.897	27.1377	26.5521	27.6746	27.1974	27.3069	26.3847	27.2611	27.1192	26.8765	26.834	27.3501
4880	Q9H061;E9PI90;E9PIH8;Q9H061-2	Transmembrane protein 126A	TMEM126A	25.3434	NaN	25.2533	25.1612	25.0168	25.2886	24.866	25.1908	25.3942	25.0629	24.9499	24.7384	NaN	24.7188	25.0416
4484	Q96GN5-5;Q96GN5-4;Q96GN5-2;Q96GN5;C9IZR6	Cell division cycle-associated 7-like protein	CDCA7L	23.5679	24.0121	NaN	24.2664	NaN	24.3042	24.4254	24.9023	24.492	25.6143	NaN	NaN	NaN	NaN	NaN
526	B4DGM3;Q969G3-2;Q969G3;J3QKS7;Q969G3-6;Q969G3-5;Q969G3-3;Q969G3-4;K7EMQ8;H7C048;J3QR61;J3KT85;J3QKX6	SWI/SNF-related matrix-associated actin-dependent regulator of chromatin subfamily E member 1	SMARCE1	27.8823	28.0692	27.8359	27.7563	27.6607	27.7482	27.3289	27.6272	27.5387	27.9525	27.6006	27.8286	27.4853	27.7579	27.6583
4146	Q8NDH3-2;Q8NDH3;Q8NDH3-3;Q8NDH3-5;Q8NDH3-4;H0YEP3	Probable aminopeptidase NPEPL1	NPEPL1	24.7809	NaN	NaN	25.0014	NaN	NaN	23.7445	24.2442	24.4897	NaN	NaN	24.5387	25.3391	23.9797	24.1688
327	A0A0D9SF54;Q13813-3;A0A0D9SGF6;Q13813;Q13813-2;A0A0D9SFF6;A0A1B0GUH3;A0A1B0GV13;A0A1B0GTB7;A0A0D9SFH4	Spectrin alpha chain, non-erythrocytic 1	SPTAN1	32.5279	32.6877	32.5346	32.2596	32.2795	32.4166	32.3837	32.2722	32.2534	32.3315	32.3982	32.2934	32.1671	32.2215	32.1863
1758	O75323;F8WBI5;O75323-2;C9J7B1;C9K068;H7C333	Protein NipSnap homolog 2	GBAS	27.1415	27.1056	26.9574	27.1237	26.9372	26.5902	26.6353	26.8621	26.9517	26.8231	26.8301	27.0031	26.5271	26.5332	26.5002
1940	O96005;O96005-3;O96005-4;K7EQQ1;K7EJ16	Cleft lip and palate transmembrane protein 1	CLPTM1	26.7491	26.7252	NaN	26.4363	NaN	26.429	26.1241	26.698	25.9061	26.5886	26.8437	26.1645	25.7668	25.8652	26.2421
3175	Q12955;A0A087WTF3;Q12955-7;Q12955-5;Q12955-4;A0A087WZ65;Q12955-6;H0Y3A4;A0A087WWI5;H0YA66;H0YAH5;A0A087WTE8;A0A087WVC2;A0A087WTP5	Ankyrin-3	ANK3	25.9226	26.4817	26.2219	25.7436	25.6538	26.1838	25.965	25.7993	25.5231	26.1917	25.6572	25.5157	25.4463	25.5817	25.5411
4731	Q9BTC0;Q9BTC0-1;Q9BTC0-2;Q9BTC0-3	Death-inducer obliterator 1	DIDO1	26.4059	26.9569	26.5808	26.4354	26.4821	26.4168	26.2806	25.9966	26.172	26.2198	26.7223	26.3819	26.5822	26.2566	26.0162
2793	P54886-2;P54886	Delta-1-pyrroline-5-carboxylate synthase;Glutamate 5-kinase;Gamma-glutamyl phosphate reductase	ALDH18A1	30.8837	30.8352	30.8072	30.8237	30.6217	30.7767	30.6339	30.7283	30.702	30.8163	30.8793	30.6322	30.6353	30.5381	30.477
1640	O43615;M0QXU7;M0R301;M0R124;X6R413;M0QZ81;M0R2W2;C9J7N9;M0R143;E5RI89;M0QYP0;E5RHZ9;E5RJT6;E5RHS2;M0QXM9;E5RHW2;F5H435;Q9H707;Q96HQ0-6;Q96HQ0-2;Q3SY52;Q68DI1;Q3KQV3	Mitochondrial import inner membrane translocase subunit TIM44	TIMM44	28.8148	28.9072	28.9857	28.7151	28.7552	29.0258	28.6889	28.81	28.5653	29.0158	28.9155	28.5598	28.6136	28.5804	28.5782
2849	P60903	Protein S100-A10	S100A10	27.3659	27.4523	27.5647	28.0452	27.7816	28.3088	26.3159	27.3506	27.0589	NaN	27.5238	26.914	27.3835	27.5319	27.978
5610	Q9Y3I0	tRNA-splicing ligase RtcB homolog	RTCB	30.1803	30.0992	30.272	30.2738	30.1995	30.2119	30.0803	29.9027	30.0771	30.0024	30.1261	29.9129	30.4069	30.2301	29.9084
3305	Q14149	MORC family CW-type zinc finger protein 3	MORC3	24.3285	25.4289	24.5097	25.1868	24.5308	25.1587	24.2505	23.9495	24.1391	NaN	24.9974	NaN	NaN	23.6035	NaN
3299	Q14126	Desmoglein-2	DSG2	25.3772	25.6222	25.7904	25.5255	25.3696	NaN	25.845	25.8662	25.5832	NaN	25.7019	25.837	25.8968	25.574	25.7052
3260	Q13572;Q13572-2;G3V588;G3V5A3;G3V4M9;G3V3C0	Inositol-tetrakisphosphate 1-kinase	ITPK1	26.0974	25.5287	26.1027	25.9687	25.9141	25.7758	25.9841	26.2613	26.2234	26.1676	NaN	26.1977	25.9812	26.3124	25.917
509	B1ANR0;Q13310-2;Q13310;Q13310-3;H0Y5F5;B1ANR1;H0YCC8;H0YEU6;H0YEQ8;H0YER0;H0Y6X6	Polyadenylate-binding protein;Polyadenylate-binding protein 4	PABPC4	29.8492	30.0826	30.0227	29.73	29.8661	30.1642	29.5813	29.691	29.7885	29.9143	29.9449	29.3589	29.917	29.8381	29.7625
142	A0A087X0R6;Q9UMY4-2;Q9UMY4;Q9UMY4-3	Sorting nexin-12	SNX12	28.6374	29.0588	28.852	29.0823	29.0518	28.6899	28.5088	28.5216	28.4322	28.4919	28.4642	28.7709	29.0644	28.7519	28.9145
1597	O15400-2;O15400	Syntaxin-7	STX7	26.9877	NaN	27.38	27.1829	26.9267	26.7503	26.5842	26.9816	26.8797	26.2804	26.6842	26.6503	27.1056	26.6701	26.835
3931	Q86U38;Q86U38-2	Nucleolar protein 9	NOP9	27.0765	26.7129	26.6857	27.0204	26.6842	26.5515	27.3039	27.4037	27.0576	26.8099	26.9365	26.8747	26.8872	26.831	27.1728
968	F2Z2E2;Q86VI3	Ras GTPase-activating-like protein IQGAP3	IQGAP3	25.7545	26.0435	26.2491	25.8589	25.8506	25.9018	25.4001	24.8961	25.2746	25.8632	26.0127	26.1751	25.7293	25.4746	25.7479
5118	Q9NRL2;Q9NRL2-2;A0A087WWN7;H0YJP5	Bromodomain adjacent to zinc finger domain protein 1A	BAZ1A	27.5261	28.0232	27.5808	27.5189	27.5494	27.7122	27.9263	28.0207	28.04	27.8557	27.7941	27.7793	27.8615	27.7066	27.7182
592	B7ZLQ5;P28370;A0A0A0MRP6;P28370-2	Probable global transcription activator SNF2L1	SMARCA1	27.4458	27.6143	27.1054	27.5957	27.5654	27.3852	27.8583	27.9541	27.4332	27.8198	27.3842	27.646	27.6081	27.5649	27.7766
5068	Q9NP97;B1AKR6;Q8TF09;H3BQI1;Q9NP97-2;H3BNG9;H3BPA0;Q7Z4M1	Dynein light chain roadblock-type 1;Dynein light chain roadblock-type 2	DYNLRB1;DYNLRB2	27.668	27.9956	27.6592	28.2203	28.1148	28.0867	27.5342	27.1934	27.3634	27.7821	27.7818	27.8791	28.2369	27.5275	27.6183
841	E7ETA6;Q15154-2;Q15154;A6NNN6;H0YBA1;E9PGW9;E7EV93;Q15154-3;E5RGQ4	Pericentriolar material 1 protein	PCM1	26.5607	26.8482	26.1704	26.4871	26.6108	26.2272	26.3512	26.4419	26.2862	NaN	25.8967	26.0324	26.2502	26.1047	26.3404
5034	Q9HBI1-3;Q9HBI1;Q9HBI1-2;A0A087WZB5;B0QYP8;J3KNQ4;Q9NVD7	Beta-parvin	PARVB	26.1787	26.573	26.4783	26.259	26.0135	26.6828	26.1978	26.2451	26.1224	26.3988	26.2783	25.687	26.0762	25.6343	26.0058
5131	Q9NRY4;A2RRE5	Rho GTPase-activating protein 35	ARHGAP35;GRLF1	26.8846	26.8565	27.093	26.5484	26.3348	26.9535	26.5461	26.5203	26.3966	26.8315	26.3778	26.4218	26.4578	26.4141	26.4361
826	E7EQR4;P15311;E9PNP4	Ezrin	EZR	30.292	30.4651	30.2332	30.573	30.6694	30.4822	30.1221	30.054	30.2572	30.2204	30.3422	30.1174	30.543	30.4387	30.305
4226	Q8TEA1;U3KQU2	Putative methyltransferase NSUN6	NSUN6	24.6814	23.7872	23.9775	25.4055	25.4117	24.673	25.5674	25.1741	25.5	26.1427	NaN	24.6221	25.5096	NaN	NaN
1573	O15145;F8VR50;C9JZD1	Actin-related protein 2/3 complex subunit 3	ARPC3	27.9494	27.5974	27.817	27.9488	28.0736	28.2357	27.5222	27.9167	27.5532	26.9596	27.9311	27.6879	27.7275	27.9102	27.6718
4072	Q8N4Q1;Q8N4Q1-2	Mitochondrial intermembrane space import and assembly protein 40	CHCHD4	26.5025	26.6366	26.4058	26.567	26.1726	26.1734	26.2299	26.5295	25.3472	26.6133	26.0866	26.3461	25.5454	25.8378	26.0162
2315	P24539;Q5QNZ2	ATP synthase F(0) complex subunit B1, mitochondrial	ATP5F1	28.9756	29.011	28.3608	28.2158	28.9119	28.2531	29.1184	29.0018	28.8662	28.3552	29.3323	28.9859	29.0216	29.26	29.3238
5445	Q9UKD2	mRNA turnover protein 4 homolog	MRTO4	28.7051	28.6754	28.5403	28.6786	28.6168	29.025	28.8613	28.7813	28.9897	28.9215	28.9627	28.7852	28.8824	28.9243	28.7839
3214	X6R9L0;Q13217	DnaJ homolog subfamily C member 3	DNAJC3	26.2171	25.7758	NaN	25.9667	25.4119	NaN	25.9944	26.0325	26.093	NaN	26.6713	27.1531	26.3716	NaN	26.2526
2456	P35232;C9JW96;C9JZ20;E7ESE2;E9PCW0;P35232-2;D6RBK0	Prohibitin	PHB	31.7499	31.9952	31.8901	31.8341	31.8124	31.8811	31.7681	31.8411	31.6769	31.6528	31.7347	31.7356	31.8681	31.8056	31.838
2964	Q8WVC2;P63220;Q9BYK1;Q9BYK2	40S ribosomal protein S21	RPS21	29.9248	30.0172	30.0038	29.9848	30.2427	29.8824	30.3498	30.1097	30.0028	30.3872	30.2738	29.9279	30.077	30.2308	30.1126
651	C9JG41;Q9NQX7-2;Q9NQX7-3;Q9NQX7;F5H4I5;E7EUS6;B8ZZM6	Integral membrane protein 2C;CT-BRI3	ITM2C	25.0485	25.5762	24.3675	NaN	NaN	24.9859	24.4783	NaN	NaN	NaN	NaN	24.1543	24.2792	24.1156	24.2894
3233	Q13409-3;Q13409-7;Q13409-2;Q13409;Q13409-6;Q13409-5;E7EV09;E7EQL5;E7EQU2;E7ESD3;E7EMU4;E7ET01;E7ETL8;E9PGG1;E7EUM4;E7ERR6;E7ERH4	Cytoplasmic dynein 1 intermediate chain 2	DYNC1I2	27.8754	28.316	28.0099	27.9768	27.6794	27.8687	27.8418	27.8139	27.582	28.1882	27.7234	27.8105	27.4343	27.2857	27.5662
3196	Q13112	Chromatin assembly factor 1 subunit B	CHAF1B	26.6211	27.0291	26.4719	26.6845	26.7127	26.9798	26.9366	27.1553	27.2979	26.7962	26.9813	26.5982	26.9527	27.1688	27.0231
3411	Q15274;C9JCJ5	Nicotinate-nucleotide pyrophosphorylase [carboxylating]	QPRT	25.4252	25.7687	25.7355	25.7832	25.8175	25.7953	25.8428	25.7123	25.429	NaN	25.4922	25.4307	24.7364	25.2875	25.5603
2785	P54577;A0A0C4DGZ5;REV__M0R2F5;REV__Q96CT7	Tyrosine--tRNA ligase, cytoplasmic;Tyrosine--tRNA ligase, cytoplasmic, N-terminally processed;Tyrosine--tRNA ligase	YARS	31.4168	31.7038	31.5882	31.2638	31.2813	31.394	31.211	31.2445	31.2398	31.2431	31.2029	31.2289	31.3771	31.3167	31.3307
2921	P62487;E9PIU7;H0YEE4;E9PKH3	DNA-directed RNA polymerase II subunit RPB7	POLR2G	26.3472	26.5665	26.2275	26.7427	26.5054	26.6524	26.7078	26.9374	26.9027	26.5689	26.8514	26.4665	26.7374	26.7112	26.5455
1689	O60343;O60343-2;O60343-3;O60343-4;O60343-5	TBC1 domain family member 4	TBC1D4	26.6031	26.9265	26.6342	26.7534	26.6898	27.3384	26.9575	26.7863	27.0704	26.7492	NaN	27.5202	27.5309	27.555	27.1935
2862	P61088;F8VSD4;F8VV71;F8VQQ8;Q5JXB2;F8VZ29	Ubiquitin-conjugating enzyme E2 N;Putative ubiquitin-conjugating enzyme E2 N-like	UBE2N;UBE2NL	30.2762	30.4841	30.4234	30.3847	30.6198	30.7199	30.6773	30.4727	30.5231	30.502	30.6154	30.8952	30.9079	30.5965	30.8433
2503	P38159;P38159-2;H3BT71;H0Y6E7;H3BUY5;H3BR27;P38159-3;O75526;H3BNC1;Q8N7X1	RNA-binding motif protein, X chromosome;RNA-binding motif protein, X chromosome, N-terminally processed	RBMX	30.7359	30.8354	31.0522	30.9749	31.0739	30.7043	30.3614	31.0844	30.5305	30.6065	31.1343	30.7812	30.4969	30.3844	30.4974
2435	P32780;P32780-2;E9PM51;F5H0Y9;E9PI26	General transcription factor IIH subunit 1	GTF2H1	NaN	24.3754	NaN	24.0632	NaN	24.2421	23.9865	23.9317	23.5851	NaN	23.9125	24.0124	24.0505	23.9591	24.0127
1713	O60701;O60701-2;O60701-3;E7ETF4;E7EV97;E7ER83;E7ER95;D6RHF4;E9PBD2	UDP-glucose 6-dehydrogenase	UGDH	29.8156	30.0414	29.8294	29.8457	29.8034	29.791	29.9035	29.7068	29.8067	29.7143	29.9007	29.6172	29.739	29.6632	29.6557
5233	Q9NXA8-4;Q9NXA8-2;Q9NXA8;Q9NXA8-3	NAD-dependent protein deacylase sirtuin-5, mitochondrial	SIRT5	24.4507	24.8116	24.8475	24.8123	NaN	NaN	NaN	NaN	NaN	NaN	NaN	24.3757	24.2044	24.6408	24.471
2502	P38117;P38117-2;M0QY67	Electron transfer flavoprotein subunit beta	ETFB	31.1526	31.432	31.2831	30.8669	30.8937	31.2963	30.891	30.9413	30.8555	31.3849	31.0482	30.8687	30.6955	30.6139	30.786
2954	P63092-3;P63092-2;P63092;P63092-4;Q5JWF2-2;Q5JWF2;A0A0A0MR13;S4R3E3;P38405;P38405-2;H0Y7F4;Q5JWE9;A0A087WTB6;A2A2R6;Q5JWD1;H0Y7E8;S4R3V9;A0A087WZE5	Guanine nucleotide-binding protein G(s) subunit alpha isoforms short;Guanine nucleotide-binding protein G(s) subunit alpha isoforms XLas	GNAS	27.6437	28.1325	27.0366	27.0266	27.2176	27.0502	27.753	27.9754	27.4875	27.7902	27.7806	27.8305	28.1524	27.637	27.8259
4578	Q96QC0	Serine/threonine-protein phosphatase 1 regulatory subunit 10	PPP1R10	28.0828	28.5707	28.1832	27.9309	28.2935	28.0936	27.9724	28.141	27.798	28.3515	28.0511	27.8604	27.5351	27.9389	27.8221
1089	G0XQ39;Q13586;E9PNJ4;Q13586-2;H0YDB2;E9PIQ8;E9PRE4;E9PR07;E9PJ19;E9PMB4;E9PRZ7;E9PR09;E9PN27	Stromal interaction molecule 1	STIM1	25.365	25.4112	24.9291	NaN	25.0081	25.3148	25.2166	24.3184	24.8816	24.9992	24.9834	24.8062	24.9493	25.1815	24.9583
1303	I3L4X2;P33527-6;P33527-4;P33527-2;P33527;P33527-9;A0A0A0MS99;P33527-8;P33527-7;P33527-5;P33527-3	Multidrug resistance-associated protein 1	ABCC1	25.4824	25.9799	25.4474	25.4338	25.2419	26.0763	25.0083	25.2866	24.836	25.4894	26.0582	25.408	25.119	24.9271	24.6678
3416	Q15334;A0A087WW77	Lethal(2) giant larvae protein homolog 1	LLGL1	26.1284	26.1831	25.8399	25.901	25.9355	25.6604	25.7659	25.9224	25.714	25.4924	26.063	25.849	25.6802	25.5834	25.4195
1266	H7C0E5;O75312;H7BZM7;H7C449	Zinc finger protein ZPR1	ZPR1	27.3939	27.8526	27.8203	27.4855	27.4065	27.6736	27.5043	27.3401	27.0029	27.824	27.435	27.042	27.4049	27.4298	27.2455
2110	P11166;Q8TDB8-4;P11169;Q8TDB8-2;Q8TDB8;Q8TDB8-5	Solute carrier family 2, facilitated glucose transporter member 1	SLC2A1	26.8577	27.572	27.0099	26.8901	26.8431	27.4623	25.5887	26.0104	26.3947	27.1843	27.0114	27.0038	26.9449	27.0171	26.5795
4425	Q96CS2;K7EK72;K7EJA9;K7EM54;K7EKH4;K7ES67;K7EQT8;Q96CS2-2	HAUS augmin-like complex subunit 1	HAUS1	24.9434	NaN	NaN	NaN	24.8671	25.3499	25.4559	26.0687	25.5851	25.353	25.6926	NaN	25.2561	NaN	25.3077
1571	O15143;C9J4Z7;F8VXW2;C9JEY1;C9JQM8;C9JFG9;C9J6C8;C9JBJ7;C9K057;C9JTT6;C9JM51;F8WEB3	Actin-related protein 2/3 complex subunit 1B	ARPC1B	27.9231	28.2731	27.3143	27.4173	27.7676	28.0439	27.6326	27.2235	26.998	27.5717	27.8029	27.3722	27.2138	27.1759	27.6535
2066	P09211;A8MX94;A0A087X2E9;A0A087X243	Glutathione S-transferase P	GSTP1	32.2164	32.0597	32.0632	32.7131	32.8714	32.3516	31.8459	31.7788	31.987	31.3677	32.1314	32.097	32.3398	32.3263	32.2008
2284	P22059;H0YCV6	Oxysterol-binding protein 1	OSBP	27.5163	27.624	27.1679	27.3811	27.1108	27.6131	27.413	27.3092	26.9914	27.389	27.2383	26.7927	27.2463	26.7475	27.1761
4929	Q9H3H1;S4R2X1;B4DK89;S4R2Z0;Q9H3H1-5;Q9H3H1-4;S4R3F4;S4R3C5;S4R3U8;Q9H3H1-6;Q9H3H1-3;Q9H3H1-2	tRNA dimethylallyltransferase, mitochondrial	TRIT1	23.1801	23.5129	NaN	23.5031	23.3094	23.7499	23.9069	23.8726	23.6749	23.5343	NaN	NaN	NaN	NaN	NaN
2344	P27105;F8VSL7;P27105-2	Erythrocyte band 7 integral membrane protein	STOM	26.122	26.5144	26.137	26.08	26.2427	26.158	26.1164	26.0978	26.3534	26.1715	25.9516	25.7974	25.8945	26.0549	25.6466
3651	Q5T4S7-3;Q5T4S7-4;Q5T4S7;Q5T4S7-2;Q5T4S7-5;A0A0A0MSW0;X6R960;X6RE05;Q5T4S7-6;Q5TBN9	E3 ubiquitin-protein ligase UBR4	UBR4	29.0294	29.0285	28.8508	29.1771	29.073	28.8546	28.837	29.0175	28.8487	28.7184	28.9709	28.8974	28.8503	28.9102	28.7766
4936	Q9H3U1-2;Q9H3U1;Q9H3U1-3	Protein unc-45 homolog A	UNC45A	28.045	28.4954	28.5942	27.953	27.9939	28.5544	27.9482	27.7818	27.8271	28.3477	27.993	27.9289	28.0984	27.9088	27.8456
5540	Q9Y265;Q9Y265-2;E7ETR0;H7C4G5;J3QLR1;H7C4I3	RuvB-like 1	RUVBL1	31.2622	31.7332	31.6162	31.2951	31.2353	31.7465	31.1462	31.075	31.096	31.5922	31.3369	31.3069	31.1452	31.1443	31.2458
2382	P30041	Peroxiredoxin-6	PRDX6	31.9126	32.1935	32.073	31.718	31.6804	32.3014	31.8975	31.6036	31.8151	31.8628	31.6895	31.5823	31.8322	31.6746	31.5728
2141	P12814;P12814-3;P12814-2;P12814-4;H9KV75;G3V2N5;P35609-2;P35609;G3V2W4;H7C5W8;H0YJW3;Q08043;H0YJ11;G3V2X9;F6THM6;A0A087WSZ2;G3V5M4;G3V2E8;G3V380;D6RH00	Alpha-actinin-1	ACTN1	30.3346	30.4988	30.2272	30.6	30.6281	30.3732	30.332	30.5315	30.3245	29.7801	29.9993	30.0434	30.5686	30.2111	30.2165
5369	Q9UGJ1-2;Q9UGJ1;H3BPU4;H3BN56;H3BS59;H3BNL9	Gamma-tubulin complex component 4	TUBGCP4	24.8387	24.9502	24.6453	24.9626	25.1431	NaN	25.2849	25.1334	25.4425	24.9835	24.9117	25.4835	24.982	24.9441	25.1043
2336	P26373;P26373-2;J3QSB4;H3BTH3;J3KS98;H3BUK8	60S ribosomal protein L13	RPL13	31.6608	31.6023	31.7141	31.5479	31.4779	31.6974	31.5951	32.0811	31.5687	32.2263	32.187	31.558	31.5726	31.7007	32.0471
2162	P14174	Macrophage migration inhibitory factor	MIF	31.1638	30.9995	30.8568	31.249	31.2058	31.1016	30.1556	30.5981	30.9447	31.4862	31.1922	30.6446	30.5977	30.8221	30.757
326	A0A0D9SFB3;A0A0D9SG12;A0A0D9SF53;O00571;O00571-2;O15523-2;O15523;O15523-3;A0A0J9YVQ7;A0A0J9YYH6;B4DLA0;C9J081;A0A087WVZ1;C9J8G5;A0A087WX09	ATP-dependent RNA helicase DDX3X;ATP-dependent RNA helicase DDX3Y	DDX3X;DDX3Y	31.8664	32.1045	31.8839	31.9667	31.8817	32.1162	31.8154	31.8535	31.7803	31.8416	31.967	31.838	31.8361	31.8194	31.9431
5662	Q9Y5S2;H0YLY0;A0A0U1RRC3;M0R333;Q09013-12;Q09013-10;Q09013-2;Q09013-8;Q09013-5;Q09013-7;Q09013-11;Q09013-15;Q09013;Q09013-16;Q09013-6;Q09013-1	Serine/threonine-protein kinase MRCK beta	CDC42BPB	26.6266	26.9399	26.2974	26.572	26.7535	26.7489	25.9974	25.9853	26.1859	26.5079	26.633	26.7103	26.4153	26.7548	26.2588
2497	P37108;H0YLA2	Signal recognition particle 14 kDa protein	SRP14	30.0965	30.0383	30.3468	29.8902	29.9261	30.2922	29.8291	30.2992	29.9824	30.3054	29.5893	29.7459	29.4821	29.4342	29.779
3683	Q5VUA4;Q5VUA4-2	Zinc finger protein 318	ZNF318	25.3563	26.4187	26.3588	25.672	26.0777	26.5553	NaN	NaN	25.221	26.2086	25.6204	24.5311	24.8561	NaN	NaN
3653	Q5T5X7	BEN domain-containing protein 3	BEND3	23.9056	23.7813	23.8435	NaN	NaN	24.0757	NaN	23.244	23.4801	23.6924	NaN	NaN	NaN	NaN	NaN
618	C9J384;Q9BQ75-2;Q9BQ75;H7C515	Protein CMSS1	CMSS1	26.8867	26.8097	27.0108	26.6016	27.0227	26.5491	26.9518	26.8796	NaN	NaN	NaN	26.9764	27.3472	26.9598	27.1522
1844	O94822;O94822-3;H7BYG8;S4R3T2;O94822-2	E3 ubiquitin-protein ligase listerin	LTN1	26.1277	26.2269	26.3242	26.5851	26.5077	26.7743	26.7729	26.3631	26.6555	26.2769	26.8244	26.5995	27.0314	27.0334	26.7361
1164	H0Y997;Q96J42-2;Q96J42;H0Y928	Thioredoxin domain-containing protein 15	TXNDC15	NaN	24.7435	NaN	24.39	24.625	25.1197	NaN	25.3511	NaN	25.3868	NaN	24.8469	25.2894	24.9907	25.0129
4901	Q9H0V9;Q9H0V9-2;Q9H0V9-3	VIP36-like protein	LMAN2L	NaN	26.1646	NaN	26.1258	26.0078	NaN	NaN	NaN	NaN	26.0814	25.6905	25.8357	26.176	25.3975	25.6958
1297	I3L2W9;O14641;I3L2N2;I3L0M7;C9K0P9;I3L0Z8	Segment polarity protein dishevelled homolog DVL-2	DVL2	25.6148	25.9666	25.7469	25.6954	25.5765	25.7742	25.3356	25.1514	25.3139	26.0034	25.317	NaN	25.43	25.6943	NaN
3156	Q12797-10;Q12797;E5RHK2;A0A087WW51	Aspartyl/asparaginyl beta-hydroxylase	ASPH	26.1828	26.2587	26.1312	26.6175	26.4602	26.0487	25.7084	25.7465	25.9548	26.5808	25.7547	26.1615	26.1924	26.1854	25.8464
4325	Q92621;U3KQ97;U3KPX2;U3KQ47	Nuclear pore complex protein Nup205	NUP205	29.1577	29.1962	28.9444	28.8627	28.8958	28.7868	29.1577	29.2994	29.1924	28.8652	29.1123	29.1517	29.1342	29.2027	29.1739
4720	Q9BSJ8;Q9BSJ8-2;F8VZB1	Extended synaptotagmin-1	ESYT1	29.2519	29.5206	29.3601	29.178	29.1383	29.6561	29.1561	29.238	29.1931	29.4199	29.2668	29.0931	28.8924	29.0481	28.9366
4418	Q96C23;B8ZZ75;H7C320;H7C1B5	Aldose 1-epimerase	GALM	26.3147	26.2733	26.0815	26.7196	26.6764	NaN	NaN	25.6082	25.9083	25.4345	26.2194	26.0612	26.4591	26.4226	26.1881
3758	Q6P1L5;Q6P1L5-2	Protein FAM117B	FAM117B	NaN	24.6407	24.5719	NaN	NaN	NaN	24.0339	24.723	23.8898	NaN	NaN	NaN	24.3604	NaN	23.7044
5205	Q9NW82;D6RIW8	WD repeat-containing protein 70	WDR70	25.4158	25.9425	26.1875	NaN	25.5423	26.8169	25.4941	25.4713	25.7101	NaN	25.6252	25.0743	25.1198	24.9614	25.2824
3988	Q8IV48;E5RIV7	3-5 exoribonuclease 1	ERI1	25.4503	25.4535	25.7054	25.8733	25.7313	25.5078	24.6981	25.704	25.11	24.6052	NaN	NaN	NaN	25.3674	NaN
5383	Q9UHD1;Q9UHD1-2;E9PPQ5;E9PIZ4;E9PSD5;E9PHZ2;E9PL00;E9PIF7	Cysteine and histidine-rich domain-containing protein 1	CHORDC1	29.1581	27.9084	28.048	29.1672	28.9035	28.2034	29.3939	29.4248	29.4044	28.1749	29.1392	28.9777	29.1527	29.3765	29.3007
3980	Q8IU81	Interferon regulatory factor 2-binding protein 1	IRF2BP1	26.3331	26.4051	26.8579	26.281	26.2779	26.5752	26.3708	26.1473	26.2146	26.456	26.4771	26.3485	26.2034	25.6594	25.5417
738	D3YTB5;P51617-4;P51617-2;P51617-3;P51617;H7C224;H7C1F0;H7C2I6;F8WAB6;F6U4U2;P51955-3;P51955-2;P51955-4;P51955	Interleukin-1 receptor-associated kinase 1	IRAK1	23.982	23.1885	NaN	24.1472	24.2593	NaN	24.5236	24.5791	24.7413	NaN	NaN	24.6752	24.2296	24.536	24.7645
1069	F8W717;O00423;O00423-3;G3V500;G3V3N9	Echinoderm microtubule-associated protein-like 1	EML1	24.7019	NaN	NaN	24.4235	23.8628	24.7574	NaN	23.9458	23.7062	NaN	NaN	NaN	NaN	NaN	NaN
3522	Q2NKX8;B5MDQ0	DNA excision repair protein ERCC-6-like	ERCC6L	27.4697	27.6659	27.6364	27.6527	27.67	27.8489	27.6324	27.5148	27.8492	27.7824	27.995	27.7991	27.9382	27.8729	27.8192
5230	Q9NX55;J3QT56;Q9NX55-3	Huntingtin-interacting protein K	HYPK	NaN	25.3968	26.5375	26.7389	26.658	26.3998	26.7836	27.5965	26.7188	26.8467	26.9489	27.0154	26.8361	26.6975	27.2541
3899	Q7Z4G4-2;Q7Z4G4;K7ENP1;Q7Z4G4-3;Q5JY02;K7EPZ4;K7EJQ4;Q5JY01	tRNA (guanine(10)-N2)-methyltransferase homolog	TRMT11	25.1855	24.5808	24.7163	25.2003	24.8055	NaN	23.6817	24.5603	25.1845	24.6875	24.4941	24.7738	24.647	24.5094	23.8943
4141	Q8ND24;Q8ND24-2;E9PN76;E9PRE9	RING finger protein 214	RNF214	26.0377	26.3217	26.304	25.79	25.7101	26.5808	25.9472	25.7018	25.7891	26.3031	25.6252	25.6997	25.5185	25.8268	25.6308
3415	Q15293;Q15293-2;E9PP27	Reticulocalbin-1	RCN1	29.2204	29.2042	28.8889	28.9555	28.8321	29.2244	29.1307	28.8457	28.7038	29.0931	28.6939	28.8188	28.9332	28.7322	28.8058
2373	P29590-4;P29590-2;P29590-5;P29590-9;P29590-3;P29590-8;P29590;H3BT57;P29590-14;P29590-10;P29590-12;P29590-13;P29590-11;H3BT29;H3BUJ5;H3BVD2	Protein PML	PML	27.1225	27.8638	27.5899	27.2244	27.0284	27.563	27.0931	26.7791	27.0512	26.9149	27.1106	26.896	27.1758	27.3939	27.2729
1427	M0QXA7;O95785-3;B9EGQ5;O95785-4;O95785;O95785-2	Protein Wiz	WIZ	27.0816	27.2534	26.8072	26.6765	26.5727	27.2427	26.2709	26.4718	26.7881	26.9123	26.642	26.5841	26.7868	26.7301	26.6094
866	E7EWR4;P33240-2;P33240;E9PID8;A0A0A0MT56	Cleavage stimulation factor subunit 2	CSTF2	28.5268	29.1044	28.7955	28.6545	28.6773	28.9253	28.325	28.343	28.3529	28.6034	28.4397	28.7765	28.7221	28.7213	28.7418
2267	P20700;E9PBF6;A0A0D9SFE5;A0A0D9SFY5	Lamin-B1	LMNB1	32.1652	32.1032	32.2815	31.8952	32.0277	32.0531	31.7059	31.912	31.934	32.0588	32.1134	32.0182	31.8778	31.9454	31.9749
4084	Q8N5K1;D6RCF4;I3L1N9	CDGSH iron-sulfur domain-containing protein 2	CISD2	27.107	27.7764	26.8948	26.7133	26.9468	26.9538	26.729	26.5146	26.7309	26.5129	26.326	27.0084	26.8553	26.8162	26.7912
1323	J3KPP4;O95232;D6RDI2;D6RHH0;U3KQT3;C9JL41;O95232-2;E7EN55;H7C5U7;H0YA81	Luc7-like protein 3	LUC7L3	29.0871	29.1888	29.2101	29.1278	29.1854	29.2573	28.9347	28.791	28.808	29.1091	29.2023	29.1459	29.2854	29.1731	28.9092
2744	P52594-2;P52594-3;P52594;P52594-4;C9J2I0;B8ZZY2	Arf-GAP domain and FG repeat-containing protein 1	AGFG1	27.6036	27.5838	27.4397	27.3023	27.1988	27.3906	27.2856	27.1318	27.1604	27.2272	27.6253	27.2267	27.2888	27.1852	27.1059
1900	O95470;H0Y3V8;H7BXL7	Sphingosine-1-phosphate lyase 1	SGPL1	25.6855	25.6727	26.206	25.7881	26.2631	26.0844	25.1887	25.5246	25.7594	26.7664	25.4108	25.3434	25.3747	25.2829	25.3399
5511	Q9UNZ2;Q9UNZ2-5;Q9UNZ2-4;F2Z2K0;Q9UNZ2-6;R4GNE6	NSFL1 cofactor p47	NSFL1C	29.1842	29.3341	29.113	28.8849	29.2266	29.0678	28.8156	29.0021	28.8401	29.0984	28.9819	28.9817	29.0394	29.0443	29.0361
3641	Q5T196;Q8NFF5-3;Q8NFF5-2;Q8NFF5;Q8NFF5-4;Q8NFF5-5;Q5T191	FAD synthase;Molybdenum cofactor biosynthesis protein-like region;FAD synthase region	FLAD1	25.4945	24.1774	24.5612	25.5715	25.6416	24.756	25.8702	25.7589	25.6367	24.6332	25.7197	25.6302	25.8061	26.0861	25.7242
5163	Q9NUQ3;Q9NUQ3-2	Gamma-taxilin	TXLNG	27.6211	27.9904	28.0314	27.8238	28.0968	27.8471	28.167	27.9212	27.9777	28.1743	28.2795	27.9264	28.0481	28.2099	28.0062
809	E7EN32;O00255-3;O00255-2;O00255;E7ENS2;E7EPR4;E7ET29	Menin	MEN1	24.7244	NaN	24.2378	23.8306	23.7896	NaN	25.0163	24.0996	24.7042	24.6528	24.9668	25.0821	24.6851	24.7653	24.6992
3033	Q00325-2;F8VVM2;Q00325;F8VWQ0;F8VZL5;F8VWR4	Phosphate carrier protein, mitochondrial	SLC25A3	29.7627	29.7784	29.574	29.9194	30.2933	29.8409	29.8905	30.0153	29.8915	29.7014	30.4738	30.297	30.3549	30.3146	30.2463
4995	Q9H8Y5;B8ZZS4;C9JQZ3;C9K022	Ankyrin repeat and zinc finger domain-containing protein 1	ANKZF1	NaN	24.7375	24.7296	25.4676	25.382	24.873	24.4207	25.0973	24.5377	24.8513	24.9633	24.1348	24.9197	24.0741	24.4802
3257	Q13547;Q5TEE2	Histone deacetylase 1	HDAC1	26.843	25.6426	26.0835	26.2124	26.528	NaN	27.15	26.8861	26.6583	NaN	26.4313	26.6193	26.7582	26.8342	26.8353
375	A0A0X1KG71;Q8WX92	Negative elongation factor B	NELFB	27.9502	28.6388	28.0286	27.8464	27.7605	27.5992	27.5598	27.5347	27.3723	27.873	27.5223	27.6119	27.6966	27.3875	27.99
1252	H3BTB7;Q5JPH6;Q5JPH6-2	Probable glutamate--tRNA ligase, mitochondrial	EARS2	25.6181	26.1453	NaN	25.8384	25.8085	25.7536	25.6995	25.5782	25.4748	25.6018	25.6905	25.799	25.8127	25.6157	25.0609
512	B2R5W2;G3V4C1;P07910-2;G3V4W0;B4DY08;P07910-4;P07910-3;G3V5X6;G3V3K6;G3V251;G3V2D6;B4DSU6;G3V4M8;G3V2H6;E5RG71;B3KT61;Q86SE5;Q86SE5-3	Heterogeneous nuclear ribonucleoproteins C1/C2	HNRNPC	25.8165	25.759	25.9451	25.8807	25.5884	25.86	25.4092	24.7313	25.6896	NaN	25.948	25.8287	24.9249	25.4057	25.7603
141	A0A087X0Q9;Q9BVL4	Selenoprotein O	SELO	24.7618	24.507	24.6892	25.3622	25.2957	24.8016	24.6977	24.8475	24.8699	25.748	25.7386	25.724	25.4557	25.624	25.1007
1473	O00267;O00267-2;M0QYL9	Transcription elongation factor SPT5	SUPT5H	28.7473	28.9874	28.7096	28.5958	28.8145	28.747	28.7311	28.8407	28.5383	28.726	28.5494	28.5495	28.6508	28.5222	28.5808
3759	Q6P1L8	39S ribosomal protein L14, mitochondrial	MRPL14	25.0209	25.7652	25.6092	24.9157	24.721	25.9101	24.983	25.2445	24.6829	25.1356	24.4962	24.4275	NaN	24.854	24.8283
17	A0A075B7D9;Q92804-2;Q92804;A0A075B7F2;A0A075B7E4	TATA-binding protein-associated factor 2N	TAF15	28.1406	28.4545	28.5447	28.1897	28.1109	28.4715	27.722	28.0586	28.2013	28.0127	28.4245	28.3631	27.9599	28.1572	28.0258
5606	Q9Y3D8;A0A087WVD7;Q9Y3D8-2;D6RDH4;A0A087WY94	Adenylate kinase isoenzyme 6	AK6;TAF9	26.3036	26.119	26.1353	26.3098	26.0843	26.1846	25.9838	26.4018	26.511	26.3408	26.3708	26.2248	26.1817	26.5979	26.422
4315	Q92572;F5H459	AP-3 complex subunit sigma-1	AP3S1	26.5327	26.6251	26.6573	26.3731	26.6362	26.9401	26.2243	26.5021	26.3737	26.8067	26.966	25.9894	25.6694	25.8671	26.3147
302	A0A0C4DGE4;A0A0J9YW33;Q13277-2;Q13277-3;Q13277	Syntaxin-3	STX3	24.6025	24.4098	24.374	NaN	24.6046	24.3428	23.8132	23.9997	24.2174	24.4587	NaN	NaN	NaN	NaN	23.2233
4610	Q96SL4	Glutathione peroxidase 7	GPX7	26.7771	27.1579	26.6175	26.7309	26.2419	27.1823	27.097	26.1743	26.1501	26.8347	26.5871	26.2772	26.0028	26.3912	26.0437
2860	P61081;M0QX69;M0QYI6	NEDD8-conjugating enzyme Ubc12	UBE2M	28.0565	28.4566	28.0021	27.9381	28.0434	28.4728	27.7551	27.9173	28.1258	27.8142	27.9618	27.8698	28.0482	28.0247	27.8547
3528	Q32MZ4-3;Q32MZ4-2;Q32MZ4;C9JTC6	Leucine-rich repeat flightless-interacting protein 1	LRRFIP1	28.0444	27.9635	27.9409	27.6582	27.7672	27.7388	27.5347	27.5627	27.6061	28.035	27.4942	27.6331	27.6703	27.8345	27.7626
590	B7ZKQ9;F5H4X0;Q8WTV0-4;Q8WTV0-5;Q8WTV0-2;Q8WTV0;Q8WTV0-3;F5H5E8	Scavenger receptor class B member 1	SCARB1	25.8764	25.9523	25.639	NaN	25.0746	NaN	NaN	25.4443	NaN	NaN	NaN	NaN	25.1377	24.77	24.9347
4543	Q96L91-4;Q96L91-3;Q96L91-5;Q96L91-2;Q96L91	E1A-binding protein p400	EP400	NaN	24.9841	25.0891	NaN	NaN	25.4364	25.7306	25.2293	NaN	NaN	NaN	27.0283	NaN	26.6267	25.5225
1922	O95777;F2Z2Y6;C9JIZ0;C9JNV3	U6 snRNA-associated Sm-like protein LSm8	LSM8	28.3209	28.3083	28.4217	27.8793	28.3109	28.2924	28.0428	28.3143	28.2204	27.7759	28.1099	27.6963	28.3018	27.3858	28.108
1300	I3L448;Q5TC12;A8MRA7;Q5TC12-2;Q5TC12-3;H0YD21;H0YEW4;H0YDD6;H0YCA6	ATP synthase mitochondrial F1 complex assembly factor 1	ATPAF1	25.9804	25.6209	25.6927	25.7853	25.9866	NaN	26.0754	26.03	25.9023	26.0788	26.097	26.1753	25.8395	25.913	25.8807
5244	Q9NXV6;J3KNE1;D6RGD2	CDKN2A-interacting protein	CDKN2AIP	25.2831	25.9605	25.8506	25.8737	25.9014	26.0952	25.6484	NaN	25.0485	NaN	25.6909	25.7647	25.6727	25.2602	25.5293
2718	P51572;P51572-2;C9JMD7;C9JSP1;C9JQ75;C9J0M4	B-cell receptor-associated protein 31	BCAP31	28.6194	28.4199	28.7043	28.6455	28.6817	28.6482	28.3387	28.7967	28.5274	28.2703	28.2323	28.4953	28.0231	28.475	28.7405
5449	Q9UKM9;Q5QPL9;Q9UKM9-2;Q5QPM1;Q5QPM0;Q5QPM2	RNA-binding protein Raly	RALY	29.538	29.9764	29.7587	29.6275	29.8838	29.9193	29.3928	29.2415	29.4052	29.8276	29.7499	29.6577	29.7171	29.6938	29.6159
1002	F5H365;Q15436;Q15436-2;G3V4V1;G3V1W4;G3V3G5;G3V2R6;G3V5X8;G3V4Q2;G3V5K1	Protein transport protein Sec23A	SEC23A	27.4698	26.6815	26.7447	27.2918	27.2437	26.5909	27.9909	27.6509	27.3193	27.6433	27.374	27.0356	27.4297	27.1886	26.9028
4350	Q92890;Q92890-1;Q92890-3;C9JNP9;C9J6N9;C9IZG3	Ubiquitin fusion degradation protein 1 homolog	UFD1L	27.7804	27.99	27.7083	27.3655	27.7244	27.536	27.3308	27.3646	27.5244	27.5578	27.5098	27.5483	27.5723	27.5014	27.4062
5214	Q9NWU2	Glucose-induced degradation protein 8 homolog	GID8	NaN	23.7925	NaN	24.3918	24.6319	24.4615	25.18	24.7888	25.272	NaN	24.4236	NaN	NaN	NaN	NaN
2821	P56282-3;P56282;P56282-2;U3KQ22	DNA polymerase epsilon subunit 2	POLE2	24.8261	NaN	NaN	24.9704	25.1318	NaN	25.2178	25.0109	25.2777	NaN	NaN	NaN	NaN	25.2581	25.4983
3553	Q4G0N4;Q4G0N4-3;Q4G0N4-2;A0A0C4DGV3;B7Z8V7	NAD kinase 2, mitochondrial	NADK2	26.0489	26.4211	25.6693	25.025	25.5683	25.3164	25.2896	25.392	25.3427	25.7073	25.1851	24.9212	25.0083	24.5322	NaN
5403	Q9UI10;A0A087WTA5;E7ERK9;Q9UI10-3;Q9UI10-2;A0A087WW69;F8W8L6;H7C2L8;F8WEV6	Translation initiation factor eIF-2B subunit delta	EIF2B4	27.6371	27.8935	27.4274	27.5223	27.5102	27.4966	27.556	27.4184	27.2757	26.9539	27.4238	27.4575	27.6503	27.4297	27.3562
1146	Q5QPK2;H0Y368;O60762;Q5QPJ9	Dolichol-phosphate mannosyltransferase subunit 1	DPM1	27.3966	27.0937	27.0843	27.1067	27.0351	26.8404	27.2942	27.161	26.9148	26.6407	26.8635	26.9258	26.8495	26.5674	26.6877
4049	Q8N163-2;Q8N163;G3V119;H0YB24;H0YC69;E5RFJ3;E5RHJ4;E5RGU7;H0YC58;A0A087X2B6;E5RHH8	Cell cycle and apoptosis regulator protein 2	CCAR2	30.1102	30.1408	30.0128	29.9473	29.8942	29.8029	29.934	29.8368	29.8103	29.9379	29.7841	29.9282	29.8962	29.834	29.7846
3460	Q15750;Q15750-2	TGF-beta-activated kinase 1 and MAP3K7-binding protein 1	TAB1	25.3062	25.532	25.4476	25.5154	25.4786	25.572	25.2675	25.4077	25.5258	25.627	24.8821	25.0903	25.421	25.2887	24.5258
1508	O00754-2;O00754;M0QZ24;M0R174	Lysosomal alpha-mannosidase;Lysosomal alpha-mannosidase A peptide;Lysosomal alpha-mannosidase B peptide;Lysosomal alpha-mannosidase C peptide;Lysosomal alpha-mannosidase D peptide;Lysosomal alpha-mannosidase E peptide	MAN2B1	24.856	25.6077	25.3957	25.0593	25.0476	25.5399	25.5765	25.1349	25.5952	25.5655	25.6103	25.7535	25.7111	25.4853	25.4848
3227	Q13347;Q5TFK1	Eukaryotic translation initiation factor 3 subunit I	EIF3I	30.0753	30.5422	30.3864	30.1251	30.3654	30.361	30.3551	30.2922	30.2701	30.2681	30.2565	29.947	29.7713	29.8473	29.8911
1783	O75487-2;O75487	Glypican-4;Secreted glypican-4	GPC4	25.7367	26.3887	25.2208	25.9405	25.7787	NaN	25.9233	26.5246	25.8816	26.44	26.045	26.111	26.0192	26.7344	26.9771
4022	Q8IY95-2;Q8IY95	Transmembrane protein 192	TMEM192	25.5509	NaN	NaN	25.0255	25.5643	NaN	24.7235	25.1112	25.1858	NaN	24.3813	24.7504	24.9367	24.7957	24.7809
1675	O60216;E5RFV8;E5RIN7;E5RG18;E5RJW1;E5RJK5;E5RI01;E5RFZ5;Q9H4I0;A0A140T8W2;Q9H4I0-2	Double-strand-break repair protein rad21 homolog	RAD21	27.6416	27.2057	27.516	27.4735	27.4197	27.3216	27.6374	27.6173	27.5552	27.5813	27.8078	27.3926	27.5242	27.7273	27.4287
4667	Q99961;M0QYE0;M0R0I3;Q99961-3;Q99961-2;Q99962;M0R2K6	Endophilin-A2	SH3GL1	27.5549	26.7866	27.3186	27.4495	27.955	27.7009	28.1235	28.2773	28.1443	27.3391	27.6482	27.4448	27.9709	28.0343	27.7788
4434	Q96D53-2;Q96D53;M0R001;M0R011	AarF domain-containing protein kinase 4	ADCK4	25.0379	25.0534	24.5637	24.5783	NaN	NaN	NaN	24.3324	24.4558	NaN	NaN	24.6508	NaN	NaN	24.319
1652	O43709;O43709-3;H7C170;H7C0G4;F8VZ18;F8WD87;B3KR83;F8WD67;E9PCQ7;F2Z3D9;O43709-2	Probable 18S rRNA (guanine-N(7))-methyltransferase	WBSCR22	25.834	26.3553	25.9048	26.2269	25.7354	26.1555	26.7049	26.6734	26.3513	26.4059	25.964	25.9607	26.1697	26.469	26.0887
3485	Q16527;F8VQR7;F8VW96	Cysteine and glycine-rich protein 2	CSRP2	26.2591	26.9104	26.4641	26.7246	26.7718	27.1318	26.4842	26.5026	26.5058	26.5936	25.8554	25.98	26.333	26.5747	26.6634
1892	O95394;O95394-4;J3KN95;O95394-3;A0A087WT27;H0Y8I3;D6RIS6;H0Y987;D6RCQ8;D6RF77;D6RCD1;D6RC77	Phosphoacetylglucosamine mutase	PGM3	27.946	28.3099	28.146	27.7774	28.0711	28.6956	27.8455	27.8011	27.7858	27.8376	28.0905	27.802	27.8491	27.8674	27.833
67	A0A087WVZ9;P19388;A0A0A0MQR7;A0A087WWX0;A0A087WVN5	DNA-directed RNA polymerases I, II, and III subunit RPABC1	POLR2E	27.5667	27.1234	27.0793	27.6741	27.7899	27.4834	27.7814	27.7391	27.7685	27.8927	27.4752	27.6344	27.8526	27.7956	27.6216
5583	Q9Y305-3;Q9Y305-2;Q9Y305;Q9Y305-4;H7C5Q2;C9J7L8	Acyl-coenzyme A thioesterase 9, mitochondrial	ACOT9	26.8278	25.9664	26.3506	26.7085	26.9995	26.4908	25.8846	26.2138	26.1603	26.1706	26.3435	26.1903	26.3458	26.3415	NaN
5345	Q9UBT7-2;Q9UBT7;Q9UBT7-3;Q5JTQ9;Q5JTQ6	Alpha-catulin	CTNNAL1	23.9097	24.357	23.867	24.3805	NaN	24.6196	24.9174	24.1769	24.7986	24.7694	24.3543	NaN	24.4246	24.7703	24.5349
3278	Q13769;F8WCP5;H7C441;C9JXG5;C9JXU6;F5GZF3;C9JCL9;H7C072	THO complex subunit 5 homolog	THOC5	24.7026	NaN	24.3722	24.7711	25.0784	NaN	25.1199	25.3954	24.8761	NaN	25.0881	25.0952	25.01	24.99	25.3327
3111	Q06546	GA-binding protein alpha chain	GABPA	26.3843	26.6101	26.319	26.1757	26.246	26.597	26.0195	26.2142	25.9581	26.831	26.1392	26.1296	26.2342	25.8611	25.9875
4976	Q9H7D7-2;Q9H7D7;C9JCS7;H0Y9R3;H0Y917;Q9H7D7-3;Q9H7D7-4	WD repeat-containing protein 26	WDR26	24.8178	25.6503	24.4419	25.4784	25.5148	25.5933	25.0244	25.0106	24.7886	25.6036	24.4347	24.7017	24.4723	24.435	24.2485
1326	J3KPX7;Q99623;F5GY37;Q99623-2;F5GWA7;F5H3X6;F5H0C5;F5H2D2;U3KPZ5	Prohibitin-2	PHB2	31.3684	31.4751	31.478	31.4006	31.4138	31.7187	31.5228	31.2003	31.3178	31.4815	31.3898	31.1515	31.2981	31.3944	31.3392
584	B7Z4W5;Q16773-2;Q16773;Q5T278;Q16773-3	Kynurenine--oxoglutarate transaminase 1	CCBL1	24.2592	NaN	24.2949	24.2813	24.3592	NaN	24.0633	24.2341	24.1312	NaN	NaN	NaN	NaN	NaN	NaN
2225	P18077;C9K025;F8WBS5;F8WB72	60S ribosomal protein L35a	RPL35A	30.1862	30.0317	31.0054	30.289	30.497	30.4674	30.4938	30.9836	30.8815	30.7363	30.9108	30.3252	30.7606	30.8734	30.6872
437	A6NDU8;A0A0C4DGW6	UPF0600 protein C5orf51	C5orf51	27.2088	27.1365	27.2882	27.268	27.2739	27.5104	27.3784	26.8726	27.3683	27.3577	27.2296	26.956	27.0764	26.6897	26.6656
5207	Q9NWH9;H7C3F4;Q9NWH9-3;H7BXE3;H0YMM0;H0YL55;H0YKU6;H0YNF3;H0YMR6;H0YLE6;H0YLW7;H0YMW8	SAFB-like transcription modulator	SLTM	27.9829	28.5596	28.3717	27.8734	27.6631	28.2145	27.7772	27.8914	27.5494	28.1455	28.0486	27.3387	27.6892	27.8907	27.7213
4212	Q8TD19;G3V5V0;G3V459;G3V2Z5;REV__Q5SQT3;REV__Q9P0M6	Serine/threonine-protein kinase Nek9	NEK9	28.1078	28.3857	28.0636	28.0404	27.8819	28.1882	27.5796	27.9831	27.3847	28.591	28.1738	27.7486	27.9268	27.4283	27.5274
632	C9J9W2;Q14847;Q14847-2;Q14847-3;J3KSN1;F6S2S5	LIM and SH3 domain protein 1	LASP1	27.6977	28.008	28.0941	27.9614	27.6569	28.4989	27.9882	28.0086	27.7309	27.8533	27.4473	27.2915	27.7857	27.392	27.6014
2575	P45985;P45985-2;R4GN37	Dual specificity mitogen-activated protein kinase kinase 4	MAP2K4	25.6143	NaN	NaN	25.578	25.6343	NaN	NaN	24.3648	25.3101	25.4882	25.7611	25.2825	25.3283	25.4643	25.4143
1127	G5E9Q7;P51553-2;P51553;E9PF84;E7EQB8;H7C1W2;H0Y5Q7	Isocitrate dehydrogenase [NAD] subunit, mitochondrial;Isocitrate dehydrogenase [NAD] subunit gamma, mitochondrial	IDH3G	28.0453	27.937	27.7798	28.0293	28.1306	27.5941	27.7896	27.9152	27.8839	26.5173	27.3307	27.7787	27.7269	27.8053	27.5327
5000	Q9H977;C9J016;B9A049	WD repeat-containing protein 54	WDR54	24.3685	NaN	NaN	24.6206	24.5996	NaN	25.0127	24.7774	24.8176	NaN	NaN	24.6688	24.5385	24.8753	24.684
832	E7ERS3;Q86VM9;Q86VM9-2;H3BRH3;H3BP01	Zinc finger CCCH domain-containing protein 18	ZC3H18	25.9286	NaN	26.1308	26.042	26.1058	NaN	26.0246	25.8511	25.8331	25.8524	NaN	NaN	26.0256	NaN	NaN
3102	Q05932-3;Q05932-2;Q05932;Q5JU20;Q5JU23;Q05932-4;Q5JU21	Folylpolyglutamate synthase, mitochondrial	FPGS	24.2295	24.9355	24.6528	24.4187	24.4584	24.8995	NaN	24.6801	24.8816	24.9857	24.9272	24.8582	NaN	NaN	NaN
1464	O00170;E9PMH2;V9GYQ3	AH receptor-interacting protein	AIP	27.6012	28.5142	28.0002	27.9863	28.0477	28.2399	28.0475	27.3632	27.5288	28.2079	27.9324	27.568	27.8585	27.752	27.5326
2627	P48960-2;P48960-3;P48960	CD97 antigen;CD97 antigen subunit alpha;CD97 antigen subunit beta	CD97	NaN	25.3676	25.4786	NaN	NaN	NaN	NaN	NaN	NaN	24.3498	23.9808	NaN	NaN	NaN	NaN
219	A0A0A0MS45;J3KNI1;Q9H9E3;Q9H9E3-3;Q9H9E3-2;J3QLW1;E9PRT5;H3BSD2;H3BQB2;H3BMV9	Conserved oligomeric Golgi complex subunit 4	COG4	23.8154	23.917	24.284	24.0115	23.8921	24.1443	24.3779	24.0762	24.8035	NaN	NaN	24.1064	24.5927	23.9889	NaN
1884	O95340;O95340-2	Bifunctional 3-phosphoadenosine 5-phosphosulfate synthase 2;Sulfate adenylyltransferase;Adenylyl-sulfate kinase	PAPSS2	24.8391	25.0642	25.0387	24.5864	24.5684	NaN	25.6514	25.3072	25.9479	25.4276	NaN	25.2276	24.8073	24.4244	24.9699
3297	Q14108;Q14108-2;D6RDG0	Lysosome membrane protein 2	SCARB2	25.896	25.7777	26.0985	25.4958	25.3331	26.021	25.4039	25.3329	25.1907	25.4018	25.6464	25.8142	25.7783	25.1557	25.5339
3427	Q15397;S4R3K8	Pumilio domain-containing protein KIAA0020	KIAA0020	28.2657	28.1662	27.7471	28.2848	28.503	27.7572	28.4901	28.4174	28.4861	28.0348	28.4098	28.454	28.3528	28.4615	28.5612
2311	P23919;P23919-2;H7C312;H7BZ20;G5E9E9;H7C3A4	Thymidylate kinase	DTYMK	29.7461	29.7245	29.5488	29.3176	29.4892	29.6046	29.6446	29.5417	29.5824	29.5716	29.4367	29.0461	29.3933	28.9611	28.9785
312	A0A0C4DGS1;P39656;P39656-3;P39656-2;U3KQ84	Dolichyl-diphosphooligosaccharide--protein glycosyltransferase 48 kDa subunit	DDOST	31.7449	31.9977	31.6415	32.1061	32.1168	31.7554	31.8222	31.8714	31.7572	31.2609	31.6136	31.6089	31.914	31.701	31.5858
3882	Q7LGA3-3;Q7LGA3-2;Q7LGA3;K7EP71	Heparan sulfate 2-O-sulfotransferase 1	HS2ST1	24.1929	NaN	NaN	24.5405	24.9327	NaN	26.0382	24.8374	24.7118	NaN	NaN	24.7664	25.6122	25.253	25.1094
5516	Q9UPT9-2;Q9UPT9;A6NNY8;J3QS30;K7ESK0;K7ERX6;A0A1B0GVA6;Q70EK9	Ubiquitin carboxyl-terminal hydrolase 22	USP22	24.9363	24.4037	NaN	25.5836	25.4551	NaN	26.6542	26.4858	26.303	NaN	24.8544	25.5761	25.9596	25.8813	24.9951
1294	I3L2G3;Q9HA64;I3L139	Ketosamine-3-kinase	FN3KRP	25.0469	25.3556	25.4083	25.8418	NaN	26.1477	25.7895	25.463	24.9876	25.4129	24.9707	24.6241	24.7899	24.7194	24.9239
3785	Q6PHR2-3;Q6PHR2;Q6PHR2-4;H3BPN6;H3BT78;Q6PHR2-2;H3BP85	Serine/threonine-protein kinase ULK3	ULK3	24.8793	25.2709	25.385	24.7748	24.7121	24.91	24.2814	24.6728	24.768	25.374	24.9837	24.739	24.3498	24.3385	24.5447
5030	Q9HB90;Q9NQL2-2;Q9NQL2	Ras-related GTP-binding protein C;Ras-related GTP-binding protein D	RRAGC;RRAGD	25.3057	24.8459	25.5377	25.0501	24.4382	25.5285	NaN	25.25	24.2215	NaN	24.5588	NaN	25.1751	24.0733	23.8576
4733	Q9BTE3-2;Q9BTE3;Q9BTE3-3	Mini-chromosome maintenance complex-binding protein	MCMBP	28.2902	28.6383	28.0284	28.1691	28.4112	28.1912	28.8658	28.8434	28.6578	28.3275	28.3465	28.2899	28.5231	28.3304	28.4483
3106	Q06203;D6RCC8;D6RE15	Amidophosphoribosyltransferase	PPAT	29.2197	29.3595	29.3476	29.3302	29.206	29.39	29.2714	29.2839	29.2421	29.0804	29.2421	29.2153	29.3148	29.1433	29.2728
1765	O75368	SH3 domain-binding glutamic acid-rich-like protein	SH3BGRL	29.379	29.3105	29.137	29.0569	29.1455	29.0376	28.9652	28.6942	28.7093	29.0841	29.4442	29.2135	28.8247	28.9896	28.9658
4999	Q9H974-2;Q9H974-3;Q9H974;Q9H974-4	Queuine tRNA-ribosyltransferase subunit QTRTD1	QTRTD1	26.3145	25.3891	25.3396	25.9029	25.9738	25.802	26.0414	26.4221	26.1343	25.7873	26.1415	26.2417	26.6488	26.1033	25.7882
3798	Q6QNY1;A0A087X1N6;J3QRU7;Q6QNY1-2	Biogenesis of lysosome-related organelles complex 1 subunit 2	BLOC1S2	25.9353	26.633	26.0406	25.8419	NaN	26.3901	NaN	25.7432	NaN	26.3303	NaN	25.5767	25.8502	25.6361	25.5289
418	H0Y5G7;A2RRP1-2;A2RRP1;H7C007	Neuroblastoma-amplified sequence	NBAS	25.0994	25.4227	24.3335	24.54	24.6666	24.0105	NaN	24.4895	24.2887	24.6009	23.9919	24.2527	24.0269	23.8496	24.0997
4830	Q9BYC9;I3L2X1;Q9BYC9-2	39S ribosomal protein L20, mitochondrial	MRPL20	24.6591	25.2381	24.7671	24.677	NaN	25.7507	24.1228	24.2125	24.7988	24.6797	NaN	NaN	NaN	NaN	NaN
2855	P61011;P61011-2;G3V4F7;G3V480;G3V346;A0A0D9SFN7;G3V3L9	Signal recognition particle 54 kDa protein	SRP54	28.1309	28.1529	27.7305	28.1122	28.1289	28.2048	28.1822	28.2111	28.1318	28.3047	28.2584	28.205	28.2689	28.2673	28.2867
153	A0A087X1I8;Q7Z3E5-2;Q7Z3E5;H7C3U7;H7BZY2;C9J535;C9JW07;H7BZA2	LisH domain-containing protein ARMC9	ARMC9	25.985	26.4617	25.3712	25.1569	25.6666	26.0397	25.1816	25.0857	24.8012	NaN	25.423	NaN	NaN	NaN	25.809
1869	O95182;M0R0N0	NADH dehydrogenase [ubiquinone] 1 alpha subcomplex subunit 7	NDUFA7	25.2057	25.4314	NaN	25.2269	25.769	25.4115	NaN	NaN	NaN	25.5409	NaN	24.8508	23.9389	24.9671	24.6658
5023	Q9HAV4;H0Y9I3;H0Y3Q8;E2QRM3;H0Y3W3	Exportin-5	XPO5	28.8711	28.3645	28.7577	29.1306	29.0289	28.5491	29.2222	29.1686	28.9627	28.9191	29.1778	29.0947	29.1031	28.8676	28.9423
5618	Q9Y3T9	Nucleolar complex protein 2 homolog	NOC2L	28.6229	28.6915	28.5909	28.8295	28.697	28.7882	28.3676	28.7904	28.8603	28.8333	28.4739	28.3483	28.4426	28.4143	28.3661
3645	Q5T2E6;Q5T2E7;Q5T2E6-2	UPF0668 protein C10orf76	C10orf76	24.6258	24.0275	NaN	24.9392	24.8232	NaN	NaN	23.9767	24.0488	NaN	24.2213	24.0542	NaN	NaN	NaN
945	H0YEF3;E9PN81;Q8TDP1-2;Q8TDP1;E9PKP0;H0YE52;H0YCP5	Ribonuclease H2 subunit C	RNASEH2C	27.0327	27.1248	27.0506	26.6321	26.4864	27.2486	26.8916	26.7385	26.8785	NaN	NaN	25.5081	26.253	26.2478	NaN
14	A0A075B6Q3;Q5H9F3-2;Q5H9F3;Q5H9F3-3;H7C4B2	BCL-6 corepressor-like protein 1	BCORL1	23.4285	NaN	NaN	23.7463	NaN	NaN	23.9871	23.902	24.7757	24.4244	24.4293	23.6332	24.3645	24.1841	24.1632
2698	P50851-2;E9PEM5;P50851;H0YAC6;H0Y9N9;Q8NFP9-3	Lipopolysaccharide-responsive and beige-like anchor protein	LRBA	27.1515	27.3174	27.4297	26.992	26.5154	27.3843	26.7693	26.6103	26.881	27.2074	27.0028	26.8748	26.6744	26.7358	26.5474
3686	Q5VV42-2;Q5VV42	Threonylcarbamoyladenosine tRNA methylthiotransferase	CDKAL1	24.827	24.7013	NaN	24.9923	24.7503	24.3886	24.8935	24.8459	25.2206	24.3437	25.2784	25.3966	25.3802	24.9959	24.856
5104	Q9NR12;Q9NR12-2;D6RF83;H7BYK4;D6RH06;Q9NR12-5;Q9NR12-6;Q9NR12-4;Q9NR12-3;D6RAN1	PDZ and LIM domain protein 7	PDLIM7	27.8704	28.073	NaN	27.6212	27.598	27.7404	27.5339	27.5856	26.9901	NaN	NaN	27.3873	27.5911	27.9495	27.5056
3902	Q7Z4Q2;Q7Z4Q2-2;Q7Z4Q2-3	HEAT repeat-containing protein 3	HEATR3	26.1772	26.7584	26.5199	25.978	25.5179	26.3867	25.8192	25.6719	25.3786	26.0207	26.1905	25.8708	25.7874	25.7461	25.8857
2163	P14324-2;P14324;A0A087WVN4;A0A087X090;A0A087X1D8;A0A087WTP2	Farnesyl pyrophosphate synthase	FDPS	29.7535	29.538	29.7865	29.3294	29.2521	29.31	29.3914	29.5276	29.3561	28.9454	29.5046	29.2511	29.2387	29.0918	29.0724
3519	Q29RF7;Q29RF7-3;H0Y9L9;H0Y9L6;H0Y9X6;Q9NTI5-4;Q9NTI5-3	Sister chromatid cohesion protein PDS5 homolog A	PDS5A	29.2936	29.4804	29.201	29.3355	29.3393	29.5584	29.3219	29.1806	29.2665	29.4601	29.219	29.2871	29.0779	29.1973	29.1544
4303	Q92506	Estradiol 17-beta-dehydrogenase 8	HSD17B8	25.4074	25.8115	25.4817	24.9734	NaN	25.3679	26.1759	24.5115	24.777	25.3641	24.4803	NaN	NaN	23.9193	23.7992
3323	Q14320;B0S8I6;Q9Y247	Protein FAM50A	FAM50A	28.4387	28.7319	28.5949	28.4521	28.4013	28.7598	28.498	28.2031	28.5862	28.8128	28.2083	28.0619	28.48	28.2617	28.1846
1025	F5H8F7;Q9UBL3-3;Q9UBL3;Q9UBL3-2;H0YBF6;H0YAQ0	Set1/Ash2 histone methyltransferase complex subunit ASH2	ASH2L	26.7371	27.0769	26.3942	26.6185	26.5932	26.8647	26.6375	26.2317	26.5698	26.8625	26.4769	26.449	26.2281	26.4246	26.4681
1918	O95721;C9JAF7	Synaptosomal-associated protein 29;Synaptosomal-associated protein	SNAP29	26.3358	26.4368	25.819	26.0898	26.0988	26.2877	26.837	26.5551	26.4521	26.3689	26.1964	26.0411	26.4089	26.3277	26.4673
5144	Q9NSP4;B1AHQ6;Q9NSP4-4;Q9NSP4-2;B1AHQ7;Q9NSP4-3	Centromere protein M	CENPM	26.3832	NaN	NaN	26.7061	NaN	NaN	27.5925	27.5312	27.2505	NaN	NaN	27.5859	27.6608	27.3803	27.338
5101	Q9NQZ2	Something about silencing protein 10	UTP3	26.119	25.832	25.8378	26.2944	26.3152	26.0497	25.822	26.0718	26.1765	26.8232	26.4373	26.4619	26.3835	26.339	26.3445
894	E9PG73;Q13427;C9JN15;Q13427-2;C9JM79;C9JT64;C9J679	Peptidyl-prolyl cis-trans isomerase G;Peptidyl-prolyl cis-trans isomerase	PPIG	25.3891	NaN	24.6406	25.8146	25.746	NaN	25.4643	NaN	25.3112	24.2258	24.6798	24.1752	NaN	23.7786	25.0016
4479	Q96GD4;Q96GD4-5;Q96GD4-4;J3KTD6;J3QLN8;J3KT86;Q96GD4-2;J3QR41;Q96GD4-3;J3KRJ2;J3KRF8;B4DXA6	Aurora kinase B	AURKB	25.7895	27.1155	27.1538	26.9351	26.3409	26.704	27.394	26.9516	27.0001	27.2498	27.1317	27.0025	27.136	27.1421	27.3319
4327	Q92665	28S ribosomal protein S31, mitochondrial	MRPS31	26.9951	27.332	26.9786	27.0034	27.1016	27.042	27.0295	26.9949	26.8866	27.1308	27.4054	27.5153	27.5682	27.511	27.4067
5633	Q9Y4G6;A0A1B0GVU7;H0YMT1;H0YN01	Talin-2	TLN2	26.2545	26.5106	26.2924	27.3497	27.2553	26.919	25.9145	25.9428	26.4291	26.5621	26.2206	26.4548	26.4662	26.5572	26.3636
2172	P14854;K7EQD3	Cytochrome c oxidase subunit 6B1	COX6B1	26.976	27.4233	27.4274	26.6349	27.1403	26.7781	26.5484	26.0866	26.6428	26.8681	27.1143	26.6617	27.1163	26.8425	26.7053
2812	P55795	Heterogeneous nuclear ribonucleoprotein H2	HNRNPH2	26.5266	27.8193	27.3736	26.451	26.2623	27.6264	26.2712	25.8788	26.1038	27.1403	26.6592	26.6773	25.8907	26.4423	26.4101
737	D3YTB1;F8W727;P62910;D3YTI8	60S ribosomal protein L32	RPL32	30.6088	30.2425	29.6688	29.8921	29.8317	29.5513	30.3563	30.0333	30.0393	30.1244	30.2785	30.2292	30.7669	30.699	30.4845
1353	J3KTL2;Q07955;Q07955-3;Q07955-2;J3KSR8;J3QQV5;J3KSW7	Serine/arginine-rich splicing factor 1	SRSF1	31.2334	30.8227	30.8163	31.1679	31.2434	30.8183	31.0465	31.1608	31.3088	30.644	31.3051	31.4446	31.5652	31.456	31.4491
3527	Q2TAY7	WD40 repeat-containing protein SMU1;WD40 repeat-containing protein SMU1, N-terminally processed	SMU1	27.291	27.3187	27.0923	27.127	26.956	27.2569	26.7863	26.8482	26.8208	27.4813	26.8522	26.913	26.9783	27.0334	27.225
1923	O95782-2;O95782	AP-2 complex subunit alpha-1	AP2A1	28.2535	28.4128	28.3288	28.2401	28.2717	28.2727	28.3305	28.415	28.359	28.145	27.9697	28.1865	28.1431	28.115	28.0008
4069	Q8N442	Translation factor GUF1, mitochondrial	GUF1	25.0931	24.6578	25.0485	25.4249	25.3113	25.2304	25.087	25.1985	25.7418	25.153	25.442	25.4164	25.5597	25.4874	25.3735
253	A0A0A0MTS7;Q8WZ42-11;Q8WZ42-4;Q8WZ42-7;Q8WZ42-2;Q8WZ42;Q8WZ42-8;Q8WZ42-13;Q8WZ42-12;Q8WZ42-5;A0A0A0MRA3;Q8WZ42-3;Q8WZ42-10;Q8WZ42-9;Q8WZ42-6;H7C195	Titin	TTN	26.6811	26.5115	26.6491	27.4278	27.5765	26.6224	27.6678	27.2203	27.0875	26.797	27.3534	27.3295	27.6739	27.425	27.4943
1641	O43633;M0R1L7;M0R1T5;M0QXX8	Charged multivesicular body protein 2a	CHMP2A	26.7266	27.1456	26.7274	26.7401	26.4222	26.9619	26.0848	26.4894	26.752	27.3498	26.6037	26.3809	25.0136	26.0393	26.3313
2393	P30101	Protein disulfide-isomerase A3	PDIA3	32.3232	32.5034	32.2413	32.3296	32.3903	32.4796	32.2046	32.2447	32.2344	32.2368	32.3404	32.3171	32.4298	32.1825	32.345
905	E9PHG5;Q6UW02;Q6UW02-2;F8WBE2;C9J8K7;Q8WZ13	Cytochrome P450 20A1	CYP20A1	NaN	24.0733	24.4598	NaN	NaN	24.9104	NaN	23.9059	NaN	NaN	23.5663	NaN	23.6756	NaN	23.8052
1778	O75439;G3V0E4;F8WAZ6;F8WEA6;F8WBE1	Mitochondrial-processing peptidase subunit beta	PMPCB	29.0983	29.1684	29.153	28.8786	29.0403	29.3069	28.8049	29.1189	28.9454	28.9386	29.1565	28.9248	29.0006	28.974	28.8798
2323	P25398	40S ribosomal protein S12	RPS12	31.6156	31.0382	31.1141	31.4755	31.5124	31.0012	31.6728	31.2503	31.8118	30.6564	31.9205	31.6767	31.8968	31.9111	31.8952
4672	Q9BPX3;D6RA93;H0Y9Z8	Condensin complex subunit 3	NCAPG	28.7465	28.9621	28.9645	28.5371	28.5062	28.9223	28.4393	28.734	28.4168	29.1139	28.71	28.5429	28.3347	28.2214	28.2698
498	B1AJQ6;Q86Y82	Syntaxin-12	STX12	26.1849	NaN	26.3571	26.0419	26.0918	26.3067	25.8878	26.075	26.0513	NaN	25.7337	26.3421	26.0995	26.1234	25.3336
5004	Q9H9A5;Q9H9A5-6;Q9H9A5-3;Q9H9A5-2;E9PCN5;Q9H9A5-4;Q9H9A5-5;H7C0K1;H7C1X9	CCR4-NOT transcription complex subunit 10	CNOT10	25.5074	NaN	25.2355	25.7293	25.4241	25.4419	25.2364	25.4085	25.4657	25.036	25.1102	24.4452	25.5718	25.2035	NaN
3338	Q5T1Z4;Q5T1Z8;Q14671-2;Q14671;Q14671-3;H0YEH2;H0YDK8;E9PR38;Q14671-4;H0YDC5;H0YC97	Pumilio homolog 1	PUM1	25.3091	25.692	25.2719	24.9489	25.0199	24.9019	23.8156	24.7486	24.4285	NaN	24.4769	25.2082	25.0064	25.4078	25.0788
3240	Q13435;E9PPJ0;E9PJ04;H0YCG1;E9PJT3;H0YEX5;E9PIL8	Splicing factor 3B subunit 2	SF3B2	30.7562	30.9404	30.8388	30.4526	30.5603	30.8899	30.6317	30.5893	30.5291	30.8698	30.5382	30.3982	30.6226	30.4288	30.3975
258	H0YLI7;Q7Z6K5-2;A0A0A6YYH1;P59780;H0YLX6;H0YN38;H0YMK0;P59780-2	AP-3 complex subunit sigma-2	AP3S2;C15orf38-AP3S2	25.5138	25.7973	25.3854	25.1345	25.0004	25.6477	24.7008	24.7928	24.6336	NaN	NaN	25.4994	NaN	NaN	NaN
2620	P48634;P48634-2;P48634-3;P48634-4	Protein PRRC2A	PRRC2A	26.8829	27.4968	27.2132	26.9129	27.0327	27.1244	27.012	27.157	27.0578	27.6119	27.3188	27.5247	27.4592	27.6237	27.3061
1344	J3KSG2;Q5M775-4;Q5M775;Q5M775-5;Q5M775-3;Q5M775-2;J3KRN9;J3QQM0	Cytospin-B	SPECC1	25.1382	25.1578	25.3692	25.124	25.0121	25.1165	24.8753	NaN	NaN	NaN	NaN	NaN	25.1157	25.0567	24.786
612	C9J0J7;G5E9Q6;P35080-2;C9JQ45	Profilin;Profilin-2	PFN2	25.912	26.3745	26.1227	27.0948	26.5904	26.8358	26.715	25.5411	26.5378	24.3463	25.4169	25.7553	26.9028	25.1208	26.3684
1679	O60256;O60256-3;E7EPA1;O60256-4;O60256-2;C9K0K7;I3L0S1;C9JJS3;C9JDU5;C9JDH0;E7EW35;I3L331;I3L164;I3L4G9	Phosphoribosyl pyrophosphate synthase-associated protein 2	PRPSAP2	28.5788	28.4139	28.3946	28.6354	28.5365	28.3912	28.133	28.4523	28.4953	28.0224	28.5448	28.2322	28.55	28.311	28.3933
3530	Q32P28-4;Q32P28;Q32P28-3;E2QRI1;H7C2W6;Q32P28-2	Prolyl 3-hydroxylase 1	LEPRE1	26.4947	26.5633	26.5953	26.6931	26.8199	26.8434	26.8102	26.2566	26.4776	26.4053	26.3133	26.4421	26.7046	26.6756	26.4864
1011	S4R3T5;F5H5X2;Q6NS38;F5GZZ0;Q6NS38-2	Alpha-ketoglutarate-dependent dioxygenase alkB homolog 2	ALKBH2	24.3454	NaN	23.6373	24.2982	24.2465	NaN	24.6249	24.62	24.6728	24.8435	NaN	24.1647	24.3716	NaN	NaN
1811	O75822;O75822-2;O75822-3;H0YLP3;H0YGJ7	Eukaryotic translation initiation factor 3 subunit J	EIF3J	29.3961	29.4852	29.2723	29.4504	29.4873	29.3919	29.3661	29.34	29.3072	29.6692	29.4315	29.6131	30.0002	29.681	29.7751
3664	Q5TBB1;A0A087WXR7;Q5TBB1-2;A0A087WZJ6	Ribonuclease H2 subunit B	RNASEH2B	26.1057	26.1668	26.1103	25.1163	25.8738	27.24	25.7125	25.528	24.9088	26.0616	25.3708	25.172	25.4836	25.6048	25.5596
2113	P11177-2;P11177;P11177-3;C9J634;F8WF02	Pyruvate dehydrogenase E1 component subunit beta, mitochondrial	PDHB	28.7734	28.2067	28.3406	28.9491	28.8752	28.4249	28.4071	28.0666	28.0735	28.0207	28.3756	28.5569	28.5708	28.4453	28.249
1372	J3QSH4;Q14119;J9JIC7	Vascular endothelial zinc finger 1	VEZF1	24.9573	24.8373	24.3333	24.4638	24.4848	24.9415	NaN	NaN	23.9513	24.4953	24.3671	23.6617	24.669	NaN	NaN
5060	Q9HD47;Q9HD47-2;Q9HD47-4;Q9HD47-3	Ran guanine nucleotide release factor	RANGRF	26.4118	26.8838	26.7008	26.4291	26.2418	26.5337	26.3494	26.5126	26.4895	26.3827	26.039	26.2571	26.3355	26.346	26.205
4131	Q8NC96;F5H2U7;F5GYH1;Q8NC96-2	Adaptin ear-binding coat-associated protein 1	NECAP1	24.6146	25.3312	24.8839	NaN	24.9396	25.204	24.6119	24.591	24.7273	24.9673	24.7879	24.3955	24.7205	24.8256	NaN
3376	Q15019;Q15019-2;Q15019-3;B5MCX3;C9J2Q4;C9JB25;C9J938;C9IY94;C9IZU3;H7C310;H7C2Y0;C9JQJ4;B5MD47;C9JZI2;A0A1B0GXJ2;C9JFT1;F8WB65;C9JT15;C9JSE7	Septin-2	37500	30.2312	30.3241	30.0995	30.21	30.5576	30.2571	30.4461	30.3985	30.3699	30.5322	30.306	30.3799	30.4083	30.5447	30.3815
5081	Q9NPJ3-2;Q9NPJ3	Acyl-coenzyme A thioesterase 13;Acyl-coenzyme A thioesterase 13, N-terminally processed	ACOT13	27.6023	28.1329	28.695	27.6855	27.3223	28.5268	27.3497	27.5951	27.2989	26.6371	26.5194	27.9896	27.7846	27.7159	28.0889
5576	Q9Y2X9-2;Q9Y2X9	Zinc finger protein 281	ZNF281	24.8126	23.9745	24.4303	24.9031	25.38	NaN	25.2373	24.8396	25.4206	NaN	NaN	NaN	25.5445	NaN	25.2104
5203	Q9NW64;Q9NW64-2;E5RJW4;E5RHA8	Pre-mRNA-splicing factor RBM22	RBM22	27.3805	26.8051	26.6767	27.2648	27.2844	26.4876	27.4492	27.4678	27.5174	26.8822	27.4606	27.266	27.4541	27.2821	27.1068
4486	Q96GW9	Methionine--tRNA ligase, mitochondrial	MARS2	26.11	26.4291	26.5409	26.0185	26.1433	26.4484	26.4659	26.6772	26.5848	26.4778	26.5288	26.4461	26.5299	26.3077	26.2794
357	A0A0R4J2E8;A8MXP9;P43243;D6REM6;D6R991;H0Y8T4;B3KM87;P43243-2;Q68E03;D6R8Z5;D6RBI2;D6RBK5;D6RE02;D6RIA2;D6RAM9;D6RAY2;D6RCM3;D6REK4;D6RB45;A0A1B0GX04;D6R9F3;D6RBS2	Matrin-3	MATR3	32.4777	32.5228	32.3722	32.3161	32.2096	32.2965	32.321	32.3638	32.2458	32.0399	32.3604	32.2883	32.2049	32.2403	32.2175
4624	Q99459	Cell division cycle 5-like protein	CDC5L	30.2353	30.6617	30.4271	30.3003	30.3083	30.5251	30.0767	30.1221	30.1784	30.3893	30.339	30.3466	30.293	30.3561	30.2486
4913	Q9H223	EH domain-containing protein 4	EHD4	26.996	27.244	27.1405	26.6433	26.5198	27.7777	26.6839	26.8572	26.4798	26.5248	26.5467	26.7618	26.1794	26.1983	27.3903
1558	O15042-2;O15042;E7ET15;O15042-3;H0Y8D9;E7EW00;H7C4V2;U3KPT1;C9JDJ7;C9J5L1	U2 snRNP-associated SURP motif-containing protein	U2SURP	28.0745	28.0529	27.8779	28.0954	28.0649	28.3168	28.4881	28.1609	28.144	27.9026	28.2214	28.2893	28.239	28.1959	28.4605
5597	Q9Y3B7;Q9Y3B7-2;Q9Y3B7-3;E9PQB6;H0YCD5	39S ribosomal protein L11, mitochondrial	MRPL11	27.445	27.4049	27.4105	27.1724	27.1446	27.508	27.3293	27.1085	27.3446	27.4072	27.4116	26.883	27.0115	27.0937	27.0202
560	B5MBX5;B5MCP4;Q53QV2	Protein LBH	LBH	26.097	25.3872	26.0474	25.2854	24.9612	25.9791	25.7408	25.4839	25.2996	25.289	25.2218	25.0926	24.9799	24.7521	24.8565
1367	J3QRS3;P19105;O14950;P24844;J3KTJ1;P24844-2	Myosin regulatory light chain 12A;Myosin regulatory light chain 12B;Myosin regulatory light polypeptide 9	MYL12A;MYL12B;MYL9	29.0095	29.0655	29.0572	28.8409	28.7826	28.5752	29.074	28.6516	28.2982	28.8034	28.8134	28.5819	28.7217	28.5847	28.6777
4649	Q99653;H0YNG9;H0YLY7;H0YKE7;F5GX29;H0YLX1	Calcineurin B homologous protein 1	CHP1	25.9373	26.4728	25.9425	26.1517	26.0261	26.434	26.3193	26.2613	26.4651	26.3419	26.1617	26.2246	26.6982	26.5372	26.4215
4765	Q9BUT1;D6RFG2;D6R9U8;D6RIR6;Q9BUT1-2;D6RBF6;D6R9P2;Q9BUT1-3	3-hydroxybutyrate dehydrogenase type 2	BDH2	26.1609	26.5394	NaN	26.565	25.7998	NaN	25.8609	NaN	25.5629	NaN	NaN	NaN	NaN	NaN	NaN
4878	Q9GZY8-2;Q9GZY8;A0A0A0MS29;Q9GZY8-5;H7C433;Q9GZY8-4;Q9GZY8-3;C9JHF5;E9PQX8;E9PPW6	Mitochondrial fission factor	MFF	27.583	27.3667	27.9056	27.3894	27.0532	27.5317	27.6487	27.5685	27.7008	27.8146	27.7665	27.7528	27.6449	27.813	27.7572
2314	P24534;C9JZW3;F2Z2G2;F8WF65	Elongation factor 1-beta	EEF1B2	30.8344	29.1512	30.0747	30.4557	30.4686	29.981	30.7752	30.742	30.6746	30.047	30.5451	31.0352	30.928	30.6288	30.7118
2272	P21281;H0YC04;C9JL73;P15313;E5RGH6;H0YAT8;C9J5E3;C9JNS9	V-type proton ATPase subunit B, brain isoform	ATP6V1B2	29.1161	28.9267	28.9051	28.7851	28.7486	28.9718	28.7376	28.7547	28.7523	28.5669	28.7896	28.9455	28.7805	28.8818	28.8489
4051	Q8N1B4;Q8N1B4-2	Vacuolar protein sorting-associated protein 52 homolog	VPS52	NaN	NaN	25.4721	NaN	24.9149	25.4727	25.1087	NaN	NaN	NaN	24.9294	24.6752	NaN	24.2898	24.8404
2663	P49756;P49756-2;P49756-3;E9PQU5;H0YE46;E9PSE8;P49756-4	RNA-binding protein 25	RBM25	29.2527	28.9075	28.7911	29.164	29.4917	29.0456	29.5648	29.357	29.4237	28.8865	29.2167	29.5213	29.7399	29.488	29.0713
2391	P30085;Q5T0D2;P30085-2;E9PJD2	UMP-CMP kinase	CMPK1	27.8207	27.8188	27.4336	27.7121	27.7909	27.5729	28.1196	27.9564	27.8235	27.4833	27.7984	28.091	27.9221	27.6252	27.9956
4252	Q8WUH6	Transmembrane protein 263	TMEM263	26.7353	26.8918	26.9651	26.7548	26.5076	27.0025	26.4693	26.6375	26.5338	27.3392	26.4171	26.4942	26.1963	26.0417	NaN
2469	P35580;P35580-3;P35580-5;P35580-2;P35580-4;E7ERA5	Myosin-10	MYH10	31.8636	32.1344	32.0333	31.6735	31.7771	31.9483	31.7977	31.7896	31.7066	31.9084	31.748	31.7026	31.8077	31.7649	31.5657
3909	Q7Z5L9-2;Q7Z5L9;Q7Z5L9-3	Interferon regulatory factor 2-binding protein 2	IRF2BP2	25.219	25.7083	25.8597	25.344	25.1845	25.3275	24.3535	25.3198	25.3135	NaN	25.3491	25.083	25.2383	25.2757	25.1687
174	A0A096LP75;C4AMC7;Q6VEQ5;A0A096LNU2;A0A096LP26;Q9NQA3;A8K0Z3;A8MWX3	Putative WAS protein family homolog 3;WAS protein family homolog 2;WAS protein family homolog 6;WAS protein family homolog 1	WASH3P;WASH2P;WASH6P;WASH1	25.2045	25.925	NaN	25.4426	NaN	25.3536	24.9158	25.2198	25.2077	25.5482	24.892	25.018	NaN	24.9885	25.0352
2004	P05198;G3V4T5;H0YJS4	Eukaryotic translation initiation factor 2 subunit 1	EIF2S1	30.3799	30.2938	30.524	30.3902	30.6786	30.5307	30.7993	30.4832	30.7453	30.389	30.5162	30.5139	30.8098	30.6705	30.5443
4094	Q8N6N3-3;Q8N6N3-2;Q8N6N3	UPF0690 protein C1orf52	C1orf52	25.3555	25.7027	25.5601	25.2558	24.9134	25.0501	25.2937	25.3311	25.0597	26.0109	25.7604	25.9359	25.8002	25.7502	25.5503
1035	F8VQE1;Q9UHB6-2;Q9UHB6-5;Q9UHB6;Q9UHB6-4;F8VS07;Q9UHB6-3;F8VRN8	LIM domain and actin-binding protein 1	LIMA1	27.9882	28.0098	27.5318	28.1794	28.3522	28.1146	27.7878	27.7396	27.6899	27.6414	27.5991	27.6047	28.019	28.0105	27.937
2159	P13861-2;P13861;H7C330;H7C1L0;H7C4A9;P31323;C9J830	cAMP-dependent protein kinase type II-alpha regulatory subunit	PRKAR2A	29.102	28.948	28.6987	29.2046	29.1228	28.756	29.0136	28.888	28.9953	28.2522	28.5954	28.6773	28.7149	28.8875	28.7833
4611	Q96ST3;H3BP90;H3BNZ3;H3BT34;H3BQ76;H3BQ88;H3BNA0;H3BQL7	Paired amphipathic helix protein Sin3a	SIN3A	28.6433	28.7574	28.6124	28.3185	28.3805	28.4289	28.432	28.4332	28.4278	28.461	28.348	28.3855	28.3514	28.2851	28.2265
5342	Q9UBS4;H7C2Y5	DnaJ homolog subfamily B member 11	DNAJB11	28.2697	27.8375	27.8676	28.3538	27.9237	28.1626	28.2988	28.4403	28.3509	28.2407	28.2899	28.0562	28.3883	28.0887	28.2453
2128	P11766;H0YAG8;D6RFE4;D6R9G2;D6RAY0	Alcohol dehydrogenase class-3	ADH5	30.072	30.3645	30.3458	30.4933	30.4814	30.0338	30.008	29.9477	30.1268	29.1611	30.0723	30.1872	30.2482	30.2392	30.3283
4656	Q99747;Q99747-2;J3KTJ6;J3QS28;J3QKW4	Gamma-soluble NSF attachment protein	NAPG	26.215	26.7617	26.5841	26.2303	26.0418	27.1367	26.0909	25.9292	26.2356	26.5002	26.1062	25.928	26.2462	25.9577	26.214
3825	Q6Y1H2	Very-long-chain (3R)-3-hydroxyacyl-CoA dehydratase 2	HACD2	26.0672	27.3204	26.7941	26.4151	26.3297	26.8344	26.2519	25.9822	25.8758	27.4769	26.7246	26.3319	25.5987	24.766	25.248
2841	P60468;S4R3B5	Protein transport protein Sec61 subunit beta	SEC61B	26.1722	26.3162	26.7167	26.7316	25.9803	26.2881	26.5126	27.0562	26.7383	26.8179	26.2131	26.6409	26.5872	26.6613	26.5787
112	A0A087WYN9;Q7Z478;H0Y8L1	ATP-dependent RNA helicase DHX29	DHX29	27.6899	27.4023	27.2874	27.4547	27.6141	27.6285	27.495	27.8758	27.6046	27.4834	27.5174	27.6669	27.5581	28.1237	27.9415
564	B5MCF9;O00541;O00541-2;B3KXD6;H7C267;H7BYY8	Pescadillo homolog	PES1	28.7975	29.1895	28.7214	28.8483	28.6477	29.1535	29.2474	29.1079	28.9488	29.0307	29.2065	29.0937	29.0599	28.9668	29.1578
4790	Q9BW19;A0A087X1W5;A2AB20;A0A140T9E6	Kinesin-like protein KIFC1	KIFC1	29.2142	29.9027	29.8346	29.7453	29.5382	29.4847	29.6402	29.1816	29.6227	29.475	29.4075	29.2356	29.2627	29.3237	29.3532
3736	Q6IN85-2;Q6IN85;G3V5Z3;H0YIY8;Q6IN85-5;Q6IN85-4;G3V5A2;G3V4R3;G3V231;H0YJN6	Serine/threonine-protein phosphatase 4 regulatory subunit 3A	SMEK1	27.0853	26.1733	26.8437	26.9152	26.9027	26.9028	27.0052	26.9706	27.1746	27.1622	27.1062	27.2008	26.9338	27.0462	27.1228
2867	P61201;P61201-2;B4DIH5;H0YKU5;H0YM03;H0YMC2	COP9 signalosome complex subunit 2	COPS2	28.4545	29.0606	28.732	28.483	28.5825	28.8334	28.3342	28.6444	28.6778	28.5529	28.5506	28.2599	28.4744	28.3528	28.5063
754	D6RB92;Q5JS54-3;Q5JS54;Q5JS54-2	Proteasome assembly chaperone 4	PSMG4	24.3026	NaN	NaN	24.1083	24.0567	NaN	24.1075	NaN	23.8008	NaN	NaN	23.8043	24.1269	23.6796	24.0861
3510	Q16864;Q16864-2	V-type proton ATPase subunit F	ATP6V1F	27.74	27.631	27.5322	27.1275	26.9946	27.305	26.9375	27.0051	27.3439	27.4497	27.4093	26.8002	26.947	27.1427	27.0046
43	A0A087WUB9;Q8WYA6;Q8WYA6-4;Q8WYA6-3;Q8WYA6-2;A2A2P1	Beta-catenin-like protein 1	CTNNBL1	26.8148	27.2265	26.8799	26.6806	26.5436	27.2639	26.5015	26.7297	26.7057	27.059	26.3828	26.8886	26.645	26.4705	26.26
3289	Q13907;Q13907-2;C9JKM8;C9JD53;D6RHC2;D6R9G7;G3XAM1	Isopentenyl-diphosphate Delta-isomerase 1	IDI1	28.4606	28.191	28.5156	28.4873	28.6593	28.4891	28.0229	28.3215	28.4186	28.3494	28.5529	28.3332	28.308	28.3424	28.2325
1301	I3L4C2;Q9UQB8-3;Q9UQB8-5;Q9UQB8-4;Q9UQB8-6;Q9UQB8-2;Q9UQB8;B4DWA1;I3L3C6;I3L2M4;I3L0Y9;I3L0M4;I3L3J7;I3L327;I3L2J6;I3L113;I3L3C5;I3L526;I3L125;I3L1C8	Brain-specific angiogenesis inhibitor 1-associated protein 2	BAIAP2	25.5628	25.884	25.7129	25.3944	25.3425	25.9484	25.3881	24.9974	25.0064	25.8213	25.572	25.3341	25.4605	25.4287	25.5074
4205	X6RK58;Q8TCA0;Q8TCA0-3;A0A0A0MS58;Q8TCA0-2	Leucine-rich repeat-containing protein 20	LRRC20	NaN	24.1417	24.0821	24.0357	23.9044	23.9748	24.1126	24.1292	24.0649	NaN	24.2016	NaN	NaN	NaN	NaN
4652	Q99714;Q99714-2;Q5H928	3-hydroxyacyl-CoA dehydrogenase type-2	HSD17B10	31.4082	31.1809	31.2729	31.5988	31.5459	31.1338	31.0455	30.8753	31.153	31.0574	31.372	31.312	31.2764	31.4283	31.0042
4436	Q96DA6;Q96DA6-2;F2Z3A7;G5E9V2	Mitochondrial import inner membrane translocase subunit TIM14	DNAJC19	25.5678	25.8062	NaN	NaN	NaN	NaN	25.2102	25.2795	25.1657	NaN	NaN	25.2646	24.8527	25.3307	25.1077
1950	P00367;P00367-3;P00367-2	Glutamate dehydrogenase 1, mitochondrial	GLUD1	28.2462	28.2971	28.1266	28.2769	28.1494	28.5735	27.9029	28.1525	27.9434	27.8091	27.8969	28.2045	28.5184	28.4228	27.8746
5652	Q9Y5K6	CD2-associated protein	CD2AP	27.9398	28.2601	27.9091	27.8263	27.8021	28.23	27.9138	27.6341	27.6214	28.1982	27.9608	27.5447	27.8166	27.7566	27.7244
1894	O95400	CD2 antigen cytoplasmic tail-binding protein 2	CD2BP2	25.5218	26.1905	25.6198	25.7894	25.8747	26.3072	25.6214	25.6077	25.4073	25.5065	NaN	25.8504	25.6558	25.6348	NaN
1595	O15381-5;O15381;O15381-3;O15381-2;O15381-4;E7EWK7;E9PH71;E9PGD8;C9JP83;C9J6P7;F8WF01	Nuclear valosin-containing protein-like	NVL	26.6577	26.5042	26.0993	26.8604	27.006	26.5411	26.5504	26.8987	26.6835	26.8614	26.9605	26.934	26.856	27.1954	27.0878
3047	Q01105;A0A0C4DFV9;Q01105-3;Q01105-4;B2REB7	Protein SET	SET	29.5123	29.0801	29.2323	28.7767	29.0798	28.8879	28.8123	28.9602	28.7586	29.3092	28.9934	28.6587	28.9381	28.5616	28.6478
3534	Q3B7T1-5;Q3B7T1;Q3B7T1-3;H0Y353;Q3B7T1-4	Erythroid differentiation-related factor 1	EDRF1	23.3676	NaN	23.4639	23.5424	23.4966	NaN	24.4782	23.7758	23.8921	23.594	NaN	NaN	NaN	NaN	NaN
1976	P04040	Catalase	CAT	29.3092	29.1388	29.1674	28.9281	28.905	29.0214	28.8022	28.9798	29.036	28.9701	29.2279	29.0097	28.6575	28.7902	28.8112
4519	Q96IZ0;H0YHP5;H0YI16;A0A0B4J260;F8W1M8	PRKC apoptosis WT1 regulator protein	PAWR	26.7045	26.9138	26.9151	26.6615	26.5963	26.8762	26.7612	26.7259	26.1129	26.9286	26.9348	26.4317	26.4849	26.3458	26.4716
3141	Q0VDF9;H7C2A1;B0YIZ1	Heat shock 70 kDa protein 14	HSPA14	28.0289	28.1403	27.8696	28.2649	28.3023	28.0944	28.188	28.2021	28.1213	28.1227	28.4083	28.3432	28.242	28.5104	28.2445
1238	H3BPK3;H3BPQ4;Q16775-2;Q16775;H3BQW8;Q16775-3	Hydroxyacylglutathione hydrolase, mitochondrial	HAGH	27.051	27.8235	27.3868	26.6369	26.3232	27.2227	26.604	26.5547	26.574	26.7488	26.5546	26.7852	26.7688	26.4756	26.4664
3451	Q15645;H0YAL2;Q15645-2	Pachytene checkpoint protein 2 homolog	TRIP13	28.5739	28.2735	28.3216	28.2559	28.0994	28.2826	28.0353	28.3103	28.1526	28.3614	27.8126	28.1336	28.3813	28.1376	27.8558
4118	Q8NBL1;F8WEW4;B4DVA9;H7C5H0	Protein O-glucosyltransferase 1	POGLUT1	NaN	NaN	NaN	25.2395	25.2064	25.7559	24.6598	NaN	NaN	25.4803	25.2362	24.9349	23.4359	24.7336	25.1436
1278	I3L0E3;Q9Y2R5;E9PE17	28S ribosomal protein S17, mitochondrial	hCG_1984214;MRPS17	26.3295	26.0733	25.9215	26.7405	26.7614	26.7223	26.885	27.1982	26.9586	25.9648	26.6451	27.0067	26.9237	26.6721	26.7738
4259	Q8WUR7;H0Y996;H3BMR1;Q8WUR7-2;Q8WUR7-3;H3BQZ5	UPF0235 protein C15orf40	C15orf40	25.2456	25.8474	25.5468	25.1519	24.9798	25.5482	NaN	24.4024	24.742	25.4674	NaN	25.1363	25.267	25.1475	25.1229
2786	P54652	Heat shock-related 70 kDa protein 2	HSPA2	25.3682	NaN	NaN	25.7846	26.3329	NaN	NaN	25.353	NaN	NaN	NaN	27.1801	27.0534	26.7612	27.444
1197	H0YKT8	Proteasome subunit beta type	PSMA4	25.4028	NaN	24.4476	25.2388	NaN	24.1058	NaN	NaN	25.6538	NaN	NaN	25.5865	25.8203	25.2055	25.4609
876	E9PC69;Q7KZI7-15;Q7KZI7-5;Q7KZI7-16;Q7KZI7-4;Q7KZI7-9;Q7KZI7-11;Q7KZI7-8;Q7KZI7;E7ETY4;Q7KZI7-10;Q7KZI7-13;Q7KZI7-7;Q7KZI7-2;Q7KZI7-12;Q7KZI7-14;Q7KZI7-3;Q7KZI7-6	Serine/threonine-protein kinase MARK2	MARK2	25.1723	25.03	25.2442	25.777	24.9661	25.095	25.7837	25.8275	25.6044	25.521	25.8221	25.4651	24.8825	25.0131	25.7742
3504	Q16762;B1AH48	Thiosulfate sulfurtransferase	TST	26.7021	26.8099	26.5576	25.9147	26.1033	26.1075	25.5143	25.7555	26.0567	26.5486	26.0107	26.2848	25.799	26.1215	NaN
5674	Q9Y5Z9-2;Q9Y5Z9	UbiA prenyltransferase domain-containing protein 1	UBIAD1	24.7244	26.7681	27.3639	NaN	26.7367	NaN	25.1212	25.2867	NaN	24.6311	NaN	NaN	NaN	NaN	NaN
3234	Q13416;C9JK08;B8ZZ80	Origin recognition complex subunit 2	ORC2	26.2627	26.526	26.2784	26.3556	25.9414	26.5355	26.2218	26.2061	26.1145	26.5806	26.2534	26.0631	25.865	25.6681	25.7276
3407	Q15185-4;Q15185;A0A087WYT3;Q15185-3;B4DDC6;Q15185-2	Prostaglandin E synthase 3	PTGES3	30.8781	29.873	30.0325	31.17	31.0544	30.3323	31.2074	31.0328	30.9929	30.2422	31.0432	31.1933	31.2099	31.2232	31.2136
1729	O60888-3;O60888;O60888-2;C9IZG4;C9IZQ5	Protein CutA	CUTA	28.0095	28.1796	27.4092	27.7839	27.2483	28.6449	27.4202	27.584	27.2396	27.4031	27.6728	26.9116	27.4022	27.7098	27.5626
4299	Q8WZA0;Q8WZA0-2;K7ES95	Protein LZIC	LZIC	26.3675	25.9934	26.3435	25.9989	26.166	26.1589	25.4916	25.722	26.145	26.2939	25.8786	NaN	NaN	24.8829	NaN
1651	O43708;G3V267;G3V5T0;A0A0C4DFM0;G3V4T6;O43708-2;O43708-3;G3V3B9;A0A0A0MR33;H0YJN8	Maleylacetoacetate isomerase	GSTZ1	25.3175	25.8662	25.9392	26.2623	26.3265	25.7819	24.8673	25.1896	25.1116	NaN	NaN	NaN	26.0085	25.8274	NaN
3695	Q5VYK3;J3KN16;R4GMY1;F6XAQ5;R4GMY3	Proteasome-associated protein ECM29 homolog	ECM29;KIAA0368	29.2599	29.3261	29.117	29.3001	29.1826	29.2978	29.1827	29.3766	29.3355	29.4466	29.3398	29.3078	29.3942	29.2817	29.2621
3476	Q15942;H0Y2Y8;Q15942-2;C9IZ41;H7C3D3;C9JJK5;H7C3R3	Zyxin	ZYX	28.8128	28.9029	28.6029	29.0422	29.1084	28.8565	28.6445	28.5767	28.7654	28.2412	28.4223	28.7745	28.8133	29.0942	28.8418
2962	P63173;J3KT73;J3QL01;J3KSP2	60S ribosomal protein L38	RPL38	30.2026	30.371	30.1257	30.493	30.2586	30.2856	30.0418	30.1842	30.3692	30.3579	30.1017	30.1234	30.2165	29.9867	30.085
4850	Q9BZH6;S4R3Z0;S4R3P9	WD repeat-containing protein 11	WDR11	27.296	26.5049	27.0393	26.6686	26.4188	NaN	26.0726	NaN	NaN	26.8727	26.6271	26.3888	26.4659	26.066	26.3164
228	A0A0A0MSG0;A6NGB9	WAS/WASL-interacting protein family member 3	WIPF3	26.4105	26.5928	26.8526	26.5528	26.4938	26.7881	26.533	26.1132	26.6399	26.7819	26.2587	26.5557	26.388	26.3739	26.2694
5638	Q9Y4W6;K7EP56	AFG3-like protein 2	AFG3L2	28.5928	28.5329	28.2822	28.4852	28.4591	28.6106	28.2492	28.3957	28.2972	28.8178	28.4518	28.3981	28.0504	28.2171	28.0996
5619	Q9Y3U8;J3QSB5;J3KTD3	60S ribosomal protein L36	RPL36	28.7677	29.6268	28.6241	29.5412	29.8475	28.7104	29.733	29.7982	30.0095	28.4419	29.6481	30.0775	29.857	30.0196	29.6839
2387	P30048-2;P30048	Thioredoxin-dependent peroxide reductase, mitochondrial	PRDX3	30.6929	30.4951	30.3845	30.2554	30.337	30.7268	30.0906	30.2843	30.1438	30.3558	30.7249	30.2498	30.3799	30.2137	30.2404
2325	P25685;P25685-2;M0R080;M0QYT3;M0QXK0;M0R1D6;M0QZD0;M0R128;A0A1B0GX60	DnaJ homolog subfamily B member 1	DNAJB1	28.6923	28.8189	28.6124	28.4562	28.5915	28.8159	28.9094	28.6581	28.6434	28.9552	28.7826	28.7182	28.9102	28.8284	28.7311
5132	Q9NRY5;E7ESJ7;E5RGF9;E5RHI8;E5RFK2;E5RK42;E5RHP2	Protein FAM114A2	FAM114A2	26.2022	26.4081	26.1282	26.3485	26.3579	26.7234	25.8962	25.959	26.3696	26.5024	26.3118	26.2544	25.9483	25.9936	26.1926
3479	Q16186;A0A087WX59;A0A087WUX6	Proteasomal ubiquitin receptor ADRM1	ADRM1	27.6822	28.3032	28.4674	27.7507	27.9317	27.9841	27.4253	27.4909	27.6431	28.2073	27.7251	28.0491	27.7437	27.7695	27.5893
4968	Q9H6T3-2;Q9H6T3;Q9H6T3-3	RNA polymerase II-associated protein 3	RPAP3	27.5138	27.7915	27.3884	27.4819	27.4715	27.4618	27.3095	27.2765	26.7614	27.5113	27.5366	27.4141	27.4139	27.494	27.3704
1090	G1AUC5;Q6NXS1;E7EMN6;P41236;E7EUI7	Protein phosphatase inhibitor 2-like protein 3;Protein phosphatase inhibitor 2	PPP1R2P3;PPP1R2	27.4611	28.1411	28.1312	28.1793	27.9062	27.7869	26.9118	27.8706	27.4431	27.2127	27.7854	27.5144	28.0879	27.8778	27.926
4313	Q92558;Q5SZK4;Q5SZK5;Q5SZK3	Wiskott-Aldrich syndrome protein family member 1	WASF1	25.497	26.0284	25.7346	25.4622	25.5851	26.226	24.9774	25.233	25.3181	26.1579	26.0243	25.2323	25.2788	25.3691	25.2505
3058	Q01780;Q01780-2;K7EJ37	Exosome component 10	EXOSC10	28.5993	28.5879	28.4239	28.4917	28.3822	28.1518	28.1901	28.0647	28.0729	28.5114	28.2462	28.3057	28.5342	28.1914	28.386
3206	Q13158	FAS-associated death domain protein	FADD	25.5898	25.573	25.3114	25.0195	26.3528	25.5851	25.8075	25.5403	25.7794	26.3155	25.2552	26.3274	26.3774	26.4661	26.0591
3028	P98170;B1AKU2	E3 ubiquitin-protein ligase XIAP	XIAP	25.4889	25.1517	25.2071	25.8663	25.9882	25.4507	25.9021	25.8185	25.9028	25.2089	25.9319	25.7718	25.6995	26.1994	26.0867
765	D6RGI3;D6RER5;Q9NVA2;Q9NVA2-2;D6RDU5;H0Y961;D6RDP1;D6R9Y6;H0Y9G8	Septin-11	40787	29.3122	29.4862	29.3176	29.4463	29.6734	29.6959	29.3523	29.4629	29.3112	29.1219	29.3789	29.409	29.2673	29.4208	29.3685
5441	Q9UK73;H3BT12	Protein fem-1 homolog B	FEM1B	NaN	NaN	23.7896	23.842	NaN	23.6354	24.6116	24.0703	23.8534	23.7931	23.9153	NaN	NaN	NaN	23.8951
3020	P84090;G3V279	Enhancer of rudimentary homolog	ERH	31.0685	31.3008	30.7152	30.8081	30.8345	30.9987	30.4999	30.8434	30.9909	30.8234	30.9575	30.5519	30.9436	30.5744	30.6066
2631	P49137-2;P49137	MAP kinase-activated protein kinase 2	MAPKAPK2	24.4738	NaN	NaN	24.6448	NaN	NaN	25.2267	24.7844	24.8435	NaN	NaN	NaN	NaN	NaN	NaN
223	A0A0A0MS70;H0Y4G9;A0A0A0MST0;Q99836-5;Q99836;Q99836-6;A0A0A0MSI9;Q99836-2;Q99836-3;Q99836-4	Myeloid differentiation primary response protein MyD88	MYD88	26.252	26.4972	26.2862	25.8671	26.0228	26.532	25.8716	26.0097	25.9871	26.4623	26.053	25.9139	25.8432	26.2273	25.6309
2529	P41208;Q12798	Centrin-2;Centrin-1	CETN2;CETN1	NaN	25.073	25.3945	NaN	NaN	NaN	24.937	NaN	24.0082	23.7205	NaN	NaN	NaN	NaN	NaN
2347	P27361;E9PBK7;E9PQW4;P27361-2;P27361-3;B3KR49;E9PJF0;H0YEX6;E9PRH7;H0YDH9;K7ELV1;K7EN18;P31152;Q16659	Mitogen-activated protein kinase 3;Mitogen-activated protein kinase	MAPK3	25.9438	25.8976	25.4406	25.9707	25.7291	26	25.3433	25.8444	26.0942	25.0511	25.7496	25.4803	25.7963	25.6356	25.1924
4510	Q96I59;H0YEL9;E9PRK2;Q96I59-2;H0YE96	Probable asparagine--tRNA ligase, mitochondrial	NARS2	25.9801	25.7126	26.0874	25.3331	25.8755	26.4818	25.345	25.8604	25.5022	26.1219	25.4038	NaN	25.5821	25.4839	25.2203
1387	K7EIY6;Q9BV68-2;Q9BV68;U3KQF4	E3 ubiquitin-protein ligase RNF126	RNF126	25.83	NaN	26.6151	25.7966	26.0884	NaN	25.8654	25.85	26.1418	NaN	25.1339	25.1903	25.2725	25.6408	25.9362
1942	O96007	Molybdopterin synthase catalytic subunit	MOCS2	25.7488	25.1303	25.4625	26.0878	26.0022	25.1342	25.8085	26.1733	26.2106	25.8879	26.0232	26.2453	25.5318	26.3587	25.4657
3724	Q6DKJ4;Q6DKJ4-3;Q6DKJ4-2;I3L4V6;A0A0G2JQK5;A0A0C4DGI2	Nucleoredoxin	NXN	28.0647	28.5016	28.1166	28.4546	28.4976	28.3362	28.1567	28.1717	28.0465	28.2954	28.279	28.0947	28.2324	28.242	27.9298
51	A0A087WUQ6;P07203;P07203-2	Glutathione peroxidase;Glutathione peroxidase 1	GPX1	27.9047	28.0182	27.8994	28.4761	28.3935	28.6077	27.7729	27.8701	27.6342	27.5242	27.9805	28.0557	28.2248	28.2789	28.0669
5021	Q9HAU0;Q9HAU0-2;Q9HAU0-4;Q9HAU0-6;B4DJX4;Q9HAU0-5;Q9HAU0-8;A0JP02;Q9HAU0-3;H0YGJ6;H0YG48;Q9HAU0-7;F5H1X3	Pleckstrin homology domain-containing family A member 5	PLEKHA5	27.9054	28.2553	28.0302	27.5459	27.301	27.8202	27.5637	26.9889	27.5555	28.1454	27.4732	27.7389	27.2758	27.5239	27.0632
5458	Q9UKY7;Q9UKY7-2;H0Y8K3;D6R9V8;D6RFH2;Q9UKY7-3;D6RAV0;D6RDN0	Protein CDV3 homolog	CDV3	28.6087	28.3817	28.5029	28.6989	28.7561	28.4335	28.6911	28.6319	28.907	28.3806	28.686	28.813	28.6536	28.9805	28.6838
2727	P51692;K7EK35;P42229-2;P42229;K7EIF9;C9J4I3;K7EM17	Signal transducer and activator of transcription 5B;Signal transducer and activator of transcription;Signal transducer and activator of transcription 5A	STAT5B;STAT5A	24.8956	25.0503	24.996	24.7557	24.6027	24.6107	NaN	24.2113	24.2631	24.277	NaN	NaN	25.0027	24.6629	NaN
5264	Q9NZ09-2;Q9NZ09;Q9NZ09-4;A0A0D9SG79;Q9NZ09-3	Ubiquitin-associated protein 1	UBAP1	24.4188	24.0483	23.9367	24.5247	24.694	24.2766	24.3764	24.3708	24.3842	24.3527	24.9174	24.9302	NaN	NaN	24.9507
2569	P45877	Peptidyl-prolyl cis-trans isomerase C	PPIC	NaN	26.7363	25.9395	NaN	NaN	25.8919	NaN	NaN	NaN	25.8703	25.8909	25.5541	25.3598	25.0567	25.1063
4753	Q9BUE6;Q9BUE6-2;Q5TBE2;Q5TBE9	Iron-sulfur cluster assembly 1 homolog, mitochondrial	ISCA1	NaN	24.5043	NaN	NaN	24.1596	24.3277	23.9088	23.9822	24.2199	NaN	NaN	NaN	NaN	NaN	NaN
1253	H3BUW2;H3BTR4;Q96BT3-2;Q96BT3	Centromere protein T	CENPT	24.2497	24.8188	24.6736	24.3941	NaN	NaN	24.4122	23.8716	23.9968	NaN	NaN	NaN	NaN	NaN	NaN
1383	K7EIN2;Q9BRJ7;K7ENA3;W4VSQ8;Q9BRJ7-2	Protein syndesmos	NUDT16L1	23.9573	NaN	NaN	24.4459	NaN	NaN	25.0645	25.4907	24.93	25.2929	NaN	NaN	NaN	NaN	NaN
401	A0A1B0GV47;Q7Z4S6-3;Q7Z4S6-5;Q7Z4S6-2;Q7Z4S6;Q7Z4S6-4;Q7Z4S6-6;H0YIM7;Q2M1P5	Kinesin-like protein KIF21A	KIF21A	24.7227	NaN	NaN	25.0098	NaN	NaN	NaN	NaN	NaN	NaN	24.2375	24.2662	NaN	24.1333	24.8588
4219	Q8TDN6	Ribosome biogenesis protein BRX1 homolog	BRIX1	28.8831	29.3744	29.0632	29.3562	29.2501	29.309	29.0084	28.9766	28.9256	29.2752	29.0405	29.008	29.0859	29.0125	29.0456
213	A0A0A0MRV0;Q9P2E9;Q9P2E9-2;Q9P2E9-3;A0A087WVV2;F8W7S5;A0A087WU26;A2A2S5;V9GY78;H0YDJ4;H9KV85;E9PN67;C9J066;Q8N4C6-6;Q8N4C6-11;Q8N4C6-4;Q8N4C6-9;Q8N4C6-2;Q8N4C6;Q8N4C6-5;Q8N4C6-10;Q8N4C6-7	Ribosome-binding protein 1	RRBP1	29.2226	29.1237	29.2594	29.1824	29.2342	29.1994	28.9879	29.2361	29.0084	29.3876	29.0392	28.876	29.2132	29.0951	29.0943
1770	O75391;I3L0X5;I3L4C3;I3L0Q5	Sperm-associated antigen 7	SPAG7	25.8618	26.417	25.7063	25.8729	25.2696	24.8754	25.3601	25.2901	25.0538	24.9599	25.4959	25.3546	25.1174	25.1432	NaN
4691	Q9BQP7;Q5QPE8;Q5QPE7	Mitochondrial genome maintenance exonuclease 1	MGME1	25.9554	25.9586	25.5778	25.827	25.8249	25.9304	25.1012	25.7941	25.2194	NaN	25.7561	25.626	25.9245	25.975	25.5325
658	C9JJ19;P82930	28S ribosomal protein S34, mitochondrial	MRPS34	27.312	27.4972	27.2079	27.3883	27.633	27.4203	27.7713	27.4675	27.7496	27.2991	27.4663	27.5619	27.4483	27.6301	27.5627
5017	Q9HA77;H0YFF0;A0A087WWV1;F5H579	Probable cysteine--tRNA ligase, mitochondrial	CARS2	25.5272	26.0637	25.3613	25.502	25.0816	25.868	NaN	NaN	NaN	25.2654	24.7645	25.0546	NaN	NaN	25.5339
3789	Q6PJ69;H0YGS7;H0YG27;K7EJ59;K7EM44	Tripartite motif-containing protein 65	TRIM65	24.872	25.1124	25.3712	24.7586	24.5374	24.8809	24.5354	24.7778	25.2339	24.4938	25.144	24.3905	24.4122	24.4088	24.2405
2685	P50402;Q5HY57;F8WEQ1	Emerin	EMD	29.1735	29.0001	28.7595	29.0969	29.1203	28.4111	28.7241	28.972	28.7903	28.2331	28.7455	28.7608	28.7367	28.5587	28.5184
2648	P49458;E9PE20;P49458-2	Signal recognition particle 9 kDa protein	SRP9	28.4335	26.1143	27.6801	28.7065	28.9784	27.4356	29.2937	28.6717	28.9583	27.3051	28.8889	28.9175	28.7306	29.2055	29.1013
2304	P23381;P23381-2;G3V3H8;G3V3Y5;G3V277;G3V423;G3V5U1;G3V456;H0YJP3;G3V3P2;G3V227;G3V2Y7;G3V4C7;G3V4N8;G3V5W1;G3V3S7;G3V3X0;G3V2F2;G3V3R3;G3V4S4;G3V313;G3V339;G3V2C0	Tryptophan--tRNA ligase, cytoplasmic;T1-TrpRS;T2-TrpRS	WARS	30.1499	30.3568	30.3585	29.9734	30.2349	30.3342	30.1663	29.9449	29.8571	30.0381	30.184	30.0657	30.3736	30.1443	30.0486
2490	P36551;P36551-2;H0YA22;D6RER6	Oxygen-dependent coproporphyrinogen-III oxidase, mitochondrial	CPOX	27.2018	27.521	26.8441	27.1383	27.0889	27.2839	26.9702	27.188	26.8214	27.2383	27.0741	26.7993	27.0465	26.6532	27.0053
3132	Q08752;H0Y8J0	Peptidyl-prolyl cis-trans isomerase D	PPID	28.8902	28.59	28.4686	28.832	28.985	28.9722	29.3551	29.104	29.1354	28.729	28.8617	28.8825	28.9539	28.9072	28.9176
3725	Q6DKK2;K7EJA1	Tetratricopeptide repeat protein 19, mitochondrial	TTC19	24.6894	24.3687	24.9341	24.3274	24.4958	24.8214	24.6752	24.0256	24.2455	NaN	24.8876	NaN	23.6173	24.1481	24.2698
3341	Q14677-2;Q14677-3;Q14677;H0YD52	Clathrin interactor 1	CLINT1	28.4588	29.061	28.497	28.601	28.4821	28.6605	28.3912	28.3104	28.4755	28.4961	28.5662	28.589	27.8463	28.5332	28.5008
2779	P53999	Activated RNA polymerase II transcriptional coactivator p15	SUB1	26.8352	26.2652	NaN	26.2532	24.902	NaN	27.8983	26.4666	26.9508	25.8582	NaN	26.2693	28.0169	27.4628	27.2893
2971	P67809;H0Y449;C9J5V9;Q9Y2T7	Nuclease-sensitive element-binding protein 1	YBX1	30.7696	30.8997	31.1046	30.6826	30.527	30.3942	30.8871	30.9371	30.6611	31.0884	31.2129	31.1237	30.9773	30.8151	30.8477
4837	Q9BYI3-3;Q9BYI3;H7C0W7;B8ZZA2;C9JTA1;Q8IXS8	Hyccin	FAM126A	NaN	NaN	NaN	24.6054	24.4828	NaN	NaN	23.3247	NaN	NaN	NaN	NaN	23.728	NaN	NaN
3	A0A024R4E5;Q00341;H0Y394;H7C0A4;C9J5E5;C9JIZ1;C9JZI8;C9JHZ8;C9JES8;H7BZC3;H7C2D1;C9JHS7;C9JT62;C9JK79;C9JBS3;C9JEJ8;C9JHN6;C9JQ82;C9JMQ6;C9JHS9;C9J739;H7C3D0	Vigilin	HDLBP	28.1788	28.2464	28.0268	27.8099	27.623	28.2037	28.0074	28.2263	28.5096	28.194	28.291	28.2069	28.1004	28.1922	28.3016
1257	H7BXF5;Q9H0E3;Q9H0E3-3;Q9H0E3-2	Histone deacetylase complex subunit SAP130	SAP130	25.4215	26.017	25.6972	25.5824	25.2562	25.8734	24.5966	25.2112	25.4543	25.7172	25.6128	24.9908	25.3817	25.0908	25.9064
4739	Q9BTT6;Q9BTT6-2;Q5T0G3	Leucine-rich repeat-containing protein 1	LRRC1	26.8154	26.3681	27.0848	26.8655	26.9276	27.2502	26.5434	26.5948	26.4495	26.5179	26.6144	26.7953	27.018	26.5732	26.5851
5047	Q9HCE5;A0A0D9SF88;A0A0D9SFW0;D6RBL4	N6-adenosine-methyltransferase subunit METTL14	METTL14	NaN	25.4949	25.2914	NaN	NaN	NaN	NaN	24.8137	25.0118	25.2331	NaN	NaN	NaN	NaN	NaN
5112	Q9NRF9	DNA polymerase epsilon subunit 3	POLE3	NaN	27.1597	27.6465	27.214	27.5126	NaN	NaN	27.4582	27.3768	26.8371	26.922	26.7233	27.1771	27.0693	27.2459
3880	Q7LBR1	Charged multivesicular body protein 1b	CHMP1B	NaN	26.19	26.498	NaN	NaN	NaN	25.7775	NaN	24.272	NaN	NaN	NaN	25.3399	NaN	NaN
4741	Q9BTV4;V9GY05	Transmembrane protein 43	TMEM43	27.9844	28.5092	28.2485	27.7288	27.2056	28.1152	27.5535	27.6623	27.3588	28.2546	27.6877	27.6601	27.4303	27.3192	27.253
4641	Q99584	Protein S100-A13	S100A13	27.6255	27.7917	27.3574	26.7972	27.0397	27.6039	26.4901	26.7922	27.4382	27.5121	27.4015	26.8734	26.6081	26.6125	27.2823
5177	Q9NVE7;A0A0G2JR38;E9PHT6;H0YA26;H0Y9E4;H0YA31;H0YA02;A0A0G2JQS7;D6RJF3	Pantothenate kinase 4	PANK4	25.9157	25.7944	25.8143	25.8832	26.0035	25.7301	26.0616	25.6806	26.0477	26.0071	26.0728	26.2108	26.1506	26.1285	25.6176
4954	Q9H501;A0A087WX71	ESF1 homolog	ESF1	26.6512	26.828	26.5858	26.9807	26.7903	26.7348	26.7509	26.5622	26.8405	26.7326	27.1409	27.0896	27.1056	26.9728	27.0595
5274	Q9NZJ7-2;Q9NZJ7;H0Y8C3;H7C196;Q9NZJ7-3	Mitochondrial carrier homolog 1	MTCH1	26.0254	25.625	25.9833	25.6512	26.4006	25.5019	25.6209	25.7019	25.5734	25.8805	NaN	23.8387	24.2708	NaN	NaN
3417	Q15365;F8VTZ0;H3BSP4;C9K0A2;F8WC71	Poly(rC)-binding protein 1	PCBP1	31.496	31.1676	31.2535	31.3892	31.5613	31.4668	31.3076	31.367	31.3757	31.1954	31.7274	31.9506	31.8647	31.8259	31.6413
5603	Q9Y3D0;H3BNV7;J3KS95;J3QLT9	Mitotic spindle-associated MMXD complex subunit MIP18	FAM96B	25.8495	25.5609	NaN	26.1191	25.8625	25.9717	26.35	27.5781	26.2652	26.0909	25.7792	26.0955	26.0171	25.8309	26.0562
2899	P62244;I3L3P7;I3L246;H3BV27;H3BT37;I3L303;H3BVC7	40S ribosomal protein S15a	RPS15A	24.5055	NaN	NaN	26.5328	27.5281	25.039	27.4442	27.6545	27.4546	27.0995	26.4013	27.7706	28.0359	27.7248	27.7214
23	K7ERP4;A0A087X2I2;A0A087WT12;P36969-2;P36969;K7EJ20;A0A0A0MTT1;K7EKX7;R4GNE4;K7ENB4;A0A087X247	Glutathione peroxidase;Phospholipid hydroperoxide glutathione peroxidase, mitochondrial	GPX4	27.2632	27.1711	26.6713	27.7412	27.7668	27.2209	27.4917	27.5687	27.3866	27.2551	27.5677	27.992	27.7362	27.9365	27.93
4229	Q8TED1;E7ETY7;J3KNB5	Probable glutathione peroxidase 8;Glutathione peroxidase	GPX8	26.8007	26.8532	25.9494	27.1098	27.028	26.9135	27.0696	27.1468	27.0486	26.5208	26.7946	27.3502	27.555	27.7599	27.1456
2164	P14373;P14373-2;A0A0G2JIZ4;A0A140T9B9;A0A140T9N6;A0A140T9V9;H0Y551;A0A140T9Q6	Zinc finger protein RFP	TRIM27	23.5169	25.0337	25.1343	24.5809	24.8581	24.5957	25.2313	25.1893	24.8336	NaN	24.7539	25.2897	25.2177	25.2071	25.0585
1335	J3KRC4;Q8TCD5;J3KSX6;Q8TCD5-2;J3KSY6	5(3)-deoxyribonucleotidase, cytosolic type	NT5C	25.9887	26.4179	25.8972	25.4154	NaN	26.3262	25.6122	25.5149	NaN	25.527	26.1233	25.7487	25.6297	25.658	25.2188
3901	Q7Z4H8;Q7Z4H8-2;Q7Z4H8-3;H0YEM3	KDEL motif-containing protein 2	KDELC2	26.1773	26.4169	26.3371	26.1345	26.1239	26.5769	26.1805	26.3618	26.2148	26.1015	26.1571	26.0165	26.1067	26.1092	26.0343
288	E7EW77;E7EP65;A0A0C4DG21;F8WAL6;Q9NYB9-2;Q9NYB9-4;Q9NYB9;B7Z836;E9PEZ7;Q9NYB9-3;H7C3Q7;H0Y6B5;E7EUA1;F8WAU3;F8WCD7;F8WAZ8;F8WBL5;F8WEB9	Abl interactor 2	ABI2	26.3214	26.6542	26.2504	26.3235	26.2693	26.6089	26.4283	25.7602	26.2291	26.7402	25.7241	26.1677	26.2466	26.2828	26.0552
2409	P30837;P00352	Aldehyde dehydrogenase X, mitochondrial	ALDH1B1	28.8645	28.8104	28.8327	28.8309	28.8103	28.8826	28.4109	28.6482	28.7588	28.7601	28.7585	28.8066	28.9552	28.8622	28.7443
486	A8MXV4	Nucleoside diphosphate-linked moiety X motif 19, mitochondrial	NUDT19	25.3463	25.7633	25.4632	25.1887	24.9574	25.4877	25.0269	24.6407	25.3297	25.6897	25.2091	25.2989	24.7976	24.9543	24.9198
144	A0A087X0W9;Q8N6M0;Q8N6M0-2;A0A0C4DH76	OTU domain-containing protein 6B	OTUD6B	26.3091	26.3631	26.367	26.6206	26.962	26.2868	26.3972	26.6716	26.3505	26.2494	26.325	26.2425	26.0425	25.5572	26.2032
4872	Q9GZS3;H0YN81;H0YL19;H0YMF9;H3BQA8;H0YM76;H0YLA1	WD repeat-containing protein 61;WD repeat-containing protein 61, N-terminally processed	WDR61	28.6461	28.6185	28.7608	28.5662	28.6415	28.9499	28.2162	28.3134	28.4489	28.503	28.5846	28.7393	28.781	28.7936	28.5088
2778	P53992;G5EA31;P53992-2	Protein transport protein Sec24C	SEC24C	28.1614	28.3946	28.3491	28.0549	28.0023	28.2474	28.1935	28.2302	28.0184	28.0355	28.0762	27.948	28.1988	28.0147	27.8633
3056	Q01658	Protein Dr1	DR1	26.252	26.5188	26.3715	26.2201	26.2119	26.7647	26.0414	26.1319	26.2541	26.5523	26.3011	NaN	26.4457	25.6845	25.6764
2002	P05161;A0A096LPJ4;A0A096LNZ9	Ubiquitin-like protein ISG15	ISG15	25.623	25.667	24.7719	NaN	25.6495	26.0898	NaN	NaN	24.3292	25.2061	24.7213	25.2315	25.0435	NaN	25.6998
5359	Q9UET6;B7Z4K4;Q9UET6-2	Putative tRNA (cytidine(32)/guanosine(34)-2-O)-methyltransferase	FTSJ1	25.3245	NaN	25.3747	25.4226	25.3284	NaN	25.3852	25.5083	25.3429	NaN	24.9746	25.0326	25.2069	24.8148	NaN
1827	O75955;O75955-2;A0A140T9R1;A0A140T9W4;A2AB10;A0A140T9X0;A2AB12;A2AB09;A0A140T974;A2AB13;A0A0G2JJQ6;A0A140T959;A2AB11;A0A140T9C3;A0A140T907;A0A140T9B1;A0A140T957;A0A140T910;A0A140T905;A2ABJ5	Flotillin-1	FLOT1	29.0019	28.9841	28.5515	28.3855	28.4394	28.6108	28.5316	28.5527	28.7476	28.6677	28.5075	28.2453	28.2384	28.2834	28.0233
3073	Q02750;Q02750-2;H3BRW9	Dual specificity mitogen-activated protein kinase kinase 1	MAP2K1	28.5271	28.4466	28.5926	28.3267	28.7812	28.3494	28.3873	28.3635	27.0467	28.4916	28.3829	28.4637	28.1515	28.4229	28.1997
585	B7Z5N5;Q15796-2;Q15796;K7EJX0;P84022-2;H3BVD1;P84022-3;O15198-2;O15198;H0YMP2;H0YL71;H3BP09;K7ERC7;K7ESI8;K7EL92	Mothers against decapentaplegic homolog;Mothers against decapentaplegic homolog 2;Mothers against decapentaplegic homolog 3	SMAD2;SMAD3	25.1774	26.0458	NaN	25.347	24.74	NaN	24.3433	24.5827	24.4101	NaN	NaN	NaN	24.5377	25.2302	25.1592
543	B4DR61;P61619;P61619-3;F8W776;Q8TC24;Q9H9S3-2;Q9H9S3-3;Q9H9S3;H7C1Q9;C9JXC6;H7C069;A6NK38;F2Z2C7;A6NIF9;C9JJV4	Protein transport protein Sec61 subunit alpha isoform 1	SEC61A1	26.9461	25.4297	25.8812	26.6948	26.602	26.1738	26.9665	26.7157	26.9357	26.2715	26.5229	27.0812	26.7407	26.8783	26.6546
4184	Q8NHZ8	Anaphase-promoting complex subunit CDC26	CDC26	NaN	NaN	25.874	NaN	NaN	25.6858	NaN	NaN	NaN	25.0901	NaN	25.3802	NaN	NaN	NaN
2424	P31942-2;P31942;P31942-3;P31942-4;P31942-6;P31942-5	Heterogeneous nuclear ribonucleoprotein H3	HNRNPH3	30.7257	30.9977	30.4623	30.434	30.324	30.9229	30.4782	30.4713	30.3363	30.6149	30.7492	30.3726	30.0131	30.1615	30.4154
1051	F8VXG7;Q99590-2;Q99590;A0A0A0MTP7	Protein SCAF11	SCAF11	25.63	25.8043	26.3425	25.9657	26.0033	25.9223	25.623	25.6825	26.0751	26.2548	25.9819	25.1745	25.3536	25.5787	25.3607
1568	O15118;K7EQ23;O15118-2	Niemann-Pick C1 protein	NPC1	25.1725	25.1862	25.018	NaN	24.584	25.1905	25.2886	NaN	24.5349	NaN	24.164	24.7002	NaN	NaN	24.3888
167	A0A087X2I1;P62333;H0YJC0;H0YJS8;H0YJX2;H0YJE9;H0YJT1	26S protease regulatory subunit 10B	PSMC6	30.4053	30.5037	30.5809	30.1923	30.3448	30.5391	30.3874	30.1494	30.2937	30.4535	30.471	30.3008	30.1899	30.2188	30.2547
1664	O43815;O43815-2	Striatin	STRN	26.8993	27.3109	27.0054	26.8494	26.3702	27.2682	25.8729	26.5145	26.431	27.044	26.7859	26.7548	27.0365	26.5411	26.6878
3471	Q15843	NEDD8	NEDD8	26.0895	23.6961	25.3571	27.4071	27.9845	25.0799	27.8894	27.8118	27.7927	24.6976	27.5218	27.0205	27.6798	27.0783	27.8497
1050	F8VXC8;Q8TAQ2-2;Q8TAQ2-3;Q8TAQ2;F8VZW6	SWI/SNF complex subunit SMARCC2	SMARCC2	27.694	28.0093	28.1016	27.4192	27.3319	27.8526	27.2933	27.3748	27.2413	27.9638	27.6502	27.5356	27.0627	27.4124	27.6026
4038	Q8IZ73;Q8IZ73-2;A0A087WXE2	RNA pseudouridylate synthase domain-containing protein 2	RPUSD2	25.2978	25.5628	25.2411	25.3668	25.4961	25.5558	25.9578	25.4494	25.2752	25.5829	25.8911	26.0741	25.4679	25.4861	25.3348
654	C9JIF9;P13798;H7C393;H7C1U0;C9JLK2;F8WEH5;H0YFE5	Acylamino-acid-releasing enzyme	APEH	28.8589	29.5352	29.0687	28.6793	28.4419	29.1465	28.7664	28.5175	28.511	28.8556	28.747	28.8099	28.5508	28.5609	28.4897
2222	P17987;E7ERF2;E7EQR6;F5H282;F5GZ03;F5GZI8;F5GYL4;F5H7Y1	T-complex protein 1 subunit alpha	TCP1	32.2113	32.4456	32.4084	32.4558	32.4144	32.6451	32.2682	32.2307	32.2813	32.2032	32.5777	32.2944	32.3193	32.3416	32.2769
1570	O15127;H3BV04;H3BN93;H3BUB6;H3BPL9	Secretory carrier-associated membrane protein 2	SCAMP2	28.019	28.1861	28.1343	27.6598	27.7761	27.9246	27.4835	28.0719	28.1523	27.7327	27.7788	27.6165	27.7281	27.5578	27.6734
2729	P51809-3;P51809;P51809-2;E5RH06	Vesicle-associated membrane protein 7	VAMP7	26.636	26.6861	26.6531	26.5262	26.3193	26.8269	26.7354	26.7285	26.5719	26.5949	26.2729	26.383	25.9443	26.2065	26.2838
2427	P31948;P31948-2;P31948-3;F5H783;F5GXD8;H0YGI8	Stress-induced-phosphoprotein 1	STIP1	32.5029	32.2248	32.1445	32.4149	32.6425	32.1592	32.2744	32.5454	32.449	32.3678	32.6406	32.5858	32.579	32.6208	32.5967
2987	P78346;P78346-2;Q5VU11;Q5VU10	Ribonuclease P protein subunit p30	RPP30	27.5367	27.636	27.7584	27.285	27.1776	27.7691	27.3705	27.2624	27.1014	27.3725	27.3598	27.2649	27.1217	27.5287	27.5168
1776	O75436;S4R3Q6;O75436-2;S4R2Y3	Vacuolar protein sorting-associated protein 26A	VPS26A	28.5936	28.3118	28.3812	28.0211	28.1069	28.3669	27.9647	28.2164	28.0752	28.2641	28.3168	28.2566	27.922	28.0729	28.0166
5517	Q9UPU5;A0A0U1RQI9	Ubiquitin carboxyl-terminal hydrolase 24	USP24	26.8859	26.8401	26.7353	26.6933	26.4589	27.0536	26.6168	26.7629	26.5648	26.7326	26.843	26.8552	26.2211	26.363	26.2096
2826	Q5SQP8;P56545;P56545-2;A0A087WYL1	C-terminal-binding protein 2	CTBP2	28.2583	28.694	28.3834	28.5032	28.3152	28.5097	28.0545	28.118	28.1844	28.1357	28.3611	28.5105	28.4464	28.4883	28.3437
1725	O60869-2;O60869-3;O60869	Endothelial differentiation-related factor 1	EDF1	29.0935	28.4039	28.6355	28.7723	28.7536	28.8196	29.2304	29.5577	29.0149	28.6483	28.668	28.7473	28.8426	29.1914	28.9317
2937	P62875	DNA-directed RNA polymerases I, II, and III subunit RPABC5	POLR2L	26.5756	NaN	26.5231	26.0756	26.6626	NaN	26.4152	NaN	26.8634	NaN	26.5669	26.9013	26.8484	26.8723	26.7912
4810	Q9BXB1-2;Q9BXB1;E9PK51	Leucine-rich repeat-containing G-protein coupled receptor 4	LGR4	26.47	26.8231	25.7004	NaN	NaN	NaN	25.6916	25.5449	25.4175	NaN	NaN	NaN	25.2207	NaN	25.3786
4971	Q9H6Z4-3;Q9H6Z4;B7Z7F3;Q9H6Z4-2;K7EN31;K7EIJ4;K7ENJ2;K7EID7;K7ENB9;K7EPW1;K7ESQ0;K7EMH9;K7EMT3	Ran-binding protein 3	RANBP3	28.3721	28.7038	28.4817	28.3754	28.4522	28.624	28.1744	28.1998	28.4663	28.2229	28.5583	28.5148	28.4182	28.4705	28.3479
1285	I3L1P8;Q02978;Q02978-2	Mitochondrial 2-oxoglutarate/malate carrier protein	SLC25A11	29.1111	28.905	28.7178	28.3827	28.2203	28.7305	28.5093	28.6286	28.48	28.6683	28.2849	28.386	28.2051	28.2651	28.2749
2331	P26038;V9GZ54	Moesin	MSN	30.7267	31.1475	30.7214	31.0603	31.1695	30.9308	30.6102	30.5314	30.6122	30.7019	30.9675	30.7568	30.997	30.9825	30.878
80	H0YMB3;H0YLV5;A0A087WWM4;F8WAN9;H0YNJ6;Q9P2T1;Q9P2T1-2;Q9P2T1-3;H0YK13;H0YN22;H0YK71;H0YMW6;H0YLB8;H0YNH0;H0YL68;H0YNS9;H0YMR9;H0YMV5	GMP reductase;GMP reductase 2	GMPR2	25.8096	25.7923	25.3913	25.7994	25.644	25.1167	25.4923	NaN	25.1167	NaN	24.8333	NaN	25.3623	24.9402	25.8119
2576	P46013	Antigen KI-67	MKI67	25.8598	26.0673	26.373	26.1219	25.7556	26.2114	26.096	26.4082	26.4388	26.3449	26.6422	26.4311	NaN	25.8041	26.1552
5200	Q9NW08-2;Q9NW08;F8VRU2	DNA-directed RNA polymerase III subunit RPC2	POLR3B	25.1927	25.9747	25.1259	25.4899	25.0478	25.5523	24.9726	NaN	24.8779	25.1029	25.3201	25.1931	25.1242	24.9099	25.4008
1943	O96008;O96008-2;K7EJ57;K7EKG4	Mitochondrial import receptor subunit TOM40 homolog	TOMM40	27.989	26.2097	26.7859	28.3546	28.2592	25.7528	28.6435	28.4842	28.5478	26.2234	27.9343	28.3001	28.5469	28.2535	28.5341
3491	Q16555;Q16555-2;E5RFU4;D6RF19	Dihydropyrimidinase-related protein 2	DPYSL2	31.4109	31.6029	31.4225	31.2122	31.0067	31.1772	31.204	31.2142	31.0929	31.2292	31.1534	31.2499	30.9778	31.0033	31.077
5687	Q9Y696	Chloride intracellular channel protein 4	CLIC4	29.9864	29.9156	29.972	29.841	29.7839	29.7772	29.5567	29.6354	29.6763	29.7529	29.9847	29.8979	29.9762	29.7412	29.7323
3064	Q01970;Q01970-2	1-phosphatidylinositol 4,5-bisphosphate phosphodiesterase beta-3	PLCB3	28.2479	28.4881	28.2738	27.8157	27.8086	28.2588	28.0224	27.8462	28.0035	28.3575	28.1032	27.8273	27.7902	27.521	27.681
1392	K7EQ77;K7EK78;K7EP35;K7EMT4;Q86Y39;Q86Y39-2	NADH dehydrogenase [ubiquinone] 1 alpha subcomplex subunit 11	NDUFA11	25.5839	24.4369	24.6985	25.4542	24.9798	24.6491	25.6731	25.277	25.591	NaN	25.7617	25.2203	24.9103	25.1517	25.2333
5640	U3KQS7;V9GZ56;Q9Y4Z0;U3KQK1;M0QXB0	U6 snRNA-associated Sm-like protein LSm4	LSM4	25.7248	26.4441	26.1325	25.5594	25.7291	26.6374	25.272	25.0162	25.0466	26.5568	26.379	25.9119	25.7189	25.2483	25.1356
3927	Q86TP1;Q86TP1-2;Q86TP1-5;Q86TP1-4;Q86TP1-3;Q5SZF2;Q5SZG1;Q86TP1-6;Q86TP1-7	Protein prune homolog	PRUNE	25.5185	26.2229	26.0541	25.7336	25.6518	26.0206	25.7532	25.2861	NaN	25.578	NaN	NaN	25.7371	NaN	NaN
1787	O75525-2;O75525;E5RG12;H0YAQ3;E5RJZ9;H0YAQ1	KH domain-containing, RNA-binding, signal transduction-associated protein 3	KHDRBS3	26.6818	26.3149	26.3396	26.3243	26.5515	26.4345	24.8258	25.9556	24.9292	26.0208	26.3988	26.6565	26.1523	26.6348	26.5966
1379	K4DI93;Q13620-1;Q13620;Q13620-3;A6NE76;REV__H0Y4Y6;REV__A2A288-3;REV__A2A288-4;REV__A2A288	Cullin-4B	CUL4B	29.0869	29.1759	28.8102	28.7278	28.798	28.9255	28.4821	28.5316	28.6051	28.6206	29.0516	28.9605	28.7835	28.9415	28.7817
2154	P13667;C9JMN9	Protein disulfide-isomerase A4	PDIA4	31.1841	31.5732	31.3564	31.1571	31.3971	31.4206	31.1327	31.0456	31.1197	31.4046	31.3791	31.1744	31.2004	31.2423	31.2472
1515	O14530-2;O14530;B8ZZX4;F8WCJ3;F8WBV5;G3XAJ4	Thioredoxin domain-containing protein 9	TXNDC9	27.8244	27.9028	27.5811	27.4577	27.4523	27.7951	27.8208	27.391	27.8021	27.9494	28.0025	28.1546	27.6437	27.9605	27.9992
3808	Q6UVJ0	Spindle assembly abnormal protein 6 homolog	SASS6	NaN	23.6075	NaN	23.9071	NaN	NaN	24.5937	24.5897	NaN	NaN	NaN	NaN	NaN	NaN	NaN
3217	Q13243;B4DJK0;B4DUA4;Q13243-3;G3V5K8;Q13243-2	Serine/arginine-rich splicing factor 5	SRSF5	27.9984	28.0739	27.994	27.9296	28.0425	27.8255	28.3116	28.1919	27.7814	28.1144	28.2597	28.0949	28.0461	27.8275	28.3123
884	E9PER6;Q6A1A2;O15530-5;O15530-2;O15530-3;O15530;O15530-4;H3BQ10	Putative 3-phosphoinositide-dependent protein kinase 2;3-phosphoinositide-dependent protein kinase 1	PDPK1;PDPK2P	23.5436	NaN	24.0083	24.2952	24.2928	NaN	NaN	NaN	NaN	NaN	24.6027	24.2626	24.3738	24.3569	24.5138
2464	P35269;M0QXD6;M0R0Z3;M0R0R9	General transcription factor IIF subunit 1	GTF2F1	27.1954	27.6525	27.4789	27.2036	27.253	27.3715	27.418	27.5082	27.5787	27.5263	27.6041	27.498	27.3229	27.5711	27.5074
2852	P60983;G3V4P8;G3V3X4;M0QYG8;M0R1D2;M0R0C1;M0QYJ8;O60234	Glia maturation factor beta	GMFB	27.2758	26.8417	27.1958	27.4619	27.6521	27.1409	27.3856	26.9529	27.1961	27.3284	28.0006	27.4061	27.81	27.8815	28.0005
2879	P61758;B4DWR3	Prefoldin subunit 3	VBP1	28.3739	28.4267	28.2818	28.4243	28.4454	28.1338	28.7602	28.7932	28.5241	27.974	28.5955	28.59	28.3924	28.4101	28.5391
5611	Q9Y3I1;Q9Y3I1-3;Q9Y3I1-2;F8WBR0;F8WDR9	F-box only protein 7	FBXO7	24.5049	NaN	NaN	23.6319	23.6428	NaN	25.0165	24.8977	24.9858	NaN	24.4777	24.3299	24.7005	24.3835	24.5081
5054	Q9HCU5;B5MC98;H7C2N7;F8WCS5	Prolactin regulatory element-binding protein	PREB	25.6956	26.0381	25.8565	26.142	26.146	25.8131	24.9975	25.2766	25.4809	25.6682	25.9561	26.2537	26.0721	25.983	25.406
5429	Q9UJX3-2;Q9UJX3;H0YIW2	Anaphase-promoting complex subunit 7	ANAPC7	26.6679	26.6031	26.4602	26.6636	26.7365	26.8533	26.6466	26.8284	26.6454	26.8741	26.6604	26.7443	26.8595	26.955	26.7869
2661	P49750;P49750-4;P49750-3;H0YIQ2;F8VU51;H0YI23	YLP motif-containing protein 1	YLPM1	27.5359	28.114	27.997	27.414	27.4799	27.9013	27.3474	27.4225	27.3189	28.01	27.4845	27.5041	27.5294	27.3326	27.4748
1534	O14802;Q7Z755	DNA-directed RNA polymerase III subunit RPC1	POLR3A	26.4098	26.3154	26.0623	26.2447	26.1005	26.2677	26.3633	26.2631	26.287	25.7467	26.0894	25.9486	26.1058	26.0315	25.9925
1865	O95149;H3BUB4;H3BRI5;H3BSK1;H3BQR0;H3BTA6	Snurportin-1	SNUPN	25.1758	26.0654	26.3212	25.8245	25.9415	26.1327	25.4628	24.9729	25.3787	25.6281	25.9342	25.4578	25.6489	25.8202	25.878
2788	P54709;C9JA36;P54709-2;C9JXZ1;H7C547;F8WBY4;H7C4L9	Sodium/potassium-transporting ATPase subunit beta-3	ATP1B3	28.4919	28.3258	28.2272	28.0651	28.3816	28.1009	28.6526	28.4453	28.267	28.1554	28.699	28.5017	28.2248	28.3702	28.4816
1767	O75376-2;O75376;A0A088AWL3;E7EVU5;E7EW50;J3KS51;O75376-3;E7EVK1;J3KRE4;J3QKP0	Nuclear receptor corepressor 1	NCOR1	25.6608	25.907	25.5625	25.7546	25.3407	25.8012	25.1479	25.1425	25.2023	26.2141	25.3708	25.7311	25.5135	25.2163	25.3243
4262	Q8WUX9;E5RJI3;E5RIU9;Q8WUX9-2	Charged multivesicular body protein 7	CHMP7	25.8484	26.9776	26.236	NaN	NaN	26.4267	26.1562	26.1032	NaN	25.5894	25.4862	NaN	25.8034	25.7199	26.1742
3129	Q08380;K7EP36;K7ESM3;K7EKQ5;K7EJY8;K7EQT9;K7ES75;K7EN99;K7ERZ6;K7EJD3	Galectin-3-binding protein	LGALS3BP	27.4307	27.2016	27.2561	27.322	27.4213	27.0352	27.4637	27.5621	27.2199	27.3481	27.5603	27.6369	27.3934	27.2191	27.3179
3277	Q13724;Q13724-2;C9J8D4;C9JDQ1;B8ZZE2	Mannosyl-oligosaccharide glucosidase	MOGS	28.6336	28.8068	28.6717	28.4782	28.373	28.6986	28.0838	28.2094	28.0694	28.7393	28.4311	28.6411	28.7246	28.5451	28.4073
4654	Q99733;Q99733-2;C9JZI7;C9J6D1;E9PNW0;E9PJJ2;E9PS34;E9PNJ7;A8MXH2;E9PKT8;E9PP22;H0YCI4;E9PKI2;C9J1B1	Nucleosome assembly protein 1-like 4	NAP1L4	29.615	29.6275	29.6495	29.7825	29.7567	29.7632	29.3987	29.328	29.2423	29.7423	29.6646	29.6838	29.6719	29.752	29.6958
5318	Q9P2R3;Q9P2R3-4;Q9P2R3-2;I3L3P8;K7EPT2	Rabankyrin-5	ANKFY1	28.5156	28.4312	28.267	28.0383	28.2697	28.2447	28.3971	27.9999	28.257	28.0974	28.016	28.4437	28.0298	28.0115	28.0163
4730	Q9BTA9-2;Q9BTA9;Q9BTA9-5;A0A0A0MRT2;Q9BTA9-3;J3QTA0;C9JD58	WW domain-containing adapter protein with coiled-coil	WAC	25.9706	26.1345	26.0203	25.806	25.4651	NaN	25.7226	25.8831	25.7357	25.5241	26.1825	25.4607	25.2975	25.6392	24.6713
736	F6U1T9;D3YTA9;P63098;H7BYZ3	Calcineurin subunit B type 1	PPP3R1	26.4434	27.2683	27.0972	26.3377	26.0449	27.1009	26.2559	26.3919	26.5435	26.7197	26.9902	25.9606	25.7538	26.1391	25.802
688	C9JYM0;O75817	Ribonuclease P protein subunit p20	POP7	25.0691	24.592	NaN	24.7826	24.4846	NaN	24.6745	NaN	25.134	NaN	NaN	25.2456	24.9437	24.8572	25.3192
1288	I3L1R7;Q99447-4;Q99447;Q99447-3;I3L2Q1;Q99447-2;I3L1L9;I3L1C4;I3L3V9	Ethanolamine-phosphate cytidylyltransferase	PCYT2	25.6295	25.7891	25.344	NaN	NaN	25.1704	25.3096	25.0527	25.1617	NaN	NaN	NaN	NaN	NaN	NaN
2338	P26583;D6R9A6	High mobility group protein B2	HMGB2	31.6542	31.4757	31.4418	31.7367	32.1142	31.278	31.4786	31.5001	31.3631	31.6288	31.2574	31.4705	31.3507	31.2239	31.174
1491	O00471;A0A0A0MSI8;F8W9B8;G3V377;G3V4Z7	Exocyst complex component 5	EXOC5	26.4764	26.5231	25.9066	26.1442	25.7056	26.5228	26.0667	26.4107	26.1871	25.4653	25.0945	25.9787	26.0102	25.8491	25.8875
1834	O76031;H0YM48;H0YK07	ATP-dependent Clp protease ATP-binding subunit clpX-like, mitochondrial	CLPX	29.85	30.1166	29.7951	29.6319	29.53	29.7524	29.4844	29.6989	29.5579	29.9662	29.7107	29.5057	29.4659	29.4966	29.5879
3711	Q68CZ2;Q68CZ2-2;E9PCX8;C9JHU5;Q68CZ2-3;Q68CZ2-4;C9JWN9;C9JTD0;H0Y4U1;F8VV64;A0A087WWW7;E9PGF5;E9PF55;Q63HR2-5;Q63HR2-2;Q63HR2-6;Q63HR2;Q63HR2-4;Q9HBL0	Tensin-3	TNS3	27.0614	26.7919	27.4253	27.6409	27.599	27.5742	26.8348	26.5713	26.6894	27.0373	27.1514	27.1909	27.5477	27.354	27.0466
3125	Q08209-3;Q08209-2;Q08209;E7ETC2;Q08209-5;E9PPC8;E9PK68;Q08209-4;Q5F2G0;G3V111;H0YB02;H0YB04	Serine/threonine-protein phosphatase 2B catalytic subunit alpha isoform;Serine/threonine-protein phosphatase	PPP3CA	27.1895	27.7577	27.0624	26.4969	26.7553	26.8824	26.2618	25.9486	26.6269	27.0831	27.206	26.9248	26.4602	26.8858	26.35
3994	Q8IVS2	Malonyl-CoA-acyl carrier protein transacylase, mitochondrial	MCAT	25.9009	25.6025	25.8713	25.6583	25.4866	25.8247	25.7282	25.6217	25.4997	25.3111	25.6058	NaN	NaN	NaN	NaN
4114	Q8NBF2;Q8NBF2-2	NHL repeat-containing protein 2	NHLRC2	27.225	27.6214	27.0911	27.0642	26.5534	26.8483	26.9239	26.6588	26.6711	26.9519	27.1819	26.97	26.5443	25.8797	26.8669
2168	P14625;Q96GW1;Q58FF3;H0YIV0;F8W026;F8VPC7	Endoplasmin	HSP90B1	32.8274	33.041	32.831	32.7231	32.7837	32.9634	32.8433	32.8362	32.7683	32.8171	32.775	32.6176	32.8542	32.6539	32.7067
4004	Q8IWX8;J3QK89	Calcium homeostasis endoplasmic reticulum protein	CHERP	28.2535	28.3879	28.1413	28.1315	28.1418	28.3136	28.8307	28.8425	28.3486	28.0679	28.4357	28.2319	28.2409	28.2096	28.3796
3319	Q14257;Q14257-2;H0YL43;A8MXP8	Reticulocalbin-2	RCN2	29.7018	29.635	29.5023	29.5442	29.455	29.4099	29.8276	29.5309	29.7804	29.2291	29.6124	29.7443	29.813	29.7502	29.7693
2097	P10586-2;P10586;H0Y6Z7;H0Y4H1;H0Y7Z9;H0Y380;A2A437	Receptor-type tyrosine-protein phosphatase F	PTPRF	25.4193	25.3526	25.2303	25.2322	25.4502	25.1688	25.6188	25.8375	25.499	25.7989	25.6708	25.1758	24.8328	25.6093	25.5126
3191	Q13084;A2IDC7;Q4TT37;A2IDC6	39S ribosomal protein L28, mitochondrial	MRPL28	NaN	NaN	23.4424	24.5189	24.4815	23.5377	NaN	NaN	NaN	NaN	24.0701	NaN	25	24.7518	24.815
2356	P28070	Proteasome subunit beta type-4	PSMB4	28.5057	28.9556	28.4462	28.4592	28.338	28.4424	27.6006	28.3513	27.8273	28.243	28.7991	28.5265	28.3649	28.5	28.2348
2179	P15170-2;P15170-3;P15170;H3BR35;Q8IYD1;H3BSV8	Eukaryotic peptide chain release factor GTP-binding subunit ERF3A;Eukaryotic peptide chain release factor GTP-binding subunit ERF3B	GSPT1;GSPT2	30.7543	31.0194	30.9077	30.5894	30.6798	31.1013	30.3352	30.6483	30.3335	31.1051	31.0164	30.5915	30.5937	30.4799	30.6452
4924	Q9H2U1-2;Q9H2U1;Q9H2U1-3;E7EWK3;H7C5F5;A0A0G2JQU7;A0A0G2JRP3;H7C514	ATP-dependent RNA helicase DHX36	DHX36	27.9873	27.7828	27.4894	28.0194	27.8398	27.9364	28.3347	28.1458	28.2411	27.7731	27.9585	28.0727	27.8933	27.9272	27.802
3072	Q02543;M0R117;M0R0P7	60S ribosomal protein L18a	RPL18A	26.5995	NaN	25.1007	27.8451	26.2143	26.022	25.5044	26.2786	27.5398	26.3322	28.586	28.4141	27.3365	28.6478	27.5747
2739	P52294;C9JYI4;C9J352;C9JWD9;F2Z3G4;C9J4U1	Importin subunit alpha-5;Importin subunit alpha-5, N-terminally processed	KPNA1	25.6514	25.5396	25.3465	26.2142	25.9742	26.1219	25.9695	25.8841	25.9882	26.0433	26.047	26.1626	26.4041	26.2523	25.9744
5357	Q9UEG4	Zinc finger protein 629	ZNF629	NaN	NaN	23.5221	23.4463	23.0407	23.7068	NaN	NaN	NaN	NaN	NaN	23.2117	23.0882	NaN	23.0834
3967	Q86X83-2;Q86X83;F8WBW1;F8WC41	COMM domain-containing protein 2	COMMD2	27.1025	26.602	26.8193	27.6087	27.5763	26.9103	26.9928	26.6788	26.464	26.7068	26.9407	27.0576	26.8535	26.8419	26.4577
3918	Q7Z7H5-3;Q7Z7H5;Q7Z7H5-2;F8W7F7	Transmembrane emp24 domain-containing protein 4	TMED4	25.9583	26.8802	NaN	25.9447	25.9926	27.5551	25.7748	26.2562	25.8143	25.9954	NaN	25.6416	25.61	25.6632	NaN
746	D6R9Z7;P15954	Cytochrome c oxidase subunit 7C, mitochondrial	COX7C	26.889	27.2746	26.8342	26.9984	26.7903	26.8416	26.5555	NaN	NaN	NaN	NaN	NaN	26.2586	NaN	NaN
4757	Q9BUJ2-2;Q9BUJ2;A0A0A0MRA5;B7Z4B8;Q9BUJ2-4;Q9BUJ2-3;M0R3F1;M0QYZ0;M0QYI8;M0QZV6;M0R0K8;M0R203;M0QYM5;M0R247;A0A087X1I2	Heterogeneous nuclear ribonucleoprotein U-like protein 1	HNRNPUL1	29.5153	29.7214	29.3849	29.3967	29.3377	29.2191	29.2793	29.2477	29.2646	28.9126	29.3742	29.4991	29.3756	29.3485	29.204
1724	O60832;O60832-2;C9IYT0;H7C0M1;H7C2Q9;H7C2Q2;H7BZF2	H/ACA ribonucleoprotein complex subunit 4	DKC1	29.7018	29.822	29.7708	29.7126	29.6152	30.0548	29.9424	29.6967	29.7318	29.8118	30.0543	29.8066	29.9837	30.0945	30.1424
4061	Q8N335;C9JM46;C9K0P5;C9JFA7;P21695-2;P21695	Glycerol-3-phosphate dehydrogenase 1-like protein;Glycerol-3-phosphate dehydrogenase [NAD(+)]	GPD1L	25.776	25.3319	NaN	25.5355	25.9091	26.3678	25.4595	25.4727	25.5549	NaN	25.6266	25.6188	25.2559	24.9619	25.4919
3925	Q86TB9-4;Q86TB9;Q86TB9-2;Q86TB9-3	Protein PAT1 homolog 1	PATL1	25.5914	25.7887	26.0352	25.5872	25.4279	26.0281	25.2914	25.1488	25.6777	25.7685	25.8072	25.5151	25.7833	25.2437	25.4399
882	E9PEB5;Q96AE4;Q96AE4-2;C9JSZ1	Far upstream element-binding protein 1	FUBP1	30.7697	30.7579	30.8384	30.696	30.7445	31.0385	30.6125	30.4943	30.5033	30.7183	30.6149	30.6108	30.9609	30.8063	30.8517
1700	Q5SRN1;O60508	Pre-mRNA-processing factor 17	CDC40	26.3942	26.6367	26.794	26.3804	26.1434	26.58	NaN	25.8376	26.1463	26.1708	26.4419	26.4482	26.3672	26.3568	26.4922
5351	Q9UDR5;F8WAH1;F8WE53	Alpha-aminoadipic semialdehyde synthase, mitochondrial;Lysine ketoglutarate reductase;Saccharopine dehydrogenase	AASS	27.8744	27.4272	27.52	27.5026	27.3689	26.9502	27.4909	27.809	27.6207	27.5839	27.6467	27.6891	27.6594	27.7866	27.7464
4288	Q8WXF1-2;Q8WXF1;X6RDA4	Paraspeckle component 1	PSPC1	29.4339	29.8534	29.2092	29.3276	29.2957	29.5446	29.2724	28.9663	28.9378	29.1328	29.4952	29.4577	29.4088	29.122	29.4029
1066	F8W1U7;Q8N6T3;E5RHT6;F8VWH9;Q8N6T3-4;Q8N6T3-5;Q8N6T3-3;Q8N6T3-2;E5RHC5;E5RHH7;F8VWB3	ADP-ribosylation factor GTPase-activating protein 1	ARFGAP1	25.6871	25.8201	25.6471	NaN	NaN	26.2026	25.9614	25.6318	25.581	25.7466	25.7536	25.2586	25.1777	NaN	25.3281
3962	Q86X10-3;Q86X10;A2A2F0;Q86X10-2;A0A0J9YW54;Q86X10-4	Ral GTPase-activating protein subunit beta	RALGAPB	25.4042	25.855	25.5002	25.4809	25.3065	25.5422	25.6721	25.4368	25.1226	NaN	NaN	24.6602	NaN	NaN	24.7772
4191	Q8TAF3;Q8TAF3-4;Q8TAF3-3;Q8TAF3-5;Q8TAF3-2;C9JC24;F8W9K4;F8W7Q3	WD repeat-containing protein 48	WDR48	25.7166	25.8341	25.4939	24.9545	25.444	25.8352	25.4754	25.7301	25.3595	25.3757	25.0558	24.1923	NaN	25.0688	25.2817
1861	O95067;H1UBN3;H0YMP3	G2/mitotic-specific cyclin-B2	CCNB2;CCNB2V	25.8724	26.1821	25.6934	26.3897	26.2603	26.2663	26.2003	26.6192	25.9893	26.5073	26.4103	26.5452	26.6374	26.1633	26.0274
5283	Q9NZW5;B8ZZG1;C9J4Q3;C9JGI8	MAGUK p55 subfamily member 6	MPP6	27.307	27.8777	27.3848	27.1891	27.2531	27.6572	27.1294	27.3701	27.1763	27.4122	27.4394	27.2664	27.0573	27.3803	26.7497
3887	Q7Z2W9-2;Q7Z2W9;H3BUY0;F5H7V8	39S ribosomal protein L21, mitochondrial	MRPL21	25.6725	25.9316	26.0139	25.9419	26.2262	25.7841	26.3449	25.6629	25.7902	25.8794	25.7467	25.4144	25.5008	25.7069	25.5061
4531	Q96JM3;S4R3K0	Chromosome alignment-maintaining phosphoprotein 1	CHAMP1	27.4922	27.8551	27.9122	27.4034	27.3479	27.5899	27.181	27.2775	27.2324	27.6729	27.4299	27.5773	27.2561	27.5703	27.4643
3109	Q06323;Q06323-3;Q06323-2;H0YLU2;H0YKK6	Proteasome activator complex subunit 1	PSME1	29.7938	29.9981	29.7529	29.5856	29.5527	29.6972	29.3578	29.5326	29.3271	29.8096	29.9577	29.839	29.494	29.3737	29.292
3486	Q16531;F5GY55;Q16531-2;F5H2L3;F5GWI0;F5GZY8;F5GYG8;F5H198	DNA damage-binding protein 1	DDB1	30.6908	30.5511	30.5099	30.3647	30.4507	30.5537	30.6883	30.9948	30.7678	30.4746	30.4323	30.6088	30.6052	30.5733	30.6013
5225	Q9NX20;E9PI14	39S ribosomal protein L16, mitochondrial	MRPL16	26.4521	26.3547	26.0885	25.8813	26.1148	25.9109	26.5495	26.2062	25.7339	NaN	NaN	25.2289	25.1757	24.8307	NaN
3008	P82912-2;P82912;H0YL99;P82912-3	28S ribosomal protein S11, mitochondrial	MRPS11	25.9653	26.8582	26.3095	25.9411	25.9085	26.6671	26.0785	25.6164	25.9835	26.0038	25.7923	26.2388	25.9379	25.9428	26.0319
2083	P09972;A8MVZ9;J3KSV6;J3QKP5;K7EKH5;C9J8F3;J3QKK1	Fructose-bisphosphate aldolase C;Fructose-bisphosphate aldolase	ALDOC	29.6823	29.9203	29.704	29.6462	29.7321	30.2166	28.9539	29.5549	29.4409	29.3575	29.6796	29.9753	29.7423	29.92	29.6878
2429	P32119;A6NIW5;P32119-2	Peroxiredoxin-2	PRDX2	32.6491	32.797	32.9929	32.4514	32.2892	32.8545	32.0994	31.9534	32.1159	33.0006	32.8188	32.5182	32.3502	32.4282	32.4358
130	J3KPF9;A0A087X011;E9PES4;Q9Y496;C9J9X2;H7C2F6	Kinesin-like protein;Kinesin-like protein KIF3A	KIF3A	24.1646	24.2837	24.3499	24.0073	23.766	23.683	23.5659	23.931	24.0903	NaN	NaN	23.9772	23.689	23.8789	23.5157
275	A0A0B4J2E5;Q15269;C9J544	Periodic tryptophan protein 2 homolog	PWP2	27.2359	27.0361	26.9503	26.7985	26.5353	27.1458	26.4847	27.3574	26.5362	27.0178	26.6218	26.7041	26.6116	26.5223	26.5799
2055	P08621;P08621-2;P08621-3;P08621-4;M0QYR1;M0QX04	U1 small nuclear ribonucleoprotein 70 kDa	SNRNP70	30.182	30.173	30.2351	30.0634	30.2097	30.2149	30.1895	30.4947	30.2743	30.3202	30.22	30.1327	30.324	30.2188	30.1247
5336	Q9UBN7;A6NDI8;E7EPS2;C9J172;E9PEH1;E7EP63;E7ER52;C9JEF4	Histone deacetylase 6	HDAC6	NaN	25.8085	NaN	24.899	NaN	25.6194	24.6625	NaN	NaN	NaN	NaN	NaN	24.8417	24.721	NaN
4844	Q9BZE1;S4R369;A6NHR2;H0Y4J2	39S ribosomal protein L37, mitochondrial	MRPL37	26.1592	26.6637	26.5597	26.7017	26.2349	26.2665	26.5527	26.7766	26.5528	26.1456	25.8478	25.7913	25.6938	26.0463	26.0981
3601	Q5JSZ5-5;Q5JSZ5;Q5JSZ5-4;Q5JSZ5-2;Q5JSZ5-3	Protein PRRC2B	PRRC2B	NaN	26.105	26.2571	NaN	NaN	25.5258	NaN	NaN	NaN	25.2184	25.2171	25.5965	25.7415	25.7046	25.1366
1702	O60524-4;O60524-5;O60524-3;O60524;G3V5V3;G3V4D9;O60524-2;G3V547	Nuclear export mediator factor NEMF	NEMF	26.6348	26.6742	26.8747	26.1995	26.2693	26.6109	26.4013	26.1604	26.3175	26.6824	26.5251	26.2313	26.2638	26.1816	26.2722
3719	Q69YN4;Q69YN4-3;Q69YN4-2;Q69YN4-4;H0YBN5;H0YB68	Protein virilizer homolog	KIAA1429	26.1225	25.9108	25.4494	25.567	25.5491	26.0761	26.0476	25.8425	26.1395	26.3468	25.7838	26.2119	26.1931	25.9159	25.6907
3068	Q02127;I3NI32;J3QRQ3;I3L449;J3QRJ4	Dihydroorotate dehydrogenase (quinone), mitochondrial	DHODH	25.9616	26.1522	25.7551	25.4554	25.2031	25.9087	25.6554	25.4557	25.6344	25.5865	25.4113	25.4885	25.3355	25.3421	25.3252
2301	P23258;Q9NRH3;K7EIS0;K7EKE5	Tubulin gamma-1 chain;Tubulin gamma-2 chain;Tubulin gamma chain	TUBG1;TUBG2	27.8366	27.5391	26.9166	27.8078	27.8113	27.6325	27.8157	28.1395	27.9696	27.6209	27.5469	27.8398	28.0479	27.9275	27.8753
3715	Q68E01-2;Q68E01;Q68E01-3;Q68E01-4;A0A096LNW8;H0Y8Z1	Integrator complex subunit 3	INTS3	26.6803	26.4274	26.6196	26.8455	26.8186	26.6707	27.1794	27.3634	26.9465	26.2888	26.881	27.3055	26.9502	26.5542	26.6338
1241	H3BR06;Q15554;H3BTA7;U3KQ35;J3KSZ6;Q15554-4;J3KSJ9;V9GYM1	Telomeric repeat-binding factor 2	TERF2	24.3878	25.2574	25.8395	24.1534	24.4769	25.239	NaN	24.2049	24.1626	NaN	24.5222	24.3333	NaN	NaN	24.7124
3632	Q5SW79;H0Y2V6;Q5SW79-2;Q5SW79-3;E7EWM2;E7EMW0;H0Y4T4;Q96L14;E5RG47;E5RGW7;E5RJT5;E5RFU8;J3KQR7;Q9Y4F5-3;Q9Y4F5-2;Q9Y4F5;E5RIH6;H0YB66;H0YB92	Centrosomal protein of 170 kDa	CEP170	27.5975	27.3598	27.7988	27.3719	26.9825	27.6473	27.056	27.5566	27.5305	27.5279	27.2912	26.8374	26.923	26.9436	27.2013
2	A0A024R216;Q9Y3E1;H3BPQ6;H3BPM9	Hepatoma-derived growth factor-related protein 3	HDGFRP3	NaN	26.8471	26.6879	NaN	26.3678	26.8621	26.2921	26.504	26.3863	26.9807	NaN	26.3884	25.969	26.3701	NaN
2136	P12268;H0Y4R1;E7ETK5	Inosine-5-monophosphate dehydrogenase 2	IMPDH2	32.0385	31.7275	31.8201	32.1318	32.1692	31.7351	32.2618	32.2483	32.3102	31.7926	32.0327	31.9882	32.145	32.0221	32.1273
1529	O14763-2;O14763	Tumor necrosis factor receptor superfamily member 10B	TNFRSF10B	24.0518	24.5262	NaN	24.3312	24.1848	23.9795	NaN	NaN	NaN	24.7333	NaN	24.551	24.409	24.2099	NaN
307	A0A0C4DGP2;A0A0C4DGP5;Q86Y91-2;Q86Y91-3;Q86Y91;Q86Y91-4	Kinesin-like protein;Kinesin-like protein KIF18B	KIF18B	23.9819	23.9922	23.723	NaN	NaN	NaN	NaN	NaN	NaN	NaN	NaN	24.528	24.1294	24.0882	23.964
4569	Q96PK6;Q96PK6-2;A0A0A6YYI9;F8WDX3;A0A0A0MSL8;B8ZZ74;Q96PK6-3;Q96PK6-4	RNA-binding protein 14	RBM14	29.9002	29.8039	29.6885	29.5948	29.8311	29.3772	30.083	30.0719	30.0157	29.3189	29.7501	29.9088	29.8911	29.9591	29.9331
1941	O96006	Zinc finger BED domain-containing protein 1	ZBED1	24.7795	25.0179	24.9317	25.2695	24.8402	25.3161	24.922	24.9122	24.9546	25.0788	24.964	NaN	24.7873	24.5958	24.3498
1808	O75792	Ribonuclease H2 subunit A	RNASEH2A	27.2544	27.2499	26.9839	27.1803	27.3809	27.089	27.2395	26.6007	27.2539	27.1446	26.4924	26.8724	27.4369	27.1849	26.0419
5558	Q9Y2L5-2;Q9Y2L5;J3KSL8;J3QQJ5;J3QQS5;J3QSA1	Trafficking protein particle complex subunit 8	TRAPPC8	24.1846	24.2063	24.4244	24.4909	24.1076	24.5567	24.3404	23.685	23.8042	24.0986	24.1356	24.1507	24.3711	24.4198	24.2768
1458	O00148;O00148-2;O00148-3;K7EQN7;K7EPJ3;K7EN69;K7ENP6;K7EL56;K7EIL8;F6SXL5	ATP-dependent RNA helicase DDX39A	DDX39A	25.7556	25.5332	25.8028	26.3408	26.3446	25.5	26.7521	26.7622	26.5475	25.6941	25.6455	26.254	26.3204	26.2	25.84
4881	Q9H074;Q9H074-3;Q9H074-2;D6REB4;D6R9H8;D6RJF2;D6RJ02;H0YA44;D6RD97	Polyadenylate-binding protein-interacting protein 1	PAIP1	28.4406	28.4116	27.7726	28.3644	28.2923	27.8622	28.1502	28.1726	28.0229	27.3999	27.7778	27.6937	28.2568	28.1294	27.8364
273	K7EM56;A0A0B4J2B4;S4R417;K7ELC2;P62841;K7EQJ5;S4R456;K7EJ78	40S ribosomal protein S15	RPS15	31.066	31.2947	31.2857	31.2692	31.2444	31.3613	31.0643	31.4686	31.432	32.1518	31.6643	31.0458	31.3726	31.453	31.3767
5127	Q9NRW7;A0A087WU65;Q9NRW7-2;A0A1B0GXI6;B7Z7G7	Vacuolar protein sorting-associated protein 45	VPS45	26.5982	26.791	27.097	26.7461	26.894	26.7903	26.6693	26.7268	26.6838	26.9897	26.4851	26.8057	26.4566	26.7652	26.4516
843	E7ETD6;Q12830-4;Q12830-2;Q12830;F5GXF5;A0A0A0MR81;J3QQK4;J3QQQ8;J3KSK9;E9PE19	Nucleosome-remodeling factor subunit BPTF	BPTF	26.1813	26.4646	26.5039	25.9056	25.8244	26.331	26.1029	25.6789	25.9728	26.0414	26.0891	25.8696	25.9919	26.1531	25.946
5509	Q9UNX4;Q6PDA5	WD repeat-containing protein 3	WDR3	27.4233	27.4594	27.507	27.095	27.0208	27.6696	27.1147	27.3355	27.2185	27.4769	27.117	27.1769	27.0319	26.705	27.211
1935	O95881;V9GY50;V9GYV4	Thioredoxin domain-containing protein 12	TXNDC12	28.0798	28.2645	27.8242	26.9733	27.2578	28.3657	27.1795	26.9068	27.1645	27.2291	27.6667	27.3932	27.9527	27.3425	27.3995
188	C9JP00;A0A0A0MQX8;Q9NR56;Q9NR56-3;Q9NR56-4;Q9NR56-7;Q9NR56-6;Q9NR56-2;Q9NR56-5;H7C4T5;Q86VM6;C9JCX1;H7C4Y1;B1AKI6;Q9NUK0-2;Q9NUK0	Muscleblind-like protein 1	MBNL1	27.2763	27.5611	27.7486	27.0458	27.0425	27.208	26.6299	27.0386	26.8908	27.1785	27.4321	27.432	26.9859	27.2096	26.8364
22	A0A087WSW9;A0A087WSY9;Q16881-4;Q16881-3;Q16881;F8W809;A0A182DWI3;Q16881-5;Q16881-2;Q16881-6;E9PIR7;E9PKD3;A0A0B4J225;E9PIZ5;E9PLT3;E9PKI4;E9PRI8;E9PQI3	Thioredoxin reductase 1, cytoplasmic	TXNRD1	24.8597	24.1573	24.7247	25.4014	25.7171	25.1564	24.9281	25.124	NaN	25.2066	25.5188	25.908	25.6249	25.6588	25.4803
3126	Q08211;Q08211-2;REV__H0YA90;REV__Q7Z6J0-3	ATP-dependent RNA helicase A	DHX9	32.4478	32.482	32.3524	32.3124	32.3508	32.3322	32.5532	32.4673	32.4505	32.187	32.6026	32.5455	32.5121	32.5063	32.3376
507	B1AMU7;Q9Y3B2;R4GMQ7;B1AMU3;B1AMU4;R4GNH9	Exosome complex component CSL4	EXOSC1	26.7323	25.3186	25.6734	26.6168	26.8941	25.3291	26.4189	26.4328	26.9789	NaN	26.7323	26.6698	27.0548	26.876	26.0562
4135	Q8NCH0;H0YN65	Carbohydrate sulfotransferase 14	CHST14	NaN	24.3492	NaN	NaN	24.5409	24.9722	24.192	24.905	24.6706	25.7844	25.0572	25.2143	25.2581	25.2273	25.1489
2877	P61586;C9JNR4;C9JX21	Transforming protein RhoA	RHOA	26.8531	27.1921	27.632	27.1954	27.4341	27.2473	27.4903	26.9259	27.0476	28.2183	28.1421	27.1909	27.4276	27.7383	27.9067
2584	P46108-2	Adapter molecule crk	CRK	NaN	25.0919	24.2345	25.1084	NaN	24.8736	NaN	NaN	NaN	24.9313	25.0859	25.338	25.4196	25.4388	25.2703
5005	Q9H9A6	Leucine-rich repeat-containing protein 40	LRRC40	30.3007	30.7191	30.3825	30.3392	30.1545	30.4882	30.267	30.1305	30.0578	30.4253	30.511	30.3018	30.1032	30.1336	30.2498
674	C9JQV3;Q8N1F8;Q8N1F8-2	Serine/threonine-protein kinase 11-interacting protein	STK11IP	25.374	NaN	NaN	24.5097	24.7598	NaN	26.1335	25.2702	25.9294	NaN	NaN	NaN	25.0083	25.1614	NaN
3803	Q6SPF0;E9PIW9;F8WDT5	Atherin	SAMD1	24.9326	25.6691	25.0302	24.4311	24.6573	25.4842	25.0554	25.2991	25.4134	25.7915	25.6708	25.4423	25.1027	25.2765	25.4964
3823	Q6XQN6;G5E977;Q6XQN6-3;Q6XQN6-2;C9J8U2;H0YF31;H0YDA6;A0A087WUT5	Nicotinate phosphoribosyltransferase	NAPRT	26.5326	26.9558	26.1686	25.6316	26.0802	25.6156	25.977	26.0537	26	25.7801	25.9728	26.027	24.9353	NaN	25.0446
381	A0A1B0GTB8;A0A1B0GWC0;A0A1B0GVF3;P23786;A0A1B0GV75;A0A1B0GTM0;A0A1B0GUD9	Carnitine O-palmitoyltransferase 2, mitochondrial	CPT2	28.647	28.9876	28.9123	28.3078	28.285	28.5305	28.3894	28.6111	28.5732	28.6466	28.594	28.33	27.9927	28.0413	28.1217
5161	Q9NUP9;G3V1D4	Protein lin-7 homolog C	LIN7C	NaN	26.6921	26.2966	NaN	26.6292	26.8146	NaN	NaN	NaN	26.7873	NaN	26.1813	26.2306	26.2888	26.1885
3863	Q7L2H7;J3KNJ2;Q7L2H7-2;H0YCQ8;E9PN86;E9PRY0;E7ESM3;E9PRI2	Eukaryotic translation initiation factor 3 subunit M	EIF3M	29.7785	29.7204	29.8668	29.9151	29.8755	29.904	29.7352	29.7721	29.8265	30.2595	30.0072	29.8861	29.9855	30.0109	30.0084
3570	Q53GS9;B9A018;A0A087X1B2;Q53GS9-2;Q53GS9-3;F8WC91;C9JIU2;A0A087WW31;C9J0X5	U4/U6.U5 tri-snRNP-associated protein 2	USP39	28.7285	28.084	28.3612	28.486	28.373	28.3567	28.7879	28.7258	28.6283	28.1524	28.7982	28.4911	28.4525	28.5713	28.5748
4304	Q92520	Protein FAM3C	FAM3C	25.3768	24.6622	24.9679	NaN	24.8264	25.2732	25.2584	25.1803	24.8812	25.9018	25.4888	25.4382	25.0677	25.0624	25.4374
5255	Q9NYL9;H0YKU1;H0YNJ8;H0YNU8;P28289-2;P28289	Tropomodulin-3	TMOD3	27.9995	28.1796	28.024	27.687	27.7249	28.3627	27.6108	27.7646	27.6895	27.9692	27.9639	27.7396	27.8937	27.7493	27.8235
5296	Q9P0L0;Q9P0L0-2;J3QKM9	Vesicle-associated membrane protein-associated protein A	VAPA	28.8018	29.0463	28.944	29.2	29.2436	28.9301	28.1811	28.2348	28.5553	28.3368	28.9772	29.102	29.105	29.2356	29.1721
2069	Q5T7C4;P09429;B2RPK0	High mobility group protein B1;Putative high mobility group protein B1-like 1	HMGB1;HMGB1P1	32.1584	32.9778	32.7937	32.5077	32.3472	32.4798	31.9575	32.2119	32.2086	32.5948	32.5529	32.5081	32.418	32.3973	31.821
2512	P39748;P39748-2;I3L3E9;F5H1Y3	Flap endonuclease 1	FEN1	30.6915	30.6477	30.6985	30.72	30.6296	30.796	30.5824	30.6805	30.5594	30.9814	30.4547	30.4847	30.6738	30.4378	30.5306
93	A0A087WXM6;J3QQT2;J3KRX5;A0A0A6YYL6;P18621;P18621-3;J3KRB3;A0A087WWH0;J3QS96;J3QLC8;A0A0A0MRF8;P18621-2;A0A087WY81;J3KSJ0	60S ribosomal protein L17	RPL17;RPL17-C18orf32	31.175	30.7609	30.794	31.0741	30.8948	30.3203	30.581	31.2018	31.0673	30.9076	30.7486	31.4057	31.3143	31.3559	31.2183
671	C9JP85;Q16656-2;Q16656;Q16656-4	Nuclear respiratory factor 1	NRF1	25.085	26.0141	25.3093	24.9053	24.8699	25.4728	NaN	24.8067	25.0523	25.3207	25.0801	24.9959	24.6341	24.7245	NaN
1934	O95865;A0A140T971;Q5SSV3;Q5SRR8;H0Y7N1	N(G),N(G)-dimethylarginine dimethylaminohydrolase 2	DDAH2	27.1633	27.2841	27.1205	26.5625	26.5464	27.0108	27.0308	26.3829	26.4498	27.0473	26.9198	26.828	26.4144	26.4196	26.699
4710	Q9BRX5;Q9BRX5-3;Q9BRX5-2	DNA replication complex GINS protein PSF3	GINS3	26.4395	26.4943	26.1614	26.3366	26.2953	26.35	26.4601	26.3184	26.1926	26.6321	26.7577	26.4233	26.7011	26.4193	26.3424
3658	Q5T8P6-3;Q5T8P6-2;A0A087X0H9;Q5T8P6;Q5T8P6-5;Q5T8P6-4;Q5T8P6-6;E2PSN0	RNA-binding protein 26	RBM26	27.4882	27.2033	27.4075	27.153	27.3046	27.2835	27.1431	27.5656	27.4792	27.5975	27.4868	27.4571	27.2846	27.3876	27.3649
4116	Q8NBJ4-2;Q8NBJ4;F8WAT9;C9JYM4	Golgi membrane protein 1	GOLM1	24.9692	NaN	24.9197	NaN	24.7571	24.8491	25.3278	25.8841	25.6648	NaN	24.9277	24.886	NaN	NaN	24.6687
2196	P16383;P16383-2;P16383-3;P16383-4;C9JII4;H7C335	GC-rich sequence DNA-binding factor 2	GCFC2	26.0656	27.0174	26.1454	25.9679	25.7872	26.5283	26.35	26.4901	26.8269	NaN	26.8472	26.5663	26.5643	26.5524	26.4765
3219	Q13257;Q13257-2	Mitotic spindle assembly checkpoint protein MAD2A	MAD2L1	26.0918	26.3156	NaN	NaN	26.8203	26.7236	26.4947	26.9988	26.9171	26.7584	27.0029	26.6046	26.745	27.1256	26.851
2616	P48449-3;P48449;P48449-2;A0A0G2JQD0;C9J315;A0A0G2JS81;H7C3A5	Lanosterol synthase	LSS	28.2946	27.9667	28.0064	27.5719	27.6278	27.8838	27.9743	27.6462	27.6179	27.8863	27.8	27.7298	27.6771	27.5017	27.3025
2730	P51812;B1AXG1;B1AXG2;D6R910;D6RA62;D6RHW7;D6RE03;E7EWQ5;J3QT34;O15021-2;O15021-3;O15021-1;O15021	Ribosomal protein S6 kinase alpha-3	RPS6KA3	25.8331	26.2592	26.0141	25.8368	25.6009	26.5664	25.609	25.8567	25.7902	26.1296	25.6904	25.6308	25.5218	25.7903	25.8075
3120	Q07812-5;Q07812-7;Q07812-8;Q07812;Q07812-2;K4JQN1	Apoptosis regulator BAX	BAX	26.2495	26.4183	26.5673	27.1747	26.0425	NaN	25.3235	27.3913	25.8634	26.0643	25.7352	26.2442	25.7388	NaN	25.8141
2817	P56181-2	NADH dehydrogenase [ubiquinone] flavoprotein 3, mitochondrial	NDUFV3	27.1802	27.3639	27.1801	26.6065	26.2813	27.017	26.7318	27.0258	27.0077	27.1555	26.4432	26.3613	26.2476	26.1316	26.2489
5616	Q9Y3Q8;Q9Y3Q8-2;H7BZ77	TSC22 domain family protein 4	TSC22D4	24.7095	25.1348	24.5747	NaN	NaN	24.3546	NaN	NaN	NaN	24.017	NaN	24.5255	NaN	24.3547	NaN
5600	Q9Y3C4-2;Q9Y3C4;Q9Y3C4-3	EKC/KEOPS complex subunit TPRKB	TPRKB	NaN	NaN	NaN	24.6241	24.9528	NaN	NaN	NaN	NaN	NaN	24.8507	25.2616	25.2708	25.5022	25.4332
2588	P46736-2;P46736-3;P46736;X6RJS7;A0A087WZR3;H9KVA9;A0A0D9SF50;P46736-4;P46736-5;A0A0A0MS96	Lys-63-specific deubiquitinase BRCC36	BRCC3	26.8073	27.4071	27.1552	26.7595	26.3844	27.0792	26.1957	26.5846	26.1292	26.9564	26.4453	26.7653	26.6155	26.9891	27.0365
1782	O75477;B0QZ43	Erlin-1	ERLIN1	26.3053	26.5114	26.4979	25.7768	25.8346	25.938	25.7003	25.9006	25.765	25.9725	25.9814	26.0482	25.9058	25.7677	26.0435
2868	P61221;D6R9I9;D6RGF4;H0Y990	ATP-binding cassette sub-family E member 1	ABCE1	29.5909	29.0899	29.4156	29.7969	29.6895	29.4393	29.7261	29.972	29.5823	28.924	29.7458	29.9687	29.8863	29.8994	29.9955
1602	O15498;O15498-2;H7C3K7	Synaptobrevin homolog YKT6	YKT6	27.2686	27.4321	27.4096	27.4398	27.0867	27.5555	27.8304	27.3142	27.1286	27.0948	27.1897	27.3274	26.9249	26.8471	26.9116
3430	Q15404-2;Q15404	Ras suppressor protein 1	RSU1	27.86	27.9744	28.1679	27.8979	27.5067	28.0515	27.7581	27.1068	27.2135	27.7543	27.6861	27.9456	27.951	27.5725	28.1246
2975	P68036;P68036-3;P68036-2;A0A1B0GUS4	Ubiquitin-conjugating enzyme E2 L3	UBE2L3	29.8387	29.4735	29.544	29.9161	29.9427	28.8834	30.2663	30.1106	29.8957	28.9355	29.8036	30.0105	30.1984	30.1482	30.085
4454	Q96EK9	Protein KTI12 homolog	KTI12	25.8294	25.9448	26.1511	25.7473	25.7929	25.987	25.3092	25.1518	25.6693	26.1037	25.8319	26.0207	NaN	25.1258	26.0291
1646	O43670-2	BUB3-interacting and GLEBS motif-containing protein ZNF207	ZNF207	25.9926	NaN	25.3918	NaN	NaN	25.0231	26.2716	25.8631	26.0852	25.8358	25.7288	26.2407	26.3475	26.4856	26.2095
3613	Q5JWT2;Q9ULK4-4;Q9ULK4-5;Q9ULK4-3;Q9ULK4;Q9ULK4-2;Q9ULK4-6	Mediator of RNA polymerase II transcription subunit 23	MED23	25.9867	25.7587	26.2232	26.5441	25.4986	26.3274	24.6374	25.8038	26.0352	26.2171	26.1925	NaN	25.2604	NaN	23.4774
2887	P61970;H3BRV9	Nuclear transport factor 2	NUTF2	28.8572	28.7405	28.6457	29.1104	29.2358	28.7732	28.9552	29.0102	29.1033	28.8183	28.1896	28.4671	28.6484	28.4929	28.3385
4910	Q9H1Y0;L7UQJ2;A0A1B0GV54;A0A1B0GUS1;Q9H1Y0-2;Q7Z3H3	Autophagy protein 5	ATG5	24.9619	25.3507	25.0733	25.2979	25.2754	25.1873	24.5106	25.1003	24.8563	25.2264	25.2301	25.1358	25.0616	25.274	24.8868
1613	O43172-2;O43172	U4/U6 small nuclear ribonucleoprotein Prp4	PRPF4	28.5544	29.2293	28.9956	28.6263	28.6614	29.1591	28.6582	28.3502	28.6462	28.8929	28.8342	28.74	28.4775	28.6088	28.6552
4570	Q96PM5-3;Q96PM5-4;Q96PM5-8;Q96PM5-7;Q96PM5-6;Q96PM5-2;Q96PM5	RING finger and CHY zinc finger domain-containing protein 1	RCHY1	24.9329	NaN	NaN	25.4704	25.631	NaN	25.2411	24.5837	24.807	NaN	NaN	24.7511	24.9308	24.899	24.8581
4714	Q9BSD7;Q5TDF0	Cancer-related nucleoside-triphosphatase	NTPCR	28.0156	27.9475	28.0018	27.6852	27.6568	28.0503	27.8669	27.6933	27.7834	28.0293	27.9044	27.5323	27.6026	27.6088	27.7227
3424	Q15390;H0YBZ4;Q15390-2;E5RIB6;H7C5V5	Mitochondrial fission regulator 1	MTFR1	24.3693	24.6236	24.3754	NaN	24.8139	25.3511	NaN	24.6292	24.1461	24.461	NaN	24.6773	NaN	24.2938	23.8115
4584	Q96R06;K7ELG0;K7ELC8;E9PMD0;J3KTQ0;J3QS12;F5GZT2	Sperm-associated antigen 5	SPAG5	25.5993	26.0609	26.0836	26.3904	26.1549	26.7826	26.2994	26.141	26.5908	26.6406	26.6718	26.3248	26.2818	26.473	26.8199
5248	Q9NY61;A0A087WWS8	Protein AATF	AATF	27.1479	27.5525	27.4523	27.3873	27.169	27.6625	26.7054	27.2092	27.4694	27.2947	27.1544	27.2218	27.4319	27.2991	27.1772
4053	Q8N1G0-2;Q8N1G0;F8WCX2;H0Y5I5	Zinc finger protein 687	ZNF687	24.2297	24.2989	24.6214	24.5095	24.2816	24.535	24.2022	24.1108	24.1824	24.6044	24.3806	24.3673	NaN	24.0104	24.266
2279	P21796;C9JI87	Voltage-dependent anion-selective channel protein 1	VDAC1	31.2443	31.6327	31.356	31.3691	31.2961	31.7443	30.9946	31.189	31.1494	31.3932	31.5279	31.323	31.3069	31.2554	31.4082
2818	P56182;D6RE82	Ribosomal RNA processing protein 1 homolog A	RRP1	27.5301	27.8947	27.8979	27.6072	27.8387	27.8847	27.9075	27.7988	27.6409	27.9305	27.987	27.9029	27.8271	28.07	28.0912
358	A0A0R4J2F3;Q9Y2S0	DNA-directed RNA polymerases I and III subunit RPAC2	POLR1D	26.0401	NaN	NaN	25.957	26.0531	NaN	25.8964	26.0993	26.426	26.2196	NaN	26.2621	NaN	NaN	NaN
3497	Q16643;Q16643-3;D6R9W4;D6RFI1;D6R9Q9;D6RCR4	Drebrin	DBN1	27.6442	28.8615	28.5107	28.0855	28.4243	28.9389	28.6419	28.2398	28.0924	28.1663	26.3898	28.044	28.3328	27.6347	28.0175
2048	P08238;Q58FF7	Heat shock protein HSP 90-beta	HSP90AB1	33.5045	33.7162	33.7771	33.6333	33.8906	33.7757	33.9445	33.8267	33.6372	33.7738	33.7394	33.7748	33.9197	33.9247	33.8388
2481	P35813;P35813-3;P35813-2;E9PJN3;E9PKB5	Protein phosphatase 1A	PPM1A	26.0057	26.5358	26.271	25.7343	25.2776	26.3721	25.6341	25.6633	26.1988	26.1784	25.0144	25.9293	25.6374	25.5039	25.1724
2606	P47897;A0A1B0GVU9;P47897-2;B4DDN1;H7C0R3;C9J165;A0A0U1RQT0;A0A0U1RQM8;A0A0U1RQU2;A0A0U1RQE9;A0A0U1RQL2;A0A0U1RQX5;A0A0U1RRI9;A0A0U1RR66;A0A0U1RQQ5;A0A0U1RRC8;A0A1B0GTT3;A0A0U1RQX9;F2Z2V6;A0A0U1RRJ7;A0A0U1RQJ6;A0A0U1RQC3;A0A0U1RR79	Glutamine--tRNA ligase	QARS	29.9764	30.0385	29.9266	29.8456	29.9844	29.5613	30.306	30.2316	30.0684	29.9084	30.0149	29.8424	30.0279	30.0127	29.8536
4597	Q96S44;Q5JZ02	TP53-regulating kinase	TP53RK	27.9733	28.4123	28.0845	28.0037	27.6495	28.1798	27.5159	27.5483	27.7413	28.328	28.172	27.7899	27.5654	27.8341	27.9757
4914	Q9H267;F5H008;Q9H267-2;G3V3F9	Vacuolar protein sorting-associated protein 33B	VPS33B	25.5987	25.986	25.7678	25.4308	25.5408	26.1603	25.5416	25.2483	25.5603	25.2534	25.751	25.7512	25.757	25.5024	25.4261
4907	Q9H1E3;Q9H1E3-2	Nuclear ubiquitous casein and cyclin-dependent kinase substrate 1	NUCKS1	27.5856	27.0527	27.3716	27.6099	27.7705	26.9737	NaN	26.4509	NaN	27.2501	NaN	NaN	25.9791	NaN	NaN
4253	Q8WUK0;E9PQM0;Q8WUK0-2;Q8WUK0-3	Phosphatidylglycerophosphatase and protein-tyrosine phosphatase 1	PTPMT1	25.3532	25.7641	25.6177	24.7881	24.8196	25.6516	24.8632	24.8868	24.9086	25.3173	NaN	NaN	NaN	NaN	NaN
3712	Q68CZ6;Q68CZ6-2	HAUS augmin-like complex subunit 3	HAUS3	26.4685	26.652	25.9195	26.3157	26.3551	26.1457	26.2178	25.8134	25.5885	26.3577	26.4174	NaN	26.3668	24.3111	25.9584
3817	Q6VMQ6-2;Q6VMQ6-5;Q6VMQ6;Q6VMQ6-4;A8MV73;F5GYR7;F5H592	Activating transcription factor 7-interacting protein 1	ATF7IP	24.897	25.2831	25.1306	24.796	24.5814	25.0924	25.2062	24.852	25.3573	25.3112	25.0573	25.4774	25.3113	24.843	25.0935
1672	O43920	NADH dehydrogenase [ubiquinone] iron-sulfur protein 5	NDUFS5	26.7962	26.5569	26.4888	26.5233	27.1432	26.1611	26.9826	27.1749	27.3265	26.4802	26.8635	26.5595	26.7837	26.9771	26.7089
1442	M0R0I0;Q9NWV8;M0R3F4;M0R2A4;M0R2K3;M0R193;M0R2I2;J3KQS6;Q9NWV8-3;Q9NWV8-2;M0QYV1;M0QXG9	BRISC and BRCA1-A complex member 1	BABAM1	25.8261	NaN	24.3691	25.1157	26.1177	26.1018	26.1822	NaN	25.6341	NaN	26.2777	26.0719	25.9402	26.4595	26.3205
5578	Q9Y2Z0;Q9Y2Z0-2	Suppressor of G2 allele of SKP1 homolog	SUGT1	29.962	30.1746	29.8606	30.0603	29.7344	29.6362	30.1496	30.0091	29.8591	29.9275	30.2605	29.9387	30.3092	29.9791	30.1216
3447	Q15633-2;Q15633;H3BV98;F8VSA1;F8VYK6;F8VZZ7;F8VP94;F8VYK3;F8VTT7;F8VZ57	RISC-loading complex subunit TARBP2	TARBP2	25.2187	25.2865	25.1048	25.0908	25.5104	25.0338	25.0932	25.1309	24.8517	25.2066	24.9887	NaN	25.1255	NaN	NaN
32	A0A087WTM1;Q9Y6N7-6;Q9Y6N7-5;Q9Y6N7-4;Q9Y6N7-3;Q9Y6N7;Q9Y6N7-2;A0A087WZ85;A0A0A0MSX4	Roundabout homolog 1	ROBO1	NaN	NaN	NaN	24.5235	24.355	NaN	24.6126	24.5914	24.9181	NaN	NaN	NaN	NaN	NaN	NaN
4526	Q96JG6;Q96JG6-3;Q96JG6-2;C9JA29;H0Y7Q2;F8WDT1;F2Z3F0	Coiled-coil domain-containing protein 132	CCDC132	24.808	25.8568	25.7112	24.8597	24.7704	25.9202	24.3286	23.8687	24.802	24.2029	25.1395	25.6617	25.2711	24.9473	25.3635
224	B4DJ07;A0A0A0MSB8;Q9UPT5-2;Q9UPT5-5;Q9UPT5-1;Q9UPT5-6;Q9UPT5;A0A0A0MRE1;C9JME6;Q9UPT5-4;C9JKC2;B5MCY9;K7ERQ5	Exocyst complex component 7	EXOC7	26.1446	26.844	26.3835	25.9205	26.0993	27.0552	26.1542	26.1056	26.0495	26.3848	26.3876	25.9862	25.8298	26.0579	25.7602
647	C9JG97;C9JEH3;Q13685;H7C0R2;C9JTS3	Angio-associated migratory cell protein	AAMP	26.4681	26.2264	25.6343	26.1732	25.7179	26.2714	26.3908	26.3722	26.3994	26.3258	26.4153	25.9928	26.3563	26.3464	26.2855
3372	Q15008;Q15008-4;Q15008-3;Q15008-2;C9J0E9;H7C531;C9J7B7	26S proteasome non-ATPase regulatory subunit 6	PSMD6	29.4172	29.482	29.4837	29.3611	29.2397	29.6969	29.7662	29.3332	29.4263	29.5605	29.1286	29.0964	29.0752	29.021	29.1284
5712	R4GMR5;P48556;K7EJR3;K7EJC1;K7ERW6;K7ENY6	26S proteasome non-ATPase regulatory subunit 8	PSMD8	29.1057	29.3371	28.9024	28.4638	28.9059	29.2244	28.6473	28.6414	28.8931	28.843	28.8137	28.4578	28.9813	28.6791	28.9015
2808	P55285;D6RF86;P55285-2	Cadherin-6	CDH6	NaN	NaN	NaN	24.5831	24.7753	NaN	NaN	NaN	NaN	NaN	24.9911	25.2585	24.6994	24.7572	25.0071
2951	P62995-3;P62995;H7C2L4;H7BXF3	Transformer-2 protein homolog beta	TRA2B	29.0227	28.845	28.6672	29.3687	29.4812	28.4626	29.7899	29.5823	29.2196	28.3293	28.9537	29.4994	29.5452	29.4907	29.4398
4653	Q99717;D6RBB4;D6RIZ9;H0YAK7;H0YNV1;H0YKE2;P84022-4	Mothers against decapentaplegic homolog 5	SMAD5	23.8984	NaN	24.2182	24.7163	24.6426	24.3884	NaN	24.658	24.3154	NaN	24.4	24.679	24.9539	24.8315	24.7601
3147	Q10589-2;Q10589	Bone marrow stromal antigen 2	BST2	26.8897	27.1364	26.804	26.9397	27.2799	27.3515	27.5316	26.9156	26.861	27.4084	27.0856	27.1018	27.4488	27.6349	27.4518
3550	Q49AR2;Q49AR2-2;E5RFG1;B4DR92;E5RHP8;Q49AR2-3	UPF0489 protein C5orf22	C5orf22	25.9007	26.4311	26.02	25.8415	25.6241	26.1022	25.9257	25.953	25.5904	NaN	25.8075	25.5846	25.9538	25.8297	25.6203
4681	Q9BQ67;M0QX71	Glutamate-rich WD repeat-containing protein 1	GRWD1	28.6943	28.2827	28.5279	28.7706	28.6054	28.7187	28.7613	28.7775	28.6315	28.6801	28.6492	28.6797	28.76	28.7887	28.8182
3943	Q86UV5;Q86UV5-2;Q86UV5-8;Q86UV5-3;Q86UV5-7;A0A0A0MRS6;Q86UV5-5;Q86UV5-4;E9PJH5;Q86UV5-6;E9PJ93	Ubiquitin carboxyl-terminal hydrolase 48	USP48	26.3271	26.221	25.96	26.2587	26.7358	26.419	25.6694	25.4319	25.9647	26.223	26.241	26.5965	26.3369	26.2647	25.9347
668	C9JNE2;Q9Y530;C9JXC3;C9J5P1;C9JA90;H7C5Q1;C9IZY1	O-acetyl-ADP-ribose deacetylase 1	OARD1	26.1051	NaN	26.2258	25.8157	26.3624	NaN	26.7943	26.2557	26.3361	NaN	26.4362	26.2816	26.1393	26.186	26.4553
2637	P49327;A0A0U1RQF0;A0A0U1RRG3;A0A1B0GTR5;J3KTF0	Fatty acid synthase;[Acyl-carrier-protein] S-acetyltransferase;[Acyl-carrier-protein] S-malonyltransferase;3-oxoacyl-[acyl-carrier-protein] synthase;3-oxoacyl-[acyl-carrier-protein] reductase;3-hydroxyacyl-[acyl-carrier-protein] dehydratase;Enoyl-[acyl-carrier-protein] reductase;Oleoyl-[acyl-carrier-protein] hydrolase	FASN	33.8147	33.682	33.7244	33.583	33.4615	33.5269	33.8711	33.894	33.8261	33.7633	33.7851	33.8362	33.6299	33.5414	33.5384
2021	P06748-2;P06748;P06748-3;E5RGW4	Nucleophosmin	NPM1	31.9523	31.9507	32.1653	32.0316	31.959	32.4245	32.3368	32.2718	32.2884	32.4157	31.7668	31.8729	32.3965	32.5718	32.4441
3091	Q04760-2;Q04760	Lactoylglutathione lyase	GLO1	29.1478	29.6026	29.7364	29.6469	29.8158	29.2618	29.9545	29.8603	30.1627	28.7954	29.5336	29.8426	30.2086	29.88	30.1097
928	E9PKH6;E9PPW7;O00217;E9PN51;F8W9K7;H0YDT4	NADH dehydrogenase [ubiquinone] iron-sulfur protein 8, mitochondrial	NDUFS8	25.4848	NaN	NaN	25.3919	25.5098	24.6323	26.0369	25.2334	25.5172	24.7093	25.6965	25.7058	26.2249	26.0478	26.0216
4377	Q969S3	Zinc finger protein 622	ZNF622	25.1781	25.345	25.7988	25.887	26.1185	25.4423	25.906	25.5281	26.1323	25.9707	26.369	25.9049	25.5347	26.1528	25.6765
2581	P46087;P46087-4;P46087-2;P46087-3;F5H5X6;F5GWB7;F5H709;F5GYR3;F5H359;F5H8G6	Probable 28S rRNA (cytosine(4447)-C(5))-methyltransferase	NOP2	29.6846	29.9604	29.6447	29.6266	29.6459	29.7249	29.6486	29.5408	29.6317	29.8296	29.6401	29.5387	29.5334	29.546	29.6565
2853	P61006;P61006-2;H0YMN7;H0YLJ8;H0YL94;Q96E17	Ras-related protein Rab-8A	RAB8A;RAB8B	27.4231	27.308	27.4285	27.3714	27.139	27.7158	27.6388	27.4259	27.1453	27.3316	27.3655	27.0912	26.8089	26.6791	27.3187
3176	Q12962;A0A087WWP5	Transcription initiation factor TFIID subunit 10	TAF10	NaN	NaN	25.0188	25.2083	25.366	25.124	NaN	25.4535	25.5507	NaN	NaN	25.1603	25.7023	25.1519	25.2106
4796	Q9BW72	HIG1 domain family member 2A, mitochondrial	HIGD2A	26.4791	26.2199	26.5474	27.1406	27.471	NaN	26.8257	26.2879	27.0656	27.1868	27.3055	27.5746	27.5022	27.6029	27.5893
1136	G5EA42;Q9NZR1;Q9NZR1-2	Tropomodulin-2	TMOD2	NaN	24.4134	24.5829	24.1987	NaN	NaN	NaN	NaN	NaN	23.7108	NaN	24.0641	NaN	NaN	NaN
1462	O00161;H3BM38;O00161-2;H3BNE1;H3BR18;H3BPJ0;H3BV99;H3BR99;H3BP15;H3BQY9;H3BNG6;H3BU94	Synaptosomal-associated protein 23;Synaptosomal-associated protein	SNAP23	27.2751	27.375	27.134	26.9639	26.9453	27.2194	26.9335	26.6273	26.9143	27.3728	26.9149	26.9532	27.2711	26.8316	27.1162
598	B8ZZN6;P63165;B8ZZJ0;B8ZZ67;B9A032;P63165-2	Small ubiquitin-related modifier 1	SUMO1	28.82	29.6306	29.1374	28.9098	29.1677	29.0195	29.1774	29.2872	28.9841	29.4431	28.7435	28.608	28.5379	28.3428	28.474
1140	G8JLD5;O00429-4;O00429-5;O00429-3;O00429-2;O00429;O00429-8;O00429-6;O00429-7;F8VZ52;B4DPZ9;F8VUJ9;F8W1W3;B4DDQ3;F8VR28;F8VYL3;H0YI79;H0YHY4	Dynamin-1-like protein	DNM1L	29.0213	29.1426	28.9742	28.9757	28.9927	28.839	28.9522	28.6939	28.8829	28.904	28.8945	28.9524	29.0111	29.0862	28.7559
1107	G3V2U7;P07311;G3V3F8;G3V597;P07311-2	Acylphosphatase;Acylphosphatase-1	ACYP1	NaN	25.697	24.8326	25.32	25.0986	NaN	25.3297	24.941	NaN	NaN	NaN	NaN	23.7332	23.9215	NaN
825	F5GX39;E7EQ72;Q15363	Transmembrane emp24 domain-containing protein 2	TMED2	NaN	NaN	NaN	25.8124	25.9938	NaN	NaN	26.1499	26.0602	26.5822	26.036	26.1157	NaN	25.978	26.0687
3732	Q6IA86-2;Q6IA86-3;Q6IA86-5;Q6IA86;Q6IA86-6;Q6IA86-4;Q6IA86-7;K7ER35;F5GYE9;F5GWY6;F5GX79	Elongator complex protein 2	ELP2	26.8008	26.227	25.9764	26.3065	26.3245	25.612	26.7918	26.7918	26.9672	26.1797	26.0891	26.5943	26.4329	26.3762	26.3552
4818	Q9BXR0;Q9BXR0-2;K7EL95;K7ESP6;K7EJ21;K7EPI1	Queuine tRNA-ribosyltransferase	QTRT1	26.4005	26.6547	26.6283	26.0455	26.1323	26.5645	26.0966	26.2057	26.2066	26.8461	26.1777	26.3382	25.9445	25.7363	26.0357
497	B1AHR1;Q9UH03-2;Q9UH03	Neuronal-specific septin-3	37865	NaN	NaN	NaN	22.9037	23.5431	NaN	24.6474	23.8751	24.4558	NaN	24.1319	24.4558	24.7925	24.0367	24.1169
2956	P63104;E7EX29;B0AZS6;P63104-2;B7Z2E6;H0YB80;E7ESK7;E5RIR4;E9PD24;E7EVZ2;E5RGE1	14-3-3 protein zeta/delta	YWHAZ	32.9035	32.8316	32.7887	32.8608	33	32.9257	32.7703	32.7157	32.7096	32.5318	32.8424	32.9115	32.8712	32.9299	32.9363
5303	Q9P1Y5;Q9P1Y5-2	Calmodulin-regulated spectrin-associated protein 3	CAMSAP3	24.1828	24.3817	24.6987	24.3625	24.4009	NaN	23.9852	23.6432	24.7058	24.9504	25.0356	25.135	24.8625	24.8983	25.1865
3612	Q5JW57;Q5JW53;Q5JW54;Q9H410-2;Q9H410-4;Q9H410;Q9H410-3	Kinetochore-associated protein DSN1 homolog	DSN1	NaN	25.0816	24.7839	NaN	NaN	24.0905	NaN	23.6557	24.1509	NaN	NaN	NaN	NaN	NaN	NaN
5402	Q9UI09;F8VXI1;F8VRD8;Q9UI09-2;H0YID5	NADH dehydrogenase [ubiquinone] 1 alpha subcomplex subunit 12	NDUFA12	26.0139	26.4839	25.7337	26.0919	26.0668	26.1974	26.5196	26.0335	26.2491	25.4074	25.4957	25.4807	25.3603	26.0023	25.98
5526	Q9UQE7	Structural maintenance of chromosomes protein 3	SMC3	29.6674	29.8139	29.6672	29.6033	29.5658	29.8243	29.4864	29.6312	29.7002	29.506	29.4731	29.6445	29.6765	29.6951	29.6477
4030	Q8IYM9-2;Q8IYM9;C9JIU5;C9JWC5;C9J060;H7BZD3	E3 ubiquitin-protein ligase TRIM22	TRIM22	26.3878	26.27	26.0656	26.0764	26.3054	26.1045	26.0021	26.1909	26.1075	25.927	26.3073	26.1645	25.9414	26.2165	25.9426
332	A0A0D9SG71;A0A0R4J2E5;P49459;A0A0D9SEZ6;P49459-3;P49459-2	Ubiquitin-conjugating enzyme E2 A	UBE2A	25.6833	NaN	25.7939	25.3197	26.1156	NaN	25.6492	25.9683	26.0998	NaN	25.6042	26.138	26.5695	26.4114	26.0395
4573	Q96PU8-9;Q96PU8-8;Q96PU8-6;Q96PU8;Q96PU8-5;Q96PU8-3;H0YG47;F5GXS8;F5GYM3;H0YGD6;F5H5U6;F5H8C8;F5GYT7;H0YFB7	Protein quaking	QKI	28.9619	29.5165	29.1653	29.0152	28.7699	29.3062	28.6282	28.6363	28.8932	29.2086	29.2615	29.0874	28.8114	28.9706	28.7254
3438	Q15459;Q15459-2;F8WB66;H7C1L2;F8WC79	Splicing factor 3A subunit 1	SF3A1	30.4986	30.4891	30.4101	30.4949	30.5545	30.4988	30.2754	30.4762	30.4155	30.4913	30.7726	30.7151	30.6599	30.6761	30.8821
4452	Q96EK4	THAP domain-containing protein 11	THAP11	24.4031	24.7672	24.6715	23.6187	23.5182	24.2294	25.0621	24.8499	24.5447	NaN	24.5681	NaN	24.3403	24.2218	NaN
5535	Q9Y237;Q9Y237-2;H0Y4T6;J3KMW3;H0Y8P6;H0Y610;Q9Y237-3	Peptidyl-prolyl cis-trans isomerase NIMA-interacting 4	PIN4	28.2514	28.0947	27.7617	28.4152	27.8091	28.0233	27.727	27.9171	27.6817	27.8734	28.1231	27.7871	28.0899	28.1258	27.3825
3952	Q86W50;I3L362;Q86W50-2;K7EKQ8;I3L3W3;I3L4V1	Methyltransferase-like protein 16	METTL16	27.0525	27.3264	26.9166	26.6862	26.564	27.0171	26.7242	26.5066	27.0204	27.1478	26.5761	26.6792	26.0875	26.6259	26.8798
247	A0A0A0MTH3;Q13418-3;Q13418-2;Q13418	Integrin-linked protein kinase	ILK	24.3114	NaN	NaN	NaN	24.715	NaN	25.2973	25.073	25.0915	NaN	25.3372	NaN	NaN	NaN	NaN
4124	Q8NBT2;Q8NBT2-2	Kinetochore protein Spc24	SPC24	26.5508	26.2855	26.1454	26.2914	NaN	NaN	26.7771	25.8124	26.4706	25.3944	25.4683	NaN	NaN	NaN	25.5166
3351	Q14696	LDLR chaperone MESD	MESDC2	28.0182	28.8783	28.3136	28.0586	28.3079	28.679	28.0484	28.0731	27.8058	28.5188	28.2775	27.7995	28.5044	28.1886	27.8089
3100	Q05639	Elongation factor 1-alpha 2	EEF1A2	30.1862	30.1035	30.4141	30.4777	30.5124	30.3324	30.2185	29.9331	30.242	30.5999	30.8354	30.6233	31.0006	30.7257	30.6652
540	B4DLR8;P15559-3;P15559-2;P15559;H3BNV2;H3BRK3	NAD(P)H dehydrogenase [quinone] 1	NQO1	28.0444	28.0984	27.77	28.4107	28.1981	28.1651	27.9041	27.7667	27.9293	27.7244	27.496	27.9786	27.9239	28.3259	28.2987
3618	Q5MIZ7-3;Q5MIZ7-2;Q5MIZ7;Q5MIZ7-5	Serine/threonine-protein phosphatase 4 regulatory subunit 3B	SMEK2	25.92	24.684	25.2817	25.3395	25.1131	24.4887	26.1656	25.4395	26.0541	25.0317	NaN	25.3481	25.1015	25.3775	25.7553
4698	Q9BRJ6;C9JQV0;H7C0T1;H7C2R9	Uncharacterized protein C7orf50	C7orf50	28.1733	28.4536	28.4963	28.1621	28.169	28.2163	28.0684	28.1487	28.0934	27.9273	28.2046	28.2799	28.2879	28.2994	28.1456
2219	P17900;H0YBY3;E5RJD0	Ganglioside GM2 activator;Ganglioside GM2 activator isoform short	GM2A	NaN	NaN	NaN	NaN	25.5369	25.6709	NaN	NaN	NaN	NaN	NaN	25.3235	25.4499	NaN	25.4876
5588	Q9Y333	U6 snRNA-associated Sm-like protein LSm2	LSM2	27.9369	28.2976	28.0505	28.4308	28.6601	27.9079	28.6741	28.5995	28.4943	27.7396	28.22	28.6076	28.5886	28.6343	28.5511
5527	Q9UQR0;Q9UQR0-2;H0Y6S1	Sex comb on midleg-like protein 2	SCML2	26.4903	26.5764	26.0172	26.438	26.3581	26.2355	26.7133	26.2283	26.5359	26.2203	26.4459	26.602	26.5912	26.539	26.7171
2560	P43034;I3L3N5;P43034-2;I3L495	Platelet-activating factor acetylhydrolase IB subunit alpha	PAFAH1B1	29.0348	29.3857	29.243	28.5776	28.3619	29.1043	28.7984	28.3267	28.5289	29.2484	28.736	28.8824	28.4137	28.5352	28.427
2103	P10644;P10644-2;K7EPB2;K7EIE5;K7EID3;K7EJ40;K7EK41;K7EMZ6;K7EMU2;K7EM13;K7EPR5;K7EQK3;X6RAV4	cAMP-dependent protein kinase type I-alpha regulatory subunit;cAMP-dependent protein kinase type I-alpha regulatory subunit, N-terminally processed	PRKAR1A	28.5042	28.9344	28.8968	28.4381	28.5832	28.6596	28.4701	28.526	28.6181	28.442	28.8721	28.4687	28.4704	28.3263	28.4534
4774	Q9BV86;Q9BV86-2;S4R338;S4R344;S4R3J7	N-terminal Xaa-Pro-Lys N-methyltransferase 1;N-terminal Xaa-Pro-Lys N-methyltransferase 1, N-terminally processed	NTMT1	27.2471	26.864	26.9687	27.1939	27.26	27.2299	27.663	27.7836	27.1533	27.2723	27.1094	27.1236	27.2983	27.0252	27.2171
4593	Q96RT1-7;Q96RT1-6;Q96RT1-4;Q96RT1-5;Q96RT1-3;Q96RT1-9;Q96RT1-2;Q96RT1;Q96RT1-8;B4DIP2	Protein LAP2	ERBB2IP	24.2393	NaN	24.5532	24.3378	NaN	25.0033	24.2656	24.1193	24.2552	NaN	NaN	NaN	NaN	NaN	NaN
2605	P47813;X6RAC9;O14602;A6NJH9	Eukaryotic translation initiation factor 1A, X-chromosomal;Eukaryotic translation initiation factor 1A, Y-chromosomal	EIF1AX;EIF1AY	27.8555	NaN	NaN	26.6812	28.1968	NaN	28.7921	28.7173	28.4893	NaN	28.7071	28.1738	28.8661	28.5405	28.3896
5195	Q9NVT9;E5RJ86;Q9NVT9-2;E9PR92;E5RHK3	Armadillo repeat-containing protein 1	ARMC1	26.1596	NaN	26.2532	27.0702	26.6439	26.6374	27.1842	25.7657	26.299	26.4807	26.3111	25.7731	26.1115	26.015	26.0243
1052	F8VXU5;Q9UBQ0;Q9UBQ0-2;Q05DG7	Vacuolar protein sorting-associated protein 29	VPS29	28.5653	28.5501	28.4554	28.5884	28.6458	28.2961	28.5083	28.4659	28.3005	28.0323	28.3096	28.6643	28.5156	28.436	28.358
5629	Q9Y4C2-2;Q9Y4C2	TRPM8 channel-associated factor 1	TCAF1	24.9081	25.5048	24.3022	24.6789	24.3899	NaN	25.556	25.2732	25.2092	25.5528	25.4122	25.0791	24.7652	24.6582	24.8303
2045	P08133;P08133-2;E7EMC6;E5RJF5;E5RK63;E5RFF0;E5RI05;E5RJR0;E5RIU8	Annexin A6;Annexin	ANXA6	28.9342	29.0676	28.9985	29.4437	29.2352	29.3938	29.4743	29.2701	28.9016	28.8915	29.1472	28.712	28.7731	28.9818	28.8195
1619	O43264;O43264-2;F5H3C1	Centromere/kinetochore protein zw10 homolog	ZW10	27.9224	28.5078	28.3248	27.7787	27.8088	28.5382	27.9378	27.8926	27.7935	28.3655	27.9693	27.9056	27.8001	27.6682	27.7426
659	C9JJ54;Q8IWB7	WD repeat and FYVE domain-containing protein 1	WDFY1	25.5546	25.4748	25.4292	25.0887	24.9158	25.4845	24.5918	NaN	25.1474	25.0959	NaN	NaN	25.2739	NaN	NaN
1727	O60884;I3L320;A0A087WT48	DnaJ homolog subfamily A member 2	DNAJA2	29.2231	29.0191	29.2049	29.5827	29.7462	29.1969	29.5525	29.6472	29.5926	29.3577	29.3429	29.5773	29.5894	29.4665	29.5443
5649	Q9Y5J1;J3KSR7;J3QR85;J3QLD6;J3QRG0	U3 small nucleolar RNA-associated protein 18 homolog	UTP18	27.7858	27.9691	27.039	27.3979	27.3935	27.3997	27.8758	27.4815	27.7855	27.4341	27.7909	27.6214	27.9203	27.817	27.8468
1693	O60488-2;O60488;H0Y9A0;D6RFW9;D6RDA8;D6RD96;D6RF95	Long-chain-fatty-acid--CoA ligase 4	ACSL4	25.4532	NaN	24.0931	25.7338	25.7165	25.4098	26.215	26.0225	25.795	24.9596	25.3474	25.9051	26.0973	26.0686	26.003
4627	Q99471;H3BPF6;Q99471-3;H3BMQ1;Q99471-2;F8VNW6;F8VQZ2	Prefoldin subunit 5	PFDN5	28.6617	28.6613	28.9261	28.8762	29.0968	28.5946	28.762	29.039	28.9086	28.6014	29.2746	29.1355	29.0373	28.9915	28.8883
5174	Q9NV96-2;Q9NV96;Q9NV96-3;Q3MIR4	Cell cycle control protein 50A	TMEM30A	25.2935	NaN	NaN	25.3935	25.3759	NaN	25.4919	24.5925	NaN	25.6809	NaN	25.2759	24.5755	25.1677	24.8293
2535	P41250;H7C443	Glycine--tRNA ligase	GARS	30.844	31.0463	30.9086	30.9376	31.0741	30.8677	30.9429	31.0688	30.9368	30.9584	31.2017	30.9622	31.1021	31.1682	30.8987
5018	Q9HAF1-2;Q9HAF1;Q9HAF1-4;Q9HAF1-3;B1AK63	Chromatin modification-related protein MEAF6	MEAF6	25.1103	24.5523	24.4835	24.4695	24.2327	24.6877	24.6018	24.6351	24.8503	25.4064	NaN	24.9743	24.4352	24.9209	24.8162
5121	Q9NRP2;H3BQQ1;H3BPP2;H3BNN8;H3BTB6	COX assembly mitochondrial protein 2 homolog	CMC2	25.106	NaN	NaN	24.7879	24.5608	NaN	24.6335	NaN	24.7401	NaN	NaN	NaN	24.1941	24.3157	NaN
3387	Q15054;Q15054-3;Q15054-2;E9PM91;E9PNC0;E9PRK3;H0YEX7	DNA polymerase delta subunit 3	POLD3	25.3451	25.7474	25.7513	25.6358	25.762	25.8499	25.66	25.3837	25.5847	25.918	26.1118	26.1192	25.9729	25.9184	25.9582
1836	O76080;Q5QPB1	AN1-type zinc finger protein 5	ZFAND5	25.9901	25.3796	25.2606	25.3525	24.904	24.2928	25.2589	26.0228	25.613	24.4376	26.0318	26.1195	25.9414	25.5385	25.7662
5133	Q9NS69	Mitochondrial import receptor subunit TOM22 homolog	TOMM22	27.4236	28.0085	27.5334	27.4534	27.7141	27.7326	27.506	27.4782	27.4797	28.2721	28.1584	28.0068	27.9604	27.892	27.8428
2157	P13804;H0YLU7;P13804-2;H0YL12;H0YKF0;H0YK49;H0YNX6;J3KN60;H0YL83	Electron transfer flavoprotein subunit alpha, mitochondrial	ETFA	31.0869	30.942	30.9559	30.9116	30.9038	30.8427	30.8025	30.772	30.8149	31.1418	31.0464	30.8409	30.7224	30.8136	30.7218
4445	Q96DZ1-3;Q96DZ1;Q96DZ1-2	Endoplasmic reticulum lectin 1	ERLEC1	NaN	24.4379	23.8175	23.8486	NaN	NaN	NaN	NaN	NaN	NaN	NaN	23.5979	23.6939	23.8432	23.322
2145	P13010;C9JZ81;H7C0H9	X-ray repair cross-complementing protein 5	XRCC5	32.4414	32.6459	32.3076	32.3804	32.4739	32.6115	32.4116	32.4768	32.3635	32.4956	32.4888	32.2729	32.363	32.1208	32.3879
3063	Q01968;Q01968-2	Inositol polyphosphate 5-phosphatase OCRL-1	OCRL	26.948	27.5654	26.9547	26.9451	26.7107	26.9349	26.7637	26.9069	26.5946	26.8473	26.7516	26.9608	26.9565	27.0422	26.3702
1683	O60287	Nucleolar pre-ribosomal-associated protein 1	URB1	26.209	26.4658	26.1328	25.9442	25.7437	26.1118	26.3297	26.2205	26.0867	26.6564	26.3376	26.4242	26.1689	26.0037	26.3166
3506	Q16774;B1ANH0;B1ANG9;B1ANH6;B1ANH2;Q16774-2;Q16774-3;B1ANH5;B1ANH3	Guanylate kinase	GUK1	25.5013	25.3079	25.3172	25.5224	25.677	25.1845	25.3512	24.7423	25.4908	25.4977	25.7888	26.0467	26.0966	25.9739	26.0044
2343	P26885;F5H0N4	Peptidyl-prolyl cis-trans isomerase FKBP2;Peptidyl-prolyl cis-trans isomerase	FKBP2	27.1637	27.016	27.1641	27.169	27.3417	27.1797	27.4027	26.9005	26.7946	NaN	26.9879	27.0371	27.1933	26.8415	27.201
3544	Q3ZCQ8-2;Q3ZCQ8;Q3ZCQ8-3;M0R2F8;M0R003;M0R0C3;M0R1Y4;M0R047;M0QXC3;M0R2Z3;M0R303;M0R2D2;M0R2Q2	Mitochondrial import inner membrane translocase subunit TIM50	TIMM50	28.8385	28.8884	28.8318	29.0537	28.9799	28.8174	28.9491	28.8604	28.8362	28.7543	28.8758	28.8333	28.7841	28.7916	28.8228
4064	Q8N392-2;Q8N392	Rho GTPase-activating protein 18	ARHGAP18	25.4027	25.6711	25.5171	25.8251	25.7537	26.2603	25.2329	25.4335	25.2783	25.784	25.3415	25.4742	25.8663	25.6009	25.6681
2472	P35612-2;P35612-8;P35612-9;P35612-4;P35612-3;P35612;C9J080;C9JTM0;P35612-5;P35612-6	Beta-adducin	ADD2	25.3858	NaN	25.8382	26.2292	25.9995	26.4373	25.7419	25.5393	25.9836	NaN	25.5096	25.4904	25.4895	26.0106	25.5342
5493	Q9UN36-4;Q9UN36-2;Q9UN36-3;Q9UN36;G3V5H8;G3V4S9;Q9UN36-5;Q9UN36-6;G3V2I9;A0A0A0MS87;G3V5B5;G3V239;G3V5P9;G3V5D7;G3V2S0;G3V3C3;G3V2Y3;G3V5G7;G3V552;G3V3X3;G3V3P6;G3V4T9;G3V2T2;G3V5A6;G3V280;G3V3P1;G3V5V9;G3V3D5;G3V3X2;G3V285;G3V4S2;G3V271;G3V358;G3V5B7;G3V383;G3V5S0;G3V392;G3V5G0;G3V578;H0YJT9;G3V4X3;G3V420;G3V237;G3V2A6;H7C0X0;G3V5L7;H0YJ56;G3V3L1;A0A0U1RR50	Protein NDRG2	NDRG2	26.1878	NaN	26.01	NaN	NaN	26.0355	25.4701	25.7815	25.7656	26.4971	25.7346	NaN	NaN	NaN	25.7851
5502	Q9UNN5;B1ANM7;Q9UNN5-2;B3KT28	FAS-associated factor 1	FAF1	27.4599	27.3896	27.0158	27.2862	27.0517	27.2761	27.3219	27.4233	27.4333	27.2814	26.883	26.8436	26.5354	26.3868	27.1314
5217	Q9NWY4;A8MVJ9	UPF0609 protein C4orf27	C4orf27	27.0329	27.2259	27.0424	27.152	27.1707	27.2911	27.1035	27.1155	27.3968	26.9757	26.9622	26.9276	27.1613	27.0237	26.5434
171	A0A096LNV3;A0A096LP02;Q9Y508-2;Q9Y508;A0A096LNT1;A0A096LNN8;A0A096LPF9	E3 ubiquitin-protein ligase RNF114	RNF114	26.6628	25.7445	25.5674	26.3257	26.3287	25.7525	26.5469	26.5711	25.9626	26.2079	26.2433	26.3693	26.5442	26.3804	26.4307
161	A0A087X295;Q9NNW5;E9PDU5;E9PBK6;Q6PKC6;C9K020;C9JFP6;V9GYU1;V9GZ65;E5RFX3;F8WE36	WD repeat-containing protein 6	WDR6	26.4471	26.8464	26.8818	26.1632	26.0177	26.5211	26.8772	26.6546	26.7799	NaN	26.6175	26.7214	26.6196	26.6439	26.8113
4166	Q8NFC6	Biorientation of chromosomes in cell division protein 1-like 1	BOD1L1	24.8716	NaN	NaN	25.0812	24.8707	NaN	NaN	NaN	NaN	NaN	NaN	24.8288	24.8535	24.6854	NaN
4260	Q8WUW1;Q8WUW1-2	Protein BRICK1	BRK1	25.8279	24.7666	25.3264	25.4774	25.2959	24.9397	25.4472	26.0591	25.3602	NaN	25.613	25.2858	25.6236	25.1991	25.8509
2830	P56962;E9PIC2;E9PJW1;E9PQU9;E9PJV6	Syntaxin-17	STX17	25.2556	26.0723	25.6834	24.5062	24.2679	26.0628	24.8925	24.2087	24.2831	25.728	NaN	24.0792	NaN	NaN	NaN
2288	P22307-4;P22307-7;P22307-8;P22307;P22307-6;P22307-2;H0YF61;H0YCB0;E9PLD1;P22307-3	Non-specific lipid-transfer protein	SCP2	27.8192	27.8964	27.9507	27.2185	27.2022	27.7946	27.3851	27.1413	27.2423	27.6787	27.5579	27.2975	27.6067	27.4645	27.3158
4660	Q99805	Transmembrane 9 superfamily member 2	TM9SF2	26.9497	28.3973	27.4227	27.2266	27.2852	27.4071	27.3465	27.2103	27.0487	27.5084	26.7452	27.5272	26.7945	27.3408	26.0758
2319	P24928;A0A087WWE2;P24928-2	DNA-directed RNA polymerase II subunit RPB1;DNA-directed RNA polymerase	POLR2A	28.6612	28.9908	28.7438	28.3225	28.5289	28.6042	28.8403	28.7936	28.6802	29.026	28.759	28.7851	28.7656	28.7627	28.7335
2081	P09936;D6RE83;D6R956;D6R974;D6RF53	Ubiquitin carboxyl-terminal hydrolase isozyme L1;Ubiquitin carboxyl-terminal hydrolase	UCHL1	32.0969	31.9242	31.6986	31.9484	32.0082	31.3602	31.4459	31.0016	31.497	31.2789	31.9911	32.072	31.5527	31.813	31.7862
4478	Q96GD0;B1AHD3	Pyridoxal phosphate phosphatase	PDXP	25.9943	26.8891	26.6569	26.5151	26.0619	26.5616	26.2654	26.1436	26.0584	26.3905	26.3359	26.192	26.439	26.1708	25.8522
789	E5RHG8;Q15369;Q15369-2;R4GMY8	Transcription elongation factor B polypeptide 1	TCEB1	28.962	29.5907	29.2429	29.4113	29.4176	29.6299	29.0076	28.9753	29.0729	29.3394	29.472	29.2658	29.113	29.2097	29.3426
124	A0A087WZP2;Q9UI36-2;Q9UI36;A0A087WY66;A0A087WZA7;Q9UI36-4;Q9UI36-3	Dachshund homolog 1	DACH1	25.8181	25.908	25.2021	24.7705	24.8108	25.1547	25.4665	26.2128	26.0476	25.5364	NaN	25.5109	NaN	25.1868	NaN
4897	Q9H0S4-2;Q9H0S4;F5H1N9	Probable ATP-dependent RNA helicase DDX47	DDX47	27.8415	27.8253	27.6162	27.9039	27.9016	28.0234	27.8912	27.998	27.8498	28.309	28.2421	27.7096	28.1496	27.7764	27.9182
5581	Q9Y2Z9-3;Q9Y2Z9;A0A0D9SFJ1;Q9Y2Z9-2;G3V2L5;G3V4A6;G3V434	Ubiquinone biosynthesis monooxygenase COQ6, mitochondrial	COQ6	NaN	24.9099	NaN	24.7639	23.941	24.764	24.573	24.28	NaN	23.8522	NaN	23.8892	24.1595	24.3852	24.1891
871	E7EX90;Q14203-3;Q14203-4;Q14203-6;Q14203;Q14203-5;Q14203-2;Q6AWB1;E7EWF7;C9JZA4;C9JTE5;C9JJN7;C9JJD0;C9J1B7;C9JKG6;E9PCY0;C9JUI8	Dynactin subunit 1	DCTN1;DKFZp686E0752	29.8102	29.8201	29.6927	29.5913	29.708	29.9056	29.7173	29.6894	29.6422	29.7801	29.7167	29.6646	29.7418	29.5302	29.5866
117	A0A087WZ13;E9PAU2;Q8IY67-2;Q8IY67;K7EQG2;K7EKR9;Q8IY67-3	Ribonucleoprotein PTB-binding 1	RAVER1	28.8558	29.0418	28.7024	28.9472	28.7758	29.2038	28.513	28.3791	28.7572	28.387	28.907	28.9762	28.9632	29.021	28.873
1311	J3KN66;Q5JTV8-3;A0A0A0MSK5;Q5JTV8;H0Y4R4;Q5JTV8-2;H0YD16	Torsin-1A-interacting protein 1	TOR1AIP1	27.5759	27.9361	27.8349	NaN	NaN	27.5427	27.3913	27.2267	27.5225	27.5237	27.6597	27.53	27.2319	27.4495	28.144
3263	Q13595-4;Q13595-3;Q13595;Q13595-2	Transformer-2 protein homolog alpha	TRA2A	27.0476	27.0829	26.8861	27.2773	27.5248	26.4204	27.3059	27.3993	27.0954	26.2895	27.5342	27.5813	27.7608	27.4921	27.7512
2972	Q5SRQ6;P67870;Q5SRQ3;N0E472;A0A0G2JM12;N0E644;A0A0G2JM58	Casein kinase II subunit beta	CSNK2B;CSNK2B-LY6G5B-1181;CSNK2B-LY6G5B--991	28.7081	28.2909	28.2783	28.8106	29.0441	27.9815	28.9367	29.0649	28.5954	28.2453	28.7561	28.8699	29.0268	28.8424	28.8606
4533	Q96JY6;Q96JY6-3;Q96JY6-5;E5RGS7;H0YBP7;B3KPU0;C9JS55;A0A087WVI1;Q96JY6-4;A0A087WUQ1;A0A087WXJ0;C9J760;C9J0X3;C9K0F0;C9JSR2;H7C1D1;Q96JY6-2	PDZ and LIM domain protein 2	PDLIM2	NaN	25.804	NaN	25.0202	25.1678	NaN	NaN	NaN	NaN	24.9049	NaN	NaN	NaN	NaN	24.7548
4076	Q8N543;A0A0A0MTR2;Q8N543-2;H3BR79;H3BUA6;H3BR02	Prolyl 3-hydroxylase OGFOD1	OGFOD1	26.2309	25.1663	NaN	26.4205	25.9401	26.9118	26.7452	26.7857	26.5842	NaN	26.3293	26.7682	26.6446	26.5586	26.5797
5596	Q9Y3B4	Splicing factor 3B subunit 6	SF3B6	27.4614	26.1192	26.5522	27.2292	27.1104	26.1727	27.4017	27.6347	27.3773	26.4392	27.0635	26.9023	27.4159	27.2512	27.0891
4864	Q9C0I1-3;Q9C0I1-2;Q9C0I1	Myotubularin-related protein 12	MTMR12	23.8834	23.6885	23.8718	24.1377	NaN	24.5389	24.1	23.9238	24.1998	NaN	NaN	NaN	NaN	25.0498	25.144
4182	Q8NHP8;Q8NHP8-2	Putative phospholipase B-like 2;Putative phospholipase B-like 2 32 kDa form;Putative phospholipase B-like 2 45 kDa form	PLBD2	24.1359	NaN	23.9142	24.379	23.5699	NaN	24.5354	24.0874	24.4423	NaN	NaN	NaN	NaN	NaN	NaN
2717	P51571;A6NLM8	Translocon-associated protein subunit delta	SSR4	27.8854	27.7021	27.1091	27.8503	27.4007	27.6934	28.419	28.0786	28.0907	27.1236	27.4184	27.8373	28.1817	27.8249	27.8553
574	B7WP74;Q9HCG8	Pre-mRNA-splicing factor CWC22 homolog	CWC22	25.2002	25.2553	25.2275	24.3206	NaN	25.0144	NaN	25.0105	24.5766	NaN	NaN	NaN	25.0443	24.3849	23.9006
206	J3QSX6;F8W8M4;A0A0A0MRL6;O14639-4;O14639-3;O14639-5;O14639-2;O14639-6;O14639	Actin-binding LIM protein 1	ABLIM1	24.52	NaN	NaN	NaN	24.2175	NaN	23.8908	23.7954	24.0401	NaN	NaN	23.8612	NaN	NaN	NaN
1332	J3KR72;P49848-2;P49848;P49848-3;C9JFL8;C9JTY6;C9JIS2;E5RHA1;C9J088;E5RKA5;F8WEJ7;C9J7C4	Transcription initiation factor TFIID subunit 6	TAF6	25.6451	25.3755	24.8506	25.2996	25.4253	25.6103	25.8285	25.5801	25.6544	25.4522	25.3063	25.4749	25.6219	25.5763	25.5799
232	A0A0A0MST8;E9PFN4;Q9Y6M7-9;Q9Y6M7-6;Q9Y6M7-13;Q9Y6M7-12;Q9Y6M7-8;Q9Y6M7-7;C9JRP1;Q9Y6M7-2;Q9Y6M7;Q9Y6M7-11;Q9Y6M7-14;Q9Y6M7-10;Q9Y6M7-4;Q9Y6M7-3;H7C3C4;Q9Y6M7-5	Anion exchange protein;Sodium bicarbonate cotransporter 3	SLC4A7	25.4874	25.3072	25.2836	25.5061	25.6212	25.6164	25.5961	26.028	25.2952	24.8189	NaN	24.8101	25.3989	24.7733	25.0066
4848	Q9BZF1-3;Q9BZF1-2;Q9BZF1;F8VQX7;F8VUA7;F8VVD3;F8VVE7;F8VZ43	Oxysterol-binding protein-related protein 8;Oxysterol-binding protein	OSBPL8	26.5886	26.8749	26.5497	26.707	26.5614	26.9123	26.7175	26.8514	26.7054	26.8219	26.2758	26.3872	26.5034	26.4484	26.2564
573	E7EW69;E7EX04;B5ME97;Q9P0V9-3;Q9P0V9;Q9P0V9-2;F5GYV2;F5H1F2	Septin-10	40422	25.4588	24.8222	25.4204	25.549	25.5807	NaN	25.0709	25.1074	25.1262	NaN	25.8515	24.6501	NaN	24.5496	25.0075
5250	Q9NYB0;H3BMI8	Telomeric repeat-binding factor 2-interacting protein 1	TERF2IP	25.8512	25.5559	26.0301	25.6287	25.768	25.8875	25.9255	25.5817	25.4592	26.0624	26.4719	26.1133	NaN	26.2819	26.0367
1528	O14745;J3QRP6;O14745-2;J3QRA3	Na(+)/H(+) exchange regulatory cofactor NHE-RF1	SLC9A3R1	27.9247	28.4982	28.2736	28.1351	28.2146	28.5558	27.8112	28.0595	27.9146	28.4352	27.9891	27.9988	28.1808	28.073	28.369
4027	Q8IYB8;B1AR60	ATP-dependent RNA helicase SUPV3L1, mitochondrial	SUPV3L1	26.8637	27.0448	26.7471	26.5958	26.5159	26.967	26.4716	26.4058	26.5941	27.0601	26.6749	26.5782	26.7094	26.5703	26.6339
5367	Q9UFW8;C9JUJ0	CGG triplet repeat-binding protein 1	CGGBP1	27.5122	27.8215	27.0023	27.2141	26.7665	26.5052	27.2569	27.236	27.2576	26.4185	26.6738	26.5906	26.699	26.5368	26.4483
2564	P43304;P43304-2;F5GYK7;E9PDK4;E7EM56	Glycerol-3-phosphate dehydrogenase, mitochondrial	GPD2	28.085	28.5309	28.0118	28.3589	28.2728	28.1687	27.9658	27.66	28.0027	28.0092	28.1091	28.5042	28.2407	28.2896	27.8697
2952	P63000;P63000-2;P60763;P15153;J3KSC4;J3QLK0;B1AH77;B1AH78;B1AH80	Ras-related C3 botulinum toxin substrate 1;Ras-related C3 botulinum toxin substrate 3;Ras-related C3 botulinum toxin substrate 2	RAC1;RAC3;RAC2	29.6001	28.3778	28.7044	29.4625	29.221	28.4755	29.4677	29.9215	29.6875	28.3617	29.4733	29.5325	29.3622	29.4277	29.0112
3821	Q6WKZ4;Q6WKZ4-3;E7EX40;Q6WKZ4-5;Q6WKZ4-1;Q6WKZ4-2;Q7L804;Q7L804-2	Rab11 family-interacting protein 1	RAB11FIP1	26.9306	27.5127	27.7471	25.6251	25.8514	27.6214	NaN	26.8634	NaN	29.006	28.3626	26.9395	27.2228	27.4908	NaN
5071	Q9NPA8-2;Q9NPA8;E5RHX8;J3KNT2;E5RI00;E5RHT9;E5RJ84	Transcription and mRNA export factor ENY2	ENY2	27.4109	27.7928	27.6674	26.9497	26.1727	28.1899	28.1275	28.4882	27.7928	28.3423	27.8094	27.522	27.7161	27.5097	27.3621
2411	P31146;H3BRY3;H3BTU6;H3BRJ0	Coronin-1A;Coronin	CORO1A	25.5837	25.5166	25.4319	24.9796	NaN	25.5118	25.3057	25.5311	25.3521	NaN	NaN	25.1804	24.9018	25.1191	25.0096
1366	J3QRI1;Q9BVV7	Mitochondrial import inner membrane translocase subunit Tim21	TIMM21	24.9792	25.5544	24.703	24.6134	24.5069	NaN	26.1261	25.0167	25.3433	25.0184	NaN	NaN	NaN	NaN	NaN
3103	Q05D32-2;Q05D32;H0YNU2;H0YNW9;H0YMH7	CTD small phosphatase-like protein 2	CTDSPL2	25.9732	25.8812	25.8774	NaN	NaN	NaN	25.8226	26.0706	26.0571	25.9064	25.5666	25.6816	25.6541	25.6019	NaN
1132	G5E9X3;Q9Y2H6-2;Q9Y2H6;A0A087X1M6	Fibronectin type-III domain-containing protein 3A	FNDC3A	25.474	25.3395	26.023	26.1363	25.8644	NaN	26.3789	25.9485	25.8097	26.145	NaN	NaN	NaN	NaN	NaN
5288	Q9P016;Q9P016-2	Thymocyte nuclear protein 1	THYN1	26.5899	26.3137	26.1835	26.2686	26.4597	NaN	25.8494	26.1827	26.1152	NaN	25.9911	26.3314	26.3381	26.3121	26.5374
634	C9JA08;Q96D46;C9IZW9;C9K0C2;C9J0B9;C9IY70	60S ribosomal export protein NMD3	NMD3	25.554	NaN	NaN	26.0394	26.215	25.21	26.765	26.108	26.3235	NaN	25.6026	26.0905	25.9864	26.3491	26.1475
1967	P02545;P02545-6;P02545-3;P02545-5;P02545-4;H0YAB0;A0A0C4DGC5	Prelamin-A/C;Lamin-A/C	LMNA	27.4702	27.6499	27.7509	26.7675	27.1064	27.2351	26.9507	26.5688	26.5737	27.5779	27.6125	27.2482	26.9188	26.8727	27.0641
3493	Q16563-2;C9JYN0;Q16563;A0A0U1RQT9	Synaptophysin-like protein 1	SYPL1	26.1257	26.9833	26.205	26.2923	25.0627	26.0606	25.6454	25.7715	25.4194	26.2647	26.0343	25.6048	25.3992	25.2991	25.8947
1203	H0YMV8;Q71UM5;C9JLI6;C9J1C5	40S ribosomal protein S27;40S ribosomal protein S27-like	RPS27L	28.105	28.7238	28.5259	27.9247	28.2095	29.2038	27.5174	28.1009	27.8118	28.7402	28.4946	28.1322	28.4991	28.0107	27.5818
1845	O94826	Mitochondrial import receptor subunit TOM70	TOMM70A	28.1093	28.3537	28.307	28.3209	28.5417	28.1511	28.351	28.3209	28.0677	28.5716	28.2791	28.5284	28.6288	28.4101	28.7223
3280	Q13825;Q13825-2	Methylglutaconyl-CoA hydratase, mitochondrial	AUH	25.25	25.2148	25.5732	25.0044	25.2981	25.2543	25.095	24.9299	25.3228	NaN	25.3752	25.2338	24.9862	25.0437	25.0322
1757	O75306-2;O75306	NADH dehydrogenase [ubiquinone] iron-sulfur protein 2, mitochondrial	NDUFS2	27.9082	28.0189	27.7409	27.7236	27.6247	27.0944	27.0824	28.034	27.7183	27.3464	27.4665	27.5709	27.2749	27.1865	27.3213
2911	P62306;A0A0B4J254;F8W0W6	Small nuclear ribonucleoprotein F	SNRPF	28.2461	28.1247	27.3871	28.2027	28.3702	NaN	28.5559	28.8714	28.449	29.2322	28.0786	27.8471	28.8711	28.0792	27.8017
874	E9PB61;Q86V81	THO complex subunit 4	ALYREF	30.0761	30.8489	30.2001	30.3016	30.1147	30.2597	29.3732	29.8888	29.671	30.5758	29.9237	30.41	30.3062	29.9699	30.3349
5110	Q9NR50;Q9NR50-3;Q9NR50-2;H0Y580;A0A0D9SEN0	Translation initiation factor eIF-2B subunit gamma	EIF2B3	28.0508	27.8467	27.6469	27.8264	27.8871	27.8039	28.0826	28.1563	28.0067	27.4686	27.8661	27.907	28.2097	28.0824	27.9884
3955	Q86WA6-2;Q86WA6;H7C0M3;Q49AI2;B4DML3	Valacyclovir hydrolase	BPHL	NaN	24.9498	25.2025	24.9079	25.1341	24.9188	NaN	24.5502	24.2912	NaN	25.1549	24.7721	NaN	NaN	25.0212
4594	Q96RU2-2;Q96RU2;B4E3L3;G3V1N5;Q96RU2-3;H0YG96;H0YFA0;F5H6Q3;H0YFD7;F5H2G4;H0YFT9;F5GZ74;H0YFX3	Ubiquitin carboxyl-terminal hydrolase 28;Ubiquitin carboxyl-terminal hydrolase	USP28	24.6819	25.1079	24.7828	24.9167	24.9454	25.4648	25.0135	24.706	24.7565	24.9968	24.7743	24.5847	24.7835	24.7459	NaN
4501	Q96HR8-2;Q96HR8;D6RIB3	H/ACA ribonucleoprotein complex non-core subunit NAF1	NAF1	24.4354	25.0916	25.0263	25.2805	25.6007	24.129	25.4861	25.0742	25.1068	24.0792	25.0538	25.8206	25.9817	25.8407	25.8359
1544	O14929;O14929-2;F8W9G7;F8WEW1	Histone acetyltransferase type B catalytic subunit	HAT1	28.5451	27.9214	28.3487	28.6794	28.7179	28.2318	28.7845	28.7326	28.7627	28.0145	28.4755	28.7548	28.7749	28.735	28.6132
1926	O95816;O95816-2	BAG family molecular chaperone regulator 2	BAG2	28.6753	28.4062	28.6537	28.6846	28.8738	28.839	28.822	28.837	28.744	28.7516	29.0066	28.813	28.6462	28.6641	28.9748
2484	P35998;P35998-2;C9JLS9	26S protease regulatory subunit 7	PSMC2	30.517	30.6853	30.5892	30.5042	30.3963	30.5829	30.3319	30.2509	30.3788	30.8382	30.4358	30.459	30.419	30.4613	30.4661
3675	Q5VSL9;Q5VSL9-2;Q5VSL9-3;Q5VSL9-4;Q9ULQ0-2;Q9ULQ0	Striatin-interacting protein 1	STRIP1	25.2996	26.1506	24.9223	25.3871	25.5115	25.8198	24.9145	24.5592	24.7725	25.506	25.1662	24.9643	25.6371	25.5577	25.6502
5237	Q9NXF1-2;Q9NXF1;A0A0A0MSR3	Testis-expressed sequence 10 protein	TEX10	27.2363	27.7278	27.6535	27.5998	27.4778	27.81	27.586	27.7428	27.6267	27.8348	27.8207	27.6094	27.7902	27.7239	27.7494
4587	Q96RF0-3;Q96RF0-2;Q96RF0	Sorting nexin-18	SNX18	NaN	24.5517	24.4218	NaN	NaN	24.1965	NaN	NaN	NaN	NaN	24.0717	24.2982	24.1406	24.1425	24.2686
5628	Q9Y4B6-3;Q9Y4B6-2;Q9Y4B6	Protein VPRBP	VPRBP	25.8071	25.2953	25.6354	25.9318	25.7431	25.7122	26.0154	25.785	25.9486	25.8246	25.7663	25.6711	25.9158	25.8315	25.7353
2161	P13995;P13995-2;B8ZZU9;B9A062	Bifunctional methylenetetrahydrofolate dehydrogenase/cyclohydrolase, mitochondrial;NAD-dependent methylenetetrahydrofolate dehydrogenase;Methenyltetrahydrofolate cyclohydrolase	MTHFD2	29.0016	29.3875	29.1429	29.0769	28.9384	29.2541	29.4554	29.1281	29.2167	29.113	29.2359	29.0676	29.4246	29.4577	29.2145
2833	P57088;D6RAA6;H0Y8N0	Transmembrane protein 33	TMEM33	27.0768	27.8091	27.189	26.9054	26.7137	27.0307	28.3771	27.6173	27.54	28.2392	27.2994	27.5313	26.7398	26.9251	26.9557
1526	O14737;O14737-2;K7EQA1;K7ESJ4;Q3HM38;X6R2P6	Programmed cell death protein 5	PDCD5	30.5445	30.6747	30.6657	30.5566	30.5543	30.6305	30.4346	30.4335	30.45	30.9723	30.8098	30.1871	30.4371	30.1958	30.3201
1075	F8W930;Q9Y6M1-1;Q9Y6M1;Q9Y6M1-5;Q9Y6M1-6;Q9Y6M1-3;Q9Y6M1-4	Insulin-like growth factor 2 mRNA-binding protein 2	IGF2BP2	28.034	28.4556	28.215	28.5773	28.7763	28.7132	28.3917	28.2368	28.4271	28.1533	28.1317	28.1907	28.4837	28.3014	28.1048
100	A9JR48;A0A087WXW6;A0A140TA74;A0A140TA70;Q9BXA9-3;Q9BXA9-4;Q9BXA9-2;Q9BXA9;H3BSM9;Q9NSC2-2;Q9NSC2;I3L3L8;Q9UJQ4	Sal-like protein 3;Sal-like protein 1	SALL3;SALL1	NaN	25.3446	25.1576	24.31	23.9994	25.201	24.0268	NaN	24.3842	NaN	NaN	NaN	24.2148	24.7868	24.2876
4495	Q96HE7;G3V3E6;G3V5B3;G3V2H0;G3V503;Q5TAE8;Q86YB8	ERO1-like protein alpha	ERO1L	27.2748	27.7581	27.6137	27.5455	27.4933	27.9347	27.645	27.7216	27.543	27.4865	27.3387	27.1768	27.4048	27.4862	27.1363
5189	Q9NVP1;H7C452	ATP-dependent RNA helicase DDX18	DDX18	28.9902	29.4825	28.7615	29.3985	29.3208	29.0424	29.7376	29.4938	29.3186	29.0878	29.2483	29.2756	29.5823	29.2545	29.2524
2876	P61457	Pterin-4-alpha-carbinolamine dehydratase	PCBD1	26.7127	26.7762	26.5881	26.7019	26.5478	26.5988	25.025	25.045	25.4931	26.9954	NaN	26.8722	26.9694	26.5968	26.5619
1712	O60684;Q5TFJ7;O15131;S4R3E5	Importin subunit alpha-7;Importin subunit alpha-6	KPNA6;KPNA5	27.2549	26.8295	26.8021	27.0055	27.1101	26.8134	27.0428	26.9506	27.3782	26.8243	26.9178	27.2381	27.1768	27.4598	27.084
920	H7C5A7;E9PJN0;O14734;E9PRD4;H0Y698;Q9BR14;E9PMC4;E9PIS4	Acyl-coenzyme A thioesterase 8	ACOT8	24.8291	24.5069	NaN	23.9077	23.81	NaN	24.2593	23.621	23.6197	NaN	23.8823	NaN	23.7562	NaN	NaN
5056	Q9HD20;Q9HD20-2;Q9HD20-3;H7C3H2	Manganese-transporting ATPase 13A1	ATP13A1	28.419	28.6538	28.2297	27.8018	27.8403	28.4141	28.0409	28.0003	28.0067	28.3761	28.1607	28.1008	28.0022	27.6258	27.565
256	A0A0A6YYF3;Q9Y575-2;Q9Y575;Q9Y575-3;H7BYZ6	Ankyrin repeat and SOCS box protein 3	GPR75-ASB3;ASB3	NaN	25.3764	25.1995	NaN	25.0197	24.7044	25.258	NaN	24.9617	NaN	24.7056	NaN	24.2726	24.485	NaN
4852	Q9BZK7;A0A0D9SF63;A0A1B0GVH3;A0A0D9SFI2;C9JLJ1;C9JCK0;C9JBN1;A0A0D9SF25;A0A1B0GUU2;F8W9D8;C9IYU9	F-box-like/WD repeat-containing protein TBL1XR1	TBL1XR1	26.5565	26.7117	26.4412	26.3501	26.3299	26.1945	26.5013	26.083	26.4825	26.0204	26.2122	25.8757	26.6637	26.2127	26.3667
5222	Q9NX05;F8W881;Q9NX05-2	Constitutive coactivator of PPAR-gamma-like protein 2	FAM120C	26.1157	26.5611	26.28	26.018	26.0915	26.1175	25.1036	25.5948	25.4578	26.5191	26.466	26.3034	25.8449	25.8695	26.2588
931	E9PKT9;O96033	Molybdopterin synthase sulfur carrier subunit	MOCS2	NaN	26.6952	26.5147	NaN	25.5562	26.0266	25.5746	NaN	NaN	26.0447	26.063	25.7744	25.6283	25.3806	NaN
4052	Q8N1F7;H3BVG0;Q8N1F7-2;H3BM93;H3BV11;H3BRI8;H3BNN5;H3BPA9;H3BRD9;H3BP95;H3BV15;H3BVE2;H3BMX0	Nuclear pore complex protein Nup93	NUP93	29.8617	30.2047	29.6656	29.8439	30.0509	29.769	29.8852	29.8578	29.9484	29.7946	29.7223	29.6488	29.6655	29.709	29.677
1	A0A024QZX5;A0A087X1N8;P35237;C9JTJ8;C9JVA8	Serpin B6	SERPINB6	27.7087	28.4909	28.085	27.948	27.8112	28.3901	27.8122	27.3957	27.3923	28.2865	28.1229	27.9672	27.8985	27.8767	27.7918
1307	J3KMY0;Q99618;F5GX58;F8WDL1	Cell division cycle-associated protein 3	CDCA3	24.5521	24.7956	NaN	24.8196	NaN	NaN	24.6489	25.0115	25.1211	25.3451	24.5937	NaN	24.8247	25.0261	24.7187
1463	O00165;O00165-2;O00165-5;O00165-3;Q5VYD6;O00165-4;E9PIQ7;O00165-6	HCLS1-associated protein X-1	HAX1	26.4612	26.62	25.7897	26.5892	25.7911	26.0496	26.5872	26.7362	26.2524	26.6765	26.4038	26.5049	26.4078	26.5456	26.1539
5500	Q9UNK0;I3L305;K7EQB1	Syntaxin-8	STX8	24.9663	24.5746	NaN	25.4045	25.4776	25.633	25.2655	24.7414	24.6966	25.1159	NaN	24.7881	24.6594	NaN	NaN
2602	P47712	Cytosolic phospholipase A2;Phospholipase A2;Lysophospholipase	PLA2G4A	26.0441	25.795	26.1912	25.8311	25.8142	26.2245	26.6141	26.0968	25.845	25.1173	25.6708	25.2036	25.7649	25.5258	25.8132
2845	P60842;J3KT12;P60842-2;J3QS69;J3QL43;J3KSZ0;J3KTN0;J3KS25;J3QL52	Eukaryotic initiation factor 4A-I	EIF4A1	NaN	27.7897	NaN	27.9179	28.3516	NaN	28.7778	28.0422	28.1305	28.9537	NaN	27.9645	29.5039	28.8259	27.4049
2927	P63267;P62736;P63267-2;C9JFL5;F6UVQ4;F6QUT6;F8WB63;B8ZZJ2	Actin, gamma-enteric smooth muscle;Actin, aortic smooth muscle	ACTG2;ACTA2	NaN	NaN	NaN	24.0493	24.6663	NaN	24.4459	NaN	24.1806	NaN	NaN	24.8093	25.9543	26.2015	25.0608
90	A0A087WXC5;E7ESZ7;O95299;O95299-2;C9J6X0;Q8N1B9;H7C2W5;H7C1Y7;H7C2X4	NADH dehydrogenase [ubiquinone] 1 alpha subcomplex subunit 10, mitochondrial	NDUFA10	27.5007	26.0422	25.9958	27.0104	26.9621	26.5399	27.3644	27.3444	27.2084	NaN	26.6964	26.7001	27.1467	27.0937	26.9668
1062	F8W1A4;P54819-2;P54819;P54819-5;F8VY04;P54819-6;P54819-3;F8VZG5;P54819-4;G3V213;F8VPP1	Adenylate kinase 2, mitochondrial;Adenylate kinase 2, mitochondrial;Adenylate kinase 2, mitochondrial, N-terminally processed	AK2	30.3072	29.7474	29.9863	30.2864	30.4524	29.9699	30.2864	30.2123	30.1036	30.0979	30.4407	30.3698	30.4838	30.385	30.3303
2085	Q71UI9;P0C0S5;C9J0D1;Q71UI9-3;Q71UI9-4;Q71UI9-2;C9J386	Histone H2A.V;Histone H2A.Z;Histone H2A	H2AFV;H2AFZ	31.3823	31.3805	31.334	31.2252	30.9604	31.4835	30.6089	30.7555	30.8112	31.6849	31.4037	31.3649	31.0074	31.1622	31.0892
4700	Q9BRP1;U3KQA4	Programmed cell death protein 2-like	PDCD2L	25.4013	26.319	26.0994	25.8828	25.4333	26.6791	25.6509	25.417	25.8553	NaN	26.1928	25.6598	25.1331	25.4185	25.6762
1659	O43772;C9JPE1	Mitochondrial carnitine/acylcarnitine carrier protein	SLC25A20	26.2723	26.3285	NaN	25.8916	NaN	NaN	27.0886	25.9862	26.3461	26.501	25.9577	25.9948	NaN	26.9885	27.0888
2573	P45974-2;P45974;F5H571	Ubiquitin carboxyl-terminal hydrolase 5	USP5	29.8692	30.0036	29.8277	29.5681	29.6942	29.8413	29.7022	29.677	29.7158	29.9983	29.7742	29.7294	29.5024	29.493	29.5825
1133	G5EA06;Q92552;Q92552-2;D6RH20;D6RJC7;E5RJ73	28S ribosomal protein S27, mitochondrial	MRPS27	27.2355	27.7223	27.4052	27.1699	27.1298	27.5388	27.1637	27.4067	27.0922	27.7025	27.3017	27.1981	27.0044	26.9299	26.8554
152	A0A087X1H5;Q15057;A0A0U1RQT1;H7C3K3;H7C3Q8	Arf-GAP with coiled-coil, ANK repeat and PH domain-containing protein 2	ACAP2	NaN	24.6213	24.2304	24.1393	24.2612	NaN	24.1451	NaN	NaN	NaN	24.1785	24.0641	NaN	NaN	NaN
2359	P28288;P28288-2;P28288-3	ATP-binding cassette sub-family D member 3	ABCD3	26.7125	26.6899	26.4548	26.6301	26.3817	26.2803	26.4345	26.4847	26.451	25.8169	26.3566	26.6051	26.3261	26.2474	26.6237
3829	Q6YN16;Q6YN16-2	Hydroxysteroid dehydrogenase-like protein 2	HSDL2	27.8176	27.3025	27.5132	27.7583	27.7439	27.2058	27.8935	27.8125	27.9399	27.3536	27.5722	27.865	27.8677	27.6257	27.6911
1512	O14497;O14497-2;H0Y488;A0A1B0GTU5;O14497-3;A0A087WUV6;H0YCU6	AT-rich interactive domain-containing protein 1A	ARID1A	27.4678	27.9367	27.3155	27.4535	27.1719	27.6525	26.9974	27.4277	27.4077	27.7005	27.2406	27.2814	27.333	27.276	27.172
1351	J3QR09;J3KTE4;P84098;J3QL15	Ribosomal protein L19;60S ribosomal protein L19	RPL19	30.0987	30.9501	31.2215	30.9244	31.412	31.4461	31.3158	30.9725	31.4031	31.6669	31.2328	31.2358	31.2679	31.5244	31.3525
1775	O75419-3;O75419-2;O75419;C9K087	Cell division control protein 45 homolog	CDC45	25.1955	24.8254	24.7113	25.0327	25.1006	NaN	24.7766	25.0815	25.3318	25.612	24.9781	25.0037	25.7693	24.9627	NaN
2197	P16402	Histone H1.3	HIST1H1D	28.7464	29.3043	NaN	29.5737	28.8917	29.2793	29.1508	29.1847	29.0596	27.1851	28.3938	28.8403	29.0111	29.1623	29.0924
4401	Q96B36;Q96B36-3;H9KV91;Q96B36-2;M0R2V8	Proline-rich AKT1 substrate 1	AKT1S1	NaN	NaN	NaN	25.9137	25.8654	NaN	NaN	NaN	25.0459	NaN	NaN	25.8982	25.8283	25.8787	25.4742
2882	P61956-2;P61956;Q6EEV6	Small ubiquitin-related modifier 2;Small ubiquitin-related modifier 4	SUMO2;SUMO4	28.622	28.7456	28.7689	27.2993	27.8424	28.0813	25.9251	27.8235	27.9831	28.4587	27.9734	27.8707	27.3688	27.9579	28.2871
2787	P54687-4;P54687;P54687-5;P54687-3;P54687-2;F5H2F2;A0A087WYF2	Branched-chain-amino-acid aminotransferase, cytosolic	BCAT1	28.5706	28.0646	28.264	29.0162	29.1252	28.9717	28.7617	28.7905	28.712	28.6082	28.9399	29.0124	29.564	29.1668	29.1356
5087	Q9NQ50	39S ribosomal protein L40, mitochondrial	MRPL40	26.4441	26.6341	26.2339	26.229	26.3869	26.4496	26.3323	26.2673	26.4319	26.992	26.8277	NaN	26.7509	26.6998	26.2231
1906	O95573;F5GWH2;F5H062	Long-chain-fatty-acid--CoA ligase 3	ACSL3	26.3567	25.9566	26.2176	27.0707	26.9585	26.7982	26.8983	27.1697	26.8811	26.0336	26.4205	26.6075	27.4134	27.3812	27.3104
111	F8WCF4;C9JZQ0;B5MCS1;A0A0A0MRF5;E7EWX6;A0A087WYM3;Q8IXJ6-4;Q8IXJ6-2;Q8IXJ6-3;Q8IXJ6;F8WF57;F8WDM4;C9JR33;C9J3U7;Q8IXJ6-5	NAD-dependent protein deacetylase sirtuin-2	SIRT2	NaN	24.5543	23.9757	NaN	24.5253	24.6618	24.0574	23.55	NaN	NaN	NaN	NaN	NaN	NaN	NaN
597	B8ZZF8;Q9Y4Y9	U6 snRNA-associated Sm-like protein LSm5	LSM5	28.1118	28.4747	NaN	27.9212	28.4055	28.7623	27.7471	27.8734	NaN	NaN	26.1525	NaN	NaN	NaN	NaN
3978	Q86YV9	Hermansky-Pudlak syndrome 6 protein	HPS6	25.249	25.4511	24.9688	25.2335	25.5719	25.6463	NaN	24.9674	25.1834	25.5427	25.2125	25.0346	25.181	24.9602	25.3257
3692	Q5VWU8;Q5VWV2;Q8TEW0-9;Q8TEW0-10;Q8TEW0-8;Q8TEW0-5;Q8TEW0-3;Q8TEW0-7;Q8TEW0-6;Q8TEW0-4;Q8TEW0-11;Q8TEW0-2;Q8TEW0;F5GZI3;B1AP52	Partitioning defective 3 homolog	PARD3	24.841	25.3999	24.7801	25.4378	25.3327	25.0093	24.6714	24.5375	24.9394	25.0719	24.7852	25.1655	25.192	25.2101	24.7596
2752	P52788;P52788-2;H7C2R7	Spermine synthase	SMS	28.6979	28.8542	28.1523	29.3632	29.413	29.1339	29.4697	29.3998	29.1589	28.784	28.8591	29.2368	29.5308	29.3327	29.4666
5314	Q9P2I0;H0YJF4;G3V3T7	Cleavage and polyadenylation specificity factor subunit 2	CPSF2	28.8659	29.2372	28.8681	29.2787	29.4882	28.8853	29.5741	29.4791	29.4487	28.63	29.1122	29.3495	29.6129	29.2914	29.3053
3661	Q5T9P7;Q99633;Q5T9P8;M0R3G1	Pre-mRNA-splicing factor 18	PRPF18	24.7254	25.2575	NaN	NaN	25.5092	25.7401	NaN	24.9945	24.6243	NaN	24.1472	25.1488	NaN	25.1076	25.334
4359	V9GYM8;Q92974-3;Q92974-2;Q92974;V9GYF5;V9GYG5;V9GZ14;Q5VY93;V9GYF0;V9GZ58	Rho guanine nucleotide exchange factor 2	ARHGEF2	26.8707	26.4565	26.3159	26.3762	26.5719	26.509	26.8124	26.5062	26.3713	26.2695	26.6105	26.9767	26.9525	26.7223	26.9091
4868	Q9GZN8;Q9GZN8-2;H7BYU9	UPF0687 protein C20orf27	C20orf27	26.1178	27.2185	26.567	27.0925	27.0992	26.8533	26.937	26.8926	26.8989	27.1081	27.2878	27.0814	27.3575	27.0941	27.1665
536	B4DJV5;Q13610;F8VZ56;Q13610-2	Periodic tryptophan protein 1 homolog	PWP1	26.5115	26.0768	NaN	26.7008	26.6415	26.2641	26.7069	27.0238	26.7883	26.3937	26.1937	26.4736	26.8304	26.8375	26.5961
996	F5H1S8;Q14165;H0YG07;F5GX14	Malectin	MLEC	26.8057	27.0881	27.0137	26.8625	26.8866	27.1425	26.7107	26.8281	26.6815	26.9986	27.4037	26.8035	26.6214	26.5855	26.8114
4927	Q9H307;Q9H307-2;G3V5F0;G3V579	Pinin	PNN	29.8158	29.9183	29.8472	29.5057	29.7388	29.9252	29.7049	29.6123	29.6475	29.928	29.953	29.505	29.4284	29.6067	29.6528
1921	O95758-1;O95758-6;O95758-2;O95758;O95758-5;O95758-4;O95758-7;X6R242	Polypyrimidine tract-binding protein 3	PTBP3	26.0352	25.9736	25.5883	26.2623	26.3049	25.6423	26.1813	26.3192	25.7535	25.5971	25.4897	25.3586	25.5079	25.6237	25.8131
4138	Q8NCN5;A8MT40;H3BQG3	Pyruvate dehydrogenase phosphatase regulatory subunit, mitochondrial	PDPR	25.5335	24.7053	24.6708	24.477	24.8615	25.5423	NaN	NaN	24.7514	NaN	NaN	NaN	NaN	24.6833	23.9345
4948	Q9H4L4;A0A087X0R7;J3QL36	Sentrin-specific protease 3	SENP3;SENP3-EIF4A1	25.6032	25.6753	26.0024	25.6146	25.4101	NaN	25.3378	25.1823	25.6617	25.9372	25.6301	25.2987	25.2187	25.3392	25.6924
2657	P49711;P49711-2;V9GY73;Q8NI51-11;Q8NI51-6;Q8NI51-5;Q8NI51-10;Q8NI51-2;Q8NI51-8;Q8NI51;Q8NI51-3;Q8NI51-7	Transcriptional repressor CTCF	CTCF	26.5979	26.4774	26.1856	25.5383	26.532	26.3955	25.939	26.3205	25.9015	25.757	26.2339	25.8869	26.058	26.1516	26.0618
1647	O43676;C9JKQ2	NADH dehydrogenase [ubiquinone] 1 beta subcomplex subunit 3	NDUFB3	NaN	26.5011	26.1679	NaN	25.4746	26.1512	NaN	25.6362	25.7736	NaN	NaN	NaN	NaN	NaN	NaN
4693	Q9BR61	Acyl-CoA-binding domain-containing protein 6	ACBD6	NaN	25.0666	24.8194	24.8395	24.7352	25.2732	25.0495	25.0679	25.1866	25.0944	25.1757	25.077	25.0111	24.9992	25.2846
1671	O43913;O43913-2;G3V0H0	Origin recognition complex subunit 5	ORC5	25.3103	25.7187	25.7337	25.611	25.4728	26.0152	25.9803	25.9266	25.8607	25.6277	25.7713	25.8046	25.8772	25.8895	25.5017
403	A0A1B0GW95;Q96ST2-2;Q96ST2-3;Q96ST2	Protein IWS1 homolog	IWS1	25.8776	25.1758	NaN	25.9808	26.1509	25.4682	25.9412	26.3239	26.1836	NaN	NaN	25.5861	25.994	26.041	26.1126
5239	Q9NXG2;H3BNW0	THUMP domain-containing protein 1	THUMPD1	26.5523	26.2631	26.6827	26.5717	26.597	26.1748	26.3016	25.9065	25.971	26.2564	26.3218	26.5919	26.6356	26.3727	26.4387
4807	Q9BX40;Q9BX40-2;Q5TBP9;Q5TBQ0;A0A0C4DFV2;Q5TBQ1;Q9BX40-3	Protein LSM14 homolog B	LSM14B	25.6285	25.892	25.4749	25.614	25.4808	26.2293	25.7003	26.0406	26.0653	26.2797	25.7963	25.7597	25.8793	25.8765	25.8175
350	A0A0J9YWJ4;K7EJD2;A0A0J9YWB6;Q9Y5B0-4;Q9Y5B0;A0A0A0MR03	RNA polymerase II subunit A C-terminal domain phosphatase	CTDP1	24.3926	25.0461	25.2988	24.8563	25.1528	24.722	25.5662	23.6743	NaN	25.0974	24.178	24.0381	24.7167	24.6091	24.6038
3035	Q00403;B1APE1;B1APE2	Transcription initiation factor IIB	GTF2B	26.1465	26.7013	25.7126	26.6562	26.3679	25.9294	26.5723	26.095	25.9619	25.6602	NaN	27.0348	24.8762	25.2518	25.1118
1354	Q7KZJ0;J3QKK3;O43502-2;O43502;J3QLB5;E9PI66	DNA repair protein RAD51 homolog 3	RAD51C	NaN	24.3392	23.7442	NaN	23.6154	23.7163	24.1004	23.6952	24.1331	24.7955	24.0394	24.248	NaN	24.2636	23.9166
5388	Q9UHG3;Q9UHG3-2;F8W8W4;C9JGT6;C9JM55;C9K055	Prenylcysteine oxidase 1	PCYOX1	26.0814	25.9882	25.6995	25.7887	26.0138	24.1186	26.2255	26.2033	26.0167	25.6529	26.2246	25.9732	26.1904	26.1145	26.1343
5107	Q9NR31;Q9NR31-2;H0Y5E8;Q5SQT8;X1WI22;D6RAA2;D6RDB2	GTP-binding protein SAR1a	SAR1A	27.9848	28.0651	27.7628	28.263	28.3441	28.0778	27.9587	28.4076	28.0327	28.1883	27.9975	28.4178	28.3267	28.3531	28.396
2749	P52735-3;P52735-2;P52735	Guanine nucleotide exchange factor VAV2	VAV2	24.4175	25.027	25.09	25.1232	24.5985	25.2347	24.7003	NaN	25.0777	NaN	24.6811	24.0257	24.5667	24.7939	NaN
3158	Q12802;Q12802-4;Q12802-2;H0YMW2;A0A087WTD7;A8MYJ1;A0A087WY36	A-kinase anchor protein 13	AKAP13	24.5462	24.9927	24.8049	24.0157	24.2052	24.7865	24.6828	24.9604	24.9372	25.3904	24.7207	24.8523	24.6326	24.6828	24.4629
4488	Q96GX5-2;Q96GX5-3;Q96GX5;A0A087WUU7	Serine/threonine-protein kinase greatwall	MASTL	25.216	25.3796	25.0458	25.5725	25.3793	25.4679	24.9454	25.1542	25.2998	25.0778	25.7063	26.0701	25.8307	25.9965	26.2296
5116	Q9NRG9;F8VZ44;Q9NRG9-2;H3BU82;F8VUB6	Aladin	AAAS	27.3903	27.2112	27.2704	27.5579	27.5587	27.7416	27.1107	27.8151	27.4575	27.58	27.5432	27.5548	28.0292	27.7039	27.7839
3554	Q4J6C6-4;Q4J6C6;Q4J6C6-3;Q4J6C6-2;H7C0M0;H7BZP6;C9JMT4	Prolyl endopeptidase-like	PREPL	25.5508	25.3223	25.6696	25.7206	25.4582	NaN	25.9983	25.798	25.9371	NaN	25.1796	25.8843	25.7678	25.7801	25.388
4391	Q96A65;Q96A65-2	Exocyst complex component 4	EXOC4	26.5271	26.7938	26.5812	26.4755	26.2447	27.1533	26.6595	26.4383	26.1629	26.5976	26.4776	26.2718	26.5137	26.482	26.2502
2642	P49406;S4R3W9;A0A0A0MRF4;S4R455	39S ribosomal protein L19, mitochondrial	MRPL19	26.3874	26.5402	26.0743	26.5722	26.3636	26.6919	26.7081	26.4322	26.2888	NaN	26.0168	26.1411	25.1916	NaN	26.2962
5043	Q9HC52;C9J6K3;C9JM54	Chromobox protein homolog 8	CBX8	25.4799	25.6033	25.6526	NaN	24.5331	25.4492	24.6948	25.2655	24.8941	25.4555	25.2093	24.5931	NaN	NaN	24.867
5663	Q9Y5S9;Q9Y5S9-2;A0A0J9YW13	RNA-binding protein 8A	RBM8A	29.5929	29.1384	29.7539	29.7812	29.5383	29.3396	29.3424	29.499	29.4172	29.4831	29.6192	29.2619	29.2161	29.1363	29.2781
3569	Q53GS7-2;Q53GS7	Nucleoporin GLE1	GLE1	24.524	NaN	24.616	NaN	NaN	NaN	24.7289	24.662	24.7532	NaN	24.5647	NaN	NaN	NaN	NaN
5507	Q9UNW1;Q9UNW1-3;Q9UNW1-4;Q9UNW1-2	Multiple inositol polyphosphate phosphatase 1	MINPP1	25.85	25.4409	25.4932	25.9696	25.6713	NaN	25.6085	25.5795	25.8147	25.6306	25.4111	25.2985	25.473	25.2415	25.5855
5349	Q9UBW7	Zinc finger MYM-type protein 2	ZMYM2	23.8253	24.6839	24.9547	23.687	23.9408	25.112	23.9244	23.556	23.8074	24.756	23.9973	23.9376	NaN	23.8845	23.8458
3954	Q86W92-4;Q86W92-2;Q86W92;Q86W92-3;H0YFE4;A0A0A0MTP2;F5GZP6;F5H6Q7;F5H0E0;F5H495;Q86W92-5	Liprin-beta-1	PPFIBP1	24.5669	24.7027	24.244	24.3655	NaN	25.3286	23.9116	23.9434	24.1724	24.8578	NaN	NaN	NaN	NaN	NaN
5579	Q9Y2Z2-2;Q9Y2Z2-5;Q9Y2Z2-4;Q9Y2Z2;Q9Y2Z2-6;H0YC00;H7C2S9	Protein MTO1 homolog, mitochondrial	MTO1	NaN	23.9174	24.0651	NaN	NaN	23.9854	NaN	NaN	NaN	NaN	NaN	24.1186	NaN	24.0469	NaN
1882	O95302;O95302-3;O95302-2;C9J4P8;Q75LS8	Peptidyl-prolyl cis-trans isomerase FKBP9	FKBP9	27.0782	27.2724	26.6638	26.4165	26.553	26.6078	26.7488	26.7398	26.9597	26.5302	27.4936	27.3984	26.8422	26.9309	27.4852
4613	Q96SZ5	2-aminoethanethiol dioxygenase	ADO	NaN	25.4732	26.1331	NaN	NaN	25.4001	NaN	NaN	25.1713	25.4929	NaN	NaN	25.0178	NaN	NaN
3459	Q15738;C9JDR0	Sterol-4-alpha-carboxylate 3-dehydrogenase, decarboxylating	NSDHL	28.626	28.0266	28.2641	28.6302	28.711	27.9895	28.979	29.2378	28.9311	28.3002	28.2005	28.4959	28.6742	28.3879	28.3632
5467	Q9ULC3	Ras-related protein Rab-23	RAB23	24.3211	NaN	NaN	24.3415	24.3989	NaN	24.514	24.044	24.1773	NaN	NaN	NaN	24.3032	24.3489	24.0369
4154	Q8NE62;C9JYW4;C9J7D8	Choline dehydrogenase, mitochondrial	CHDH	24.8336	24.5342	NaN	NaN	24.836	25.1031	NaN	24.2183	NaN	NaN	24.8349	NaN	NaN	23.895	NaN
5614	Q9Y3P9;Q9Y3P9-2;Q9Y3P9-3;A0A0U1RQV7;Q9Y3P9-4	Rab GTPase-activating protein 1	RABGAP1	25.603	25.752	25.757	24.9748	25.0328	25.1269	24.8704	25.1738	NaN	25.4954	NaN	25.0392	NaN	NaN	25.0006
5014	Q9H9Y2;X6R7Q1	Ribosome production factor 1	RPF1	24.8634	25.3875	24.8092	25.0553	25.1138	NaN	24.9088	25.1206	25.2903	25.4093	25.2856	25.0054	25.3628	25.2384	25.3089
3107	Q06210-2;Q06210	Glutamine--fructose-6-phosphate aminotransferase [isomerizing] 1	GFPT1	29.0304	28.5537	28.5824	29.1948	29.2737	29.047	29.2336	29.5287	29.3304	28.9039	28.8515	29.0032	29.0747	29.1187	29.3165
639	C9JAX1;Q16595;H7C585;Q16595-2;Q16595-3	Frataxin, mitochondrial;Frataxin intermediate form;Frataxin(56-210);Frataxin(78-210);Frataxin mature form	FXN	24.3934	26.2199	25.5384	25.3658	25.5224	26.212	25.3744	NaN	23.7425	24.9914	25.4394	25.1022	25.287	25.5008	25.1329
2647	P49454;A0A087WTY4	Centromere protein F	CENPF	27.528	27.6391	27.6638	27.4696	27.4105	27.9502	27.9855	27.8874	27.7953	28.1297	27.5886	27.546	27.7224	27.6041	27.5345
3543	Q3ZCM7;A0A075B736;Q5SQY0	Tubulin beta-8 chain	TUBB8	25.0012	NaN	NaN	26.8637	27.472	NaN	27.9838	27.7579	28.0451	NaN	NaN	NaN	28.2833	27.6245	27.3838
2940	P62888;E5RI99;A0A0B4J213;A0A0C4DH44;E5RJH3	60S ribosomal protein L30	RPL30	30.9675	29.8783	30.191	31.2141	31.412	30.3641	30.9856	31.1095	31.1032	30.3628	31.0913	31.2909	30.9573	31.2891	31.3221
442	A6NFX8;Q9UKK9;A6NJU6;A6NCQ0;H0YEY4;C9JYY9	ADP-sugar pyrophosphatase	NUDT5	29.214	29.6921	29.3194	29.2978	29.1534	29.133	28.9326	29.1404	29.2489	29.1889	29.5401	29.1724	29.1971	29.0134	29.0026
4939	Q9H444;P59074;Q96CF2	Charged multivesicular body protein 4b	CHMP4B	28.7921	29.2582	29.4141	29.0882	29.424	29.5165	28.7714	28.6816	28.981	29.2398	29.3109	28.9182	29.1946	29.1149	29.3431
2266	P20674;H3BNX8;H3BRM5;H3BV69;H3BRI0	Cytochrome c oxidase subunit 5A, mitochondrial	COX5A	30.3075	30.0186	29.6589	29.842	30.3621	30.0073	30.409	30.1293	30.3013	29.871	30.1014	30.2426	30.2654	30.2296	30.2876
1780	O75449;B7ZBC9;B7ZBC8;O75449-2	Katanin p60 ATPase-containing subunit A1	KATNA1	NaN	24.6797	NaN	NaN	NaN	25.0127	24.3054	24.7328	24.1922	25.0847	NaN	NaN	NaN	23.8286	NaN
2377	P29762;B5MCB5	Cellular retinoic acid-binding protein 1	CRABP1	NaN	NaN	NaN	25.3793	NaN	25.8553	25.2532	24.8141	25.0849	NaN	NaN	NaN	NaN	NaN	24.8899
4343	Q92797;A0A087WUE9;M0R3C7;Q92797-2;M0R1C2;M0R180;M0QXP5	Symplekin	SYMPK	28.6689	28.685	28.776	28.6764	28.6539	28.6774	28.353	28.6199	28.5977	28.576	28.8313	28.7313	28.7442	28.5639	28.5823
5414	Q9UIQ6-3;Q9UIQ6-2;Q9UIQ6	Leucyl-cystinyl aminopeptidase;Leucyl-cystinyl aminopeptidase, pregnancy serum form	LNPEP	25.1472	24.9236	25.1009	24.2412	24.0511	24.7616	24.4322	24.5156	24.2091	NaN	NaN	24.2058	24.6764	24.3473	24.5505
2600	P46977;P46977-2;A0A0C4DH80;E9PN73;E9PI32;H0YET6	Dolichyl-diphosphooligosaccharide--protein glycosyltransferase subunit STT3A	STT3A	27.4953	27.5936	27.9326	27.0914	27.1302	27.9215	27.8427	27.6091	27.349	27.0462	27.0081	27.4029	27.2323	27.1516	26.8382
3128	Q08378;Q08378-2;Q08378-4;A0A087WV43	Golgin subfamily A member 3	GOLGA3	26.4225	26.915	26.6067	26.2304	26.3659	26.4595	26.0677	26.4066	26.3893	25.8792	25.8937	26.7273	26.4929	26.4444	26.5112
4344	Q92820	Gamma-glutamyl hydrolase	GGH	28.2887	29.2477	28.7353	28.5917	28.573	28.4852	28.4088	28.0122	28.4282	28.6056	28.7928	28.5942	28.2213	28.5765	28.3067
1813	O75832;B1AJY5;B1AJY7;O75832-2;B1AJY6	26S proteasome non-ATPase regulatory subunit 10	PSMD10	28.221	27.7089	27.6986	28.4373	28.0652	27.8329	27.5075	27.2841	27.7975	27.6398	27.9967	28.1565	27.5125	28.0983	27.9985
4403	Q96B97;Q5JPT2;Q96B97-2;Q5VSN0;Q96B97-3;Q5JPT1;Q5JPT3	SH3 domain-containing kinase-binding protein 1	SH3KBP1	24.5923	24.7559	24.5037	24.2643	24.449	25.3115	NaN	24.4514	23.9999	24.5183	NaN	NaN	NaN	NaN	NaN
368	A0A0U1RRB6;Q9Y2D4;J3QT38;Q9Y2D4-2	Exocyst complex component 6B	EXOC6B	NaN	25.0695	25.5545	25.1894	NaN	NaN	NaN	24.9848	NaN	NaN	NaN	NaN	25.0691	24.949	NaN
763	D6RDU9;D6REA0;O75879;H0Y8G7;H0Y9F2;B4E0P2;D6RGY4	Glutamyl-tRNA(Gln) amidotransferase subunit B, mitochondrial	GATB;PET112	24.8757	24.6497	24.9832	25.2728	25.2696	24.8725	24.6599	25.2463	25.3056	NaN	25.2393	NaN	25.217	NaN	25.5283
1237	H3BPJ9;O96000;O96000-2;H3BV16	NADH dehydrogenase [ubiquinone] 1 beta subcomplex subunit 10	NDUFB10	27.8744	28.1626	28.3024	28.0726	28.0997	28.4809	28.0437	27.8294	27.9294	27.9103	28.108	28.1282	28.1969	27.9557	28.1842
3078	Q02880-2;Q02880;E9PCY5;H7BZ82	DNA topoisomerase 2-beta;DNA topoisomerase 2	TOP2B	29.2732	29.484	29.4967	29.0323	28.8274	29.5129	29.0322	29.1521	29.0389	29.4869	29.2258	29.1371	28.8116	28.8436	29.0243
3778	Q6P9B6;H3BUB0;H3BM75	TLD domain-containing protein 1	TLDC1	23.8652	23.9862	23.7025	24.2575	24.2954	24.4649	24.2435	24.6047	24.4331	23.69	24.6197	24.406	23.7219	24.6859	24.5539
3746	Q6NUM9;H7C3J0;Q6NUM9-2;H7BZ81;H7BZ16;H0YGU3	All-trans-retinol 13,14-reductase	RETSAT	25.2029	25.9461	25.2899	25.2821	25.3488	25.127	24.6963	NaN	NaN	25.1373	26.0658	25.2127	25.0061	24.421	24.7931
5185	Q9NVJ2;Q9NVJ2-2	ADP-ribosylation factor-like protein 8B	ARL8B	26.2663	26.7367	26.4597	26.2191	25.8571	NaN	NaN	NaN	25.7633	NaN	26.3809	26.0124	26.3403	26.0436	25.7985
429	A5YKK6;A5YKK6-2;A5YKK6-3;A5YKK6-4;H3BVC9;H3BMH0;H3BMZ2;H3BNB1;H3BR89;H3BTH2	CCR4-NOT transcription complex subunit 1	CNOT1	28.6277	28.8531	28.6527	28.4744	28.5121	28.9162	28.6972	28.5779	28.5417	28.6499	28.542	28.5504	28.5461	28.5636	28.3857
4482	Q96GM5;Q96GM5-2;F8VUB0;F8VRQ4;F8VZ70;F8VW95;H0YHV1	SWI/SNF-related matrix-associated actin-dependent regulator of chromatin subfamily D member 1	SMARCD1	26.8679	27.3584	26.9527	26.7987	26.4766	26.6926	26.9548	26.4109	26.7175	26.7322	26.702	26.6528	26.599	26.6935	26.6024
3541	Q3YEC7;H0Y4Z8;Q3YEC7-2;G3V154;F2Z2T0;A0A0X1KG72;Q3YEC7-3;Q3YEC7-4;Q3YEC7-6;H0Y7H6;Q3YEC7-5	Rab-like protein 6	RABL6	27.705	27.1522	27.6769	27.5292	27.5161	27.223	27.7081	27.6657	27.8536	27.5287	27.8521	27.6556	27.368	27.4565	27.4851
1753	O75179-2;O75179;H0YM23;O75179-7;O75179-6;O75179-4;H0YLQ3;O75179-3;O75179-5	Ankyrin repeat domain-containing protein 17	ANKRD17	26.7568	26.7659	26.6606	26.4	26.5505	26.4187	26.9093	26.7701	26.6828	27.0393	26.979	26.3359	26.5929	26.8093	26.4556
1791	O75533;B4DGZ4;O75533-2;H7C341;F8WC19	Splicing factor 3B subunit 1	SF3B1	30.8114	30.8377	30.8279	30.6202	30.671	30.6729	30.9271	30.6543	30.7917	30.7615	30.9253	30.8141	30.7938	30.8059	30.7783
4310	Q92541;H0YKX1	RNA polymerase-associated protein RTF1 homolog	RTF1	27.7474	27.5281	27.2931	27.3737	27.6499	28.0309	27.5658	27.7069	27.2959	27.3118	27.4462	27.2632	27.0602	27.1488	27.9003
5228	Q9NX46	Poly(ADP-ribose) glycohydrolase ARH3	ADPRHL2	26.1178	26.658	26.3307	25.8229	24.9468	26.1425	25.7161	26.0005	26.1101	26.0384	25.8305	25.1675	24.7273	25.5739	25.3455
1314	J3KNF4;O14618;E9PP76;E9PK03	Copper chaperone for superoxide dismutase;Superoxide dismutase [Cu-Zn]	CCS	25.7725	25.1123	NaN	25.5503	25.2036	24.804	25.5637	25.0797	25.4533	NaN	24.8027	24.7636	24.6983	24.4463	NaN
974	F2Z2X4;Q9C0E2	Exportin-4	XPO4	25.6773	25.8071	25.356	25.9726	25.2191	25.5011	25.7228	25.0017	25.5033	25.8299	24.8262	25.4728	25.4335	25.2873	25.3173
1541	O14908;O14908-2;K7EM11;K7ESN1;K7EJ33;K7EIT0;Q8TF64	PDZ domain-containing protein GIPC1	GIPC1	27.9721	28.2087	28.1882	27.8101	27.8047	28.1155	27.622	28.0243	28.0259	28.0199	28.1857	27.4136	27.9751	27.8884	27.6445
2611	P48147	Prolyl endopeptidase	PREP	28.3768	28.6907	28.7095	28.543	28.663	28.7818	28.7909	28.5586	28.6094	28.5563	28.5642	28.3167	28.3741	28.4948	28.4647
5134	Q9NS86	LanC-like protein 2	LANCL2	NaN	NaN	26.1019	26.7166	27.0958	NaN	27.1164	27.5211	26.9536	NaN	NaN	27.2165	27.1307	27.0308	27.214
2832	P57081-2;P57081;P57081-3	tRNA (guanine-N(7)-)-methyltransferase non-catalytic subunit WDR4	WDR4	25.2571	25.5377	25.3183	25.6194	25.4761	25.7486	25.6662	25.7971	25.5602	25.6241	25.9511	25.3988	25.7009	25.3866	25.5272
282	A0A0C4DFR6;P55735-2;P55735;P55735-3;A8MXL6;E7ERC8	Protein SEC13 homolog	SEC13	27.4492	27.2489	26.8297	NaN	26.9784	26.8614	27.4734	NaN	26.0671	26.5419	26.306	26.3634	27.2981	27.0958	27.07
5644	Q9Y584	Mitochondrial import inner membrane translocase subunit Tim22	TIMM22	NaN	NaN	NaN	24.7345	NaN	24.4952	24.2611	NaN	24.3898	NaN	NaN	NaN	NaN	NaN	NaN
5073	Q9NPD3;E9PI41;E9PPI9	Exosome complex component RRP41	EXOSC4	26.8743	27.0539	26.7768	26.8737	26.9515	27.1182	27.7684	27.6082	27.2374	26.8496	26.7734	27.0434	26.8488	27.233	26.7423
4752	Q9BUE0	Mediator of RNA polymerase II transcription subunit 18	MED18	24.3613	NaN	NaN	24.6471	NaN	NaN	24.8419	24.9457	24.9484	NaN	24.6051	NaN	NaN	NaN	NaN
5522	Q9UQ35;Q9UQ35-2;I3L4D8;I3L182;I3L1I8;Q9UQ35-3;I3L1C0;A0A087X1W1;I3L0N7;I3L3Q8	Serine/arginine repetitive matrix protein 2	SRRM2	30.3928	30.7313	30.7035	30.4464	30.3983	30.596	30.2061	30.2352	30.3395	30.5947	30.501	30.4706	30.5315	30.5316	30.5388
4097	Q8N6R0-3;Q8N6R0;Q8N6R0-4;Q8N6R0-2;Q8N6R0-1	Methyltransferase-like protein 13	METTL13	26.0636	26.0124	26.099	26.073	26.2691	26.4624	25.9712	26.147	26.0449	26.4543	26.5322	26.4859	26.3466	26.192	26.4871
2087	P0CG39;A0A0G2JRD4;Q495V5;A0A0D9SFE8;A0A0G2JQ08;A0A087WXQ7;A6NC16;D7UEQ8;A0A0G2JQB7;A0A0C4DH93;A0A087X187;A0A087X092;A0A087X067;A0A087WTB9;Q6S8J3-3;Q6S5H4-3;Q6S8J3-2;Q6S8J7-2;Q6S5H5-2;Q6S8J7;Q6S5H5;A6NI47;Q6S545	POTE ankyrin domain family member J	POTEJ	27.7844	NaN	NaN	26.7771	NaN	NaN	NaN	29.8242	27.2374	NaN	29.3325	NaN	NaN	NaN	NaN
4617	Q96T58;H0Y5U7;F6WRY4	Msx2-interacting protein	SPEN	24.9383	25.4943	25.0035	24.9243	24.4893	24.7798	24.5016	24.7654	24.779	24.9191	24.8397	24.5836	NaN	NaN	NaN
5607	Q9Y3D9;J3QLR8	28S ribosomal protein S23, mitochondrial	MRPS23	27.1043	27.3285	27.4797	27.1517	27.1897	27.8181	27.6565	27.439	27.3472	27.6253	27.4182	27.5553	27.5733	27.6315	27.3452
5058	Q9HD33-2;Q9HD33;Q9HD33-3	39S ribosomal protein L47, mitochondrial	MRPL47	NaN	24.1652	NaN	25.007	24.5999	NaN	25.2347	25.13	25.418	24.0933	NaN	NaN	25.6595	NaN	NaN
405	A0AVT1;A0AVT1-2;A0AVT1-3;H0Y8S8;A0AVT1-4	Ubiquitin-like modifier-activating enzyme 6	UBA6	28.748	28.9637	28.8978	28.6093	28.432	28.7394	28.5821	28.5626	28.6896	28.6888	28.6903	28.7784	28.6845	28.4882	28.2767
3361	Q14966-3;Q14966;Q14966-4;Q14966-5;A0A096LPH6;Q14966-2;A0A096LPK8;A0A096LNR2;A0A096LNX0;A0A096LPI0;A0A096LNQ0;A0A096LPB4;C9JWN0	Zinc finger protein 638	ZNF638	27.8879	28.061	27.89	27.6148	27.7325	28.0286	27.6757	27.5792	27.778	28.0215	27.9771	27.6087	27.7321	27.7132	27.6875
1916	O95714;A0A0J9YVP0;H3BUQ1;Q9BVR0	E3 ubiquitin-protein ligase HERC2	HERC2	24.4753	24.826	24.9498	25.1956	25.3703	24.9946	24.3772	24.8505	24.9558	24.1615	24.8388	24.765	25.0225	24.8339	24.9836
1496	O00499-9;O00499-10;O00499-7;O00499-8;O00499-4;O00499-6;O00499-11;O00499-3;O00499-2;O00499-5;O00499	Myc box-dependent-interacting protein 1	BIN1	25.5301	26.0732	25.6451	25.8186	25.6951	25.6768	25.7214	25.6512	25.6163	26.0132	25.637	25.2945	25.632	25.4166	25.4347
4415	Q96BW9-3;Q96BW9;Q96BW9-2;A0A0G2JQ92;H7C1A2;G3V0F3;B4E101	Phosphatidate cytidylyltransferase, mitochondrial	TAMM41	26.6385	25.9313	25.8919	26.4802	26.2535	NaN	26.5134	26.5499	26.7206	25.7559	26.2847	26.791	26.5642	26.4405	26.7694
3551	Q4G0F5;H0YCI7	Vacuolar protein sorting-associated protein 26B	VPS26B	NaN	25.6903	NaN	NaN	25.6965	25.1519	25.3202	25.1583	NaN	NaN	25.0748	25.3633	25.3192	NaN	24.9089
553	B4E0T2;P50542-2;P50542-3;P50542;P50542-4;F5H432;F5GXX3;F5H205;F5H637;F5H3X7;J3KPV0	Peroxisomal targeting signal 1 receptor	PEX5	25.4947	25.7486	NaN	25.6374	25.3893	25.2983	NaN	25.2643	24.8585	NaN	25.4889	25.6475	25.2126	NaN	NaN
5196	Q9NVV4-2;Q9NVV4;Q5T851;Q5T852	Poly(A) RNA polymerase, mitochondrial	MTPAP	25.3707	25.6368	25.1801	25.1147	25.0462	23.9913	25.4992	25.3724	25.5202	NaN	NaN	25.3024	25.417	25.4629	25.1736
4726	Q9BT25-2;Q9BT25-3;Q9BT25	HAUS augmin-like complex subunit 8	HAUS8	25.792	25.4426	25.6853	25.6129	25.7401	26.027	25.9028	25.7795	25.9315	NaN	25.7704	25.7742	25.9159	25.75	25.8526
4797	Q9BW83-2;Q9BW83;F5GZ09;B1AH58;H0Y6C7;B1AH56	Intraflagellar transport protein 27 homolog	IFT27	25.8718	26.2592	25.5814	25.7742	25.7834	25.8992	25.9329	25.9259	25.9772	26.4246	26.9702	25.9863	25.7335	25.7885	25.91
3197	Q13123;E7EQZ7;D6RAY9;D6REL4;D6RCQ4;A0A0C4DGW5	Protein Red	IK	27.9408	28.0949	27.8934	27.8809	27.6328	27.7603	27.6907	27.7068	27.863	27.7664	27.4998	27.673	27.894	27.8573	27.9029
4871	Q9GZS1-2;Q9GZS1;E7EX70	DNA-directed RNA polymerase I subunit RPA49	POLR1E	26.6053	26.5515	26.727	27.0354	27.1289	27.2488	27.0005	26.7184	26.9294	27.2062	26.9814	27.295	27.1336	27.114	27.2223
5419	Q9UJ70;H7C3G9;Q9UJ70-2;C9JEV6;H7C1L7;H0YEB7;H7C286;H0YE82;E9PPU6;H0YC94	N-acetyl-D-glucosamine kinase	NAGK	25.6667	25.9137	25.8865	26.4477	26.266	26.2029	26.1284	25.8804	25.9128	25.2941	25.7635	25.9839	26.019	25.9617	25.8972
2519	P40763-3;P40763-2;P40763;G8JLH9;K7EP08	Signal transducer and activator of transcription 3;Signal transducer and activator of transcription	STAT3	27.4384	27.4418	26.8722	27.2593	26.932	27.2198	27.3638	27.3659	27.4273	27.5141	27.5717	27.476	27.3118	26.9074	27.2583
4139	Q8NCW5-2;Q8NCW5;Q5T3I4;Q5T3I3	NAD(P)H-hydrate epimerase	APOA1BP	27.1971	27.5375	27.4562	26.7856	26.9174	27.7646	26.9719	26.6181	27.0989	27.1894	27.3393	26.9595	26.951	27.1584	27.0964
1467	O00193;E9PM92;E9PRZ9;E9PQA1	Small acidic protein	SMAP;C11orf58	26.718	26.7928	27.1101	26.903	NaN	NaN	26.9142	26.9226	26.8711	26.9812	26.8526	26.8086	27.3592	27.1234	27.5986
1031	F6VZ39;Q9H0Z9;A6NG75;Q9H0Z9-2;Q9BX46;E9PSF1;H0YA61;H0Y8S7;Q9BX46-5;Q9BX46-2	RNA-binding protein 38;RNA-binding protein 24	RBM38;RBM24	25.8307	25.3549	25.1403	25.6168	26.0277	25.6037	NaN	25.6912	25.8399	NaN	26.1113	25.3027	26.0847	25.5638	26.3235
4800	Q9BW92;U3KQG0;Q9BW92-2;F6S7Q7;Q5T5E9;U3KQ50	Threonine--tRNA ligase, mitochondrial	TARS2	27.1527	27.616	27.2259	26.8574	27.0465	26.8946	27.2922	27.1021	27.158	27.2843	26.9928	26.7581	26.7391	26.5563	26.485
4778	Q9BVC5;C9J4K0;Q9BVC5-2	Ashwin	C2orf49	26.2347	25.9067	25.6466	25.2374	25.3802	25.9643	25.4487	25.2637	25.6459	25.2039	26.149	25.8224	25.302	25.6405	24.4035
3053	Q01518-2;Q01518;Q5T0R1;Q5T0R9;Q5T0R4;Q5T0R3;Q5T0R2;Q5T0R7;Q5T0R6;Q5T0R5;Q5T0S3;Q5T0R8	Adenylyl cyclase-associated protein 1	CAP1	30.837	30.6113	30.7126	30.7028	30.6935	30.7932	30.7464	30.6662	30.7961	30.7484	30.5442	30.4893	30.5217	30.7296	30.6924
3244	Q13451;Q13451-2	Peptidyl-prolyl cis-trans isomerase FKBP5;Peptidyl-prolyl cis-trans isomerase FKBP5, N-terminally processed	FKBP5	27.5995	27.6971	27.8046	27.4273	27.3215	27.5424	27.4313	27.6738	27.4442	27.5001	27.4521	27.3785	27.5394	27.4819	27.1396
3204	Q13153;E9PM17;B3KNX7;Q13153-2;H0YCM0;H0YCG5	Serine/threonine-protein kinase PAK 1;Non-specific serine/threonine protein kinase	PAK1	26.538	26.952	26.1294	25.5437	25.2517	26.1391	26.0301	26.0814	25.8073	26.2458	25.434	25.7118	25.1613	25.0106	NaN
244	E5RJN7;A0A0A0MTC4;A0A0A0MTD1;F8VPI7;E7EPX0;A0A0A0MTC6;E7EVJ4;E9PH62;A0A0A0MTC5;Q9NUL3-6;Q9NUL3-8;Q9NUL3-3;Q9NUL3-7;Q9NUL3-2;Q9NUL3;G5EA18;Q9NUL3-4;E7EVI1;E5RJ67;H0YBY0;E5RFK1	Double-stranded RNA-binding protein Staufen homolog 2	STAU2	26.1338	26.5314	26.3786	26.2967	26.3031	26.1297	26.2948	26.0074	25.8853	25.9714	26.3464	26.4692	25.9344	26.3885	26.2169
2491	P36578;H3BM89;H3BTP7;H3BU31	60S ribosomal protein L4	RPL4	32.7663	33.1753	32.9051	32.5994	32.5901	33.0427	32.9003	32.8106	32.5338	33.3223	33.1154	33.0526	33.0985	33.1112	33.1689
533	C9JM82;E7EPG2;B4DJ62;E7EX32;G3XAH0;Q99719-2;Q99719;F8W9E5;E7EQM7;A0A087WWZ5	Septin-5	38596	23.8664	24.7827	25.5284	23.5688	NaN	NaN	NaN	NaN	23.7391	NaN	NaN	NaN	23.7402	NaN	23.6998
5243	Q9NXR1-2;Q9NXR1;I3L2R9;I3L522;I3L2R3;I3L2T8;I3L533;J3QRZ1;A6NIZ0;Q9GZM8-3;Q9GZM8;Q9GZM8-2;J3QSD2;I3L464;I3L3G9;I3L2S8	Nuclear distribution protein nudE homolog 1;Nuclear distribution protein nudE-like 1	NDE1;NDEL1	25.7918	26.1698	26.0403	25.7313	25.8263	26.5679	25.5873	25.8552	25.9358	26.1859	25.5292	26.1526	25.4362	26.1127	25.402
1000	F5H345;P08397-2;P08397;P08397-4;P08397-3;F5GY90;F5H226;F5H0P4;F5H4W5;F5H4X2	Porphobilinogen deaminase	HMBS	27.8294	27.6177	27.7547	28.0609	28.1483	27.4349	26.9464	27.7596	27.9537	27.4775	27.6298	27.6032	27.7162	27.7255	27.7319
2326	P25705;P25705-2;P25705-3;K7EK77;K7ENJ4;K7ERX7;K7EJP1;K7EQH4;K7ESA0	ATP synthase subunit alpha, mitochondrial	ATP5A1	33.3072	33.6683	33.592	33.5104	33.4971	33.5268	33.2515	33.3063	33.3429	33.537	33.6437	33.4577	33.4142	33.4315	33.5036
2236	P18859;P18859-2;A8MUH2	ATP synthase-coupling factor 6, mitochondrial	ATP5J	28.0735	28.7665	28.4755	28.0617	27.7664	28.3516	27.9376	27.2352	27.8161	27.8984	28.4301	27.9494	28.5011	28.1206	28.0843
586	B7Z6D5;Q96GQ7;A0A087X059;A0A087WYH5	Probable ATP-dependent RNA helicase DDX27	DDX27	28.5442	28.8584	28.7775	28.5848	28.5271	28.7816	28.3424	28.5377	28.5245	28.8858	28.6727	28.4437	28.5811	28.6092	28.5926
2008	P05423;E5RHT4;E7EQ68	DNA-directed RNA polymerase III subunit RPC4	POLR3D	25.3561	24.9028	25.1621	25.329	25.3039	25.4394	25.0491	25.2958	25.2453	NaN	NaN	25.4472	25.5396	25.6777	25.5346
5795	X6RAL5;O00422;H7BZW6;U3KPY7;U3KQ12	Histone deacetylase complex subunit SAP18	SAP18	28.0865	27.222	26.7981	28.6107	28.789	27.9179	28.2497	28.9554	28.3862	27.5837	28.3389	28.4046	28.3114	28.3324	28.8212
3164	Q12873-2;Q12873;Q12873-3;I3L229;H7C3H7;H7C0J3;H7C2H0	Chromodomain-helicase-DNA-binding protein 3	CHD3	26.151	26.1396	26.9203	26.6356	26.2456	25.545	25.2007	25.8463	26.2082	26.4176	26.3391	26.1304	25.6146	26.1822	25.6967
1228	H3BN98;H3BPJ2;Q15041-2;Q15041			28.4367	26.7493	26.2887	28.2147	NaN	26.2954	28.1534	28.2662	27.4344	NaN	NaN	NaN	NaN	NaN	NaN
5213	Q9NWU1;Q9NWU1-2;C9J2G3;C9JQQ2;F8VNS3	3-oxoacyl-[acyl-carrier-protein] synthase, mitochondrial	OXSM	23.4685	23.6604	NaN	24.0708	24.1884	NaN	NaN	23.6524	NaN	NaN	23.4699	NaN	NaN	NaN	NaN
771	D6RGX2;Q9NUQ7;H0YA18;D6RB53;D6RA67;D6R9J7	Ufm1-specific protease 2	UFSP2	25.0689	25.1442	24.9082	24.6658	24.6961	24.9518	24.93	24.8985	25.0906	NaN	25.18	24.9544	NaN	25.0966	25.0323
1841	O94776;O94776-2	Metastasis-associated protein MTA2	MTA2	29.9328	30.0376	29.8819	29.5974	29.7102	29.9604	29.5895	29.6875	29.5352	29.933	29.714	29.8833	29.8147	29.7804	29.7707
2680	P50148;B1AM21	Guanine nucleotide-binding protein G(q) subunit alpha	GNAQ	24.9146	24.447	24.8854	24.8675	NaN	NaN	24.9599	25.2811	24.8716	24.5023	25.1995	24.9691	25.0615	24.8502	24.9943
2813	P55809;E9PDW2;P55809-2	Succinyl-CoA:3-ketoacid coenzyme A transferase 1, mitochondrial	OXCT1	28.2154	27.9381	28.0854	28.3229	28.4284	27.9322	27.7292	27.9803	28.1107	27.2297	28.1341	28.276	28.1063	28.1837	28.0421
5585	Q9Y315;E9PPM8;G3V158;E9PML7;E9PMH9;E9PPK3;E9PJ44;E9PJB9	Deoxyribose-phosphate aldolase	DERA	26.7685	27.2042	26.0471	26.6136	26.7615	26.76	26.4848	27.0134	26.4954	27.0363	26.4062	26.1008	26.2341	25.9345	26.1601
2936	P62873;P62873-2;F6UT28;B3KVK2;B1AKQ8;F6X3N5;F5H8J8;F5H100;F5H0S8;E9PCP0;P16520-2;P16520	Guanine nucleotide-binding protein G(I)/G(S)/G(T) subunit beta-1	GNB1	29.014	28.4665	27.9957	28.872	29.107	28.4475	29.0222	28.9988	29.0282	27.7392	29.0352	29.3338	29.152	29.1308	29.1691
3811	Q6UWE0;Q6UWE0-2;Q6UWE0-3	E3 ubiquitin-protein ligase LRSAM1	LRSAM1	27.381	27.5656	27.0686	26.917	26.9335	27.0717	26.9118	27.3745	27.0695	27.377	26.7275	26.9742	26.5729	26.9879	26.7436
599	B8ZZQ6;P06454-2;P06454;B8ZZA1;B8ZZW7;H7C2N1	Prothymosin alpha;Prothymosin alpha, N-terminally processed;Thymosin alpha-1	PTMA	29.5061	31.0214	29.7992	29.078	29.7739	30.0111	31.8387	30.8997	30.2308	30.0272	29.2772	29.6398	31.2601	29.5803	30.6013
3537	Q3LXA3;H0YCY6;Q3LXA3-2;E9PJG8;I3L252;E9PQR1	Bifunctional ATP-dependent dihydroxyacetone kinase/FAD-AMP lyase (cyclizing);ATP-dependent dihydroxyacetone kinase;FAD-AMP lyase (cyclizing)	DAK;TKFC	27.7785	28.218	27.9203	27.2484	27.179	27.5798	27.2421	27.4171	27.3712	28.1918	27.7339	27.5416	27.0426	26.9271	26.8723
68	A0A087WW06;Q96AY4;B0QYP5	Tetratricopeptide repeat protein 28	TTC28	23.8712	NaN	24.3257	24.0503	23.8575	24.2154	NaN	23.8362	24.0847	24.2237	24.6917	24.1038	24.6763	24.2176	24.1502
2276	P21359-2;P21359-6;P21359;J3KSB5;P21359-4;H0Y465;P21359-3;P21359-5;J3KRT8;J3QQN8	Neurofibromin;Neurofibromin truncated	NF1	25.2175	26.0906	25.5133	24.4843	24.7075	26.1552	24.3078	25.3941	24.4471	NaN	24.905	25.0808	25.3229	NaN	NaN
5149	Q9NTJ5;E9PGZ4;Q9NTJ5-2;C9JV50;F8WDN7;F8WCQ2	Phosphatidylinositide phosphatase SAC1	SACM1L	27.8693	27.9555	27.7683	27.3146	26.9783	27.517	27.6029	27.6408	27.441	27.0593	27.1072	27.4092	27.4484	27.1922	27.1409
2805	P55263-2;P55263;P55263-3;P55263-4	Adenosine kinase	ADK	28.7676	28.0914	28.4819	28.5838	28.7886	28.1712	28.9569	29.1269	28.8542	27.8897	28.8496	28.9087	28.7007	28.6281	28.4287
3303	Q14146;Q5VYD0	Unhealthy ribosome biogenesis protein 2 homolog	URB2	24.2855	24.6541	24.5904	24.2645	24.2275	25.1272	25.3288	25.023	24.4329	NaN	24.4963	24.6644	24.4505	25.0888	24.6591
2107	P11047	Laminin subunit gamma-1	LAMC1	26.5135	26.2972	25.4235	26.7517	26.6983	26.985	27.3661	27.0175	27.3199	25.9753	26.1511	26.642	26.896	26.9324	26.9937
1954	P00403	Cytochrome c oxidase subunit 2	MT-CO2	26.818	27.2232	27.6875	27.46	27.105	27.6135	27.2766	27.0449	27.4679	27.5083	27.1122	26.8642	27.0285	26.4986	27.0404
5168	Q9NUY8-2;Q9NUY8;C9IZ32;E9PGE5;C9JAM5	TBC1 domain family member 23	TBC1D23	25.7031	25.8509	25.4797	25.642	25.2916	26.7366	25.3403	25.0723	25.4926	25.6367	25.7718	25.0539	NaN	25.9459	25.4334
[truncated: 3,634 more rows]

## Sheet: Table S2
Signature	Score	Significance		Gene set enrichment analysis of Gene Ontology terms of cellular components.
[truncated: 580 more rows]

[truncated: 3 more sheets: Table S3, Table S4, Table S5]
