# Supplementary material for: Formate induces a metabolic switch in nucleotide and energy metabolism
Source: Cell Death Dis. 2020 May 4;11(5):310. doi: 10.1038/s41419-020-2523-z (PMC7198490; doi:10.1038/s41419-020-2523-z)
Supplement: Supplementary file 8 — Supplementary Octave script [file 41419_2020_2523_MOESM8_ESM.txt]

#! /usr/bin/octave -q

function [y,mu,form,ffor,flac,fo,energy_charge] = f(adn,fSCFr,fgr,form_x,fSC10THF_cytosol,growth_rate_model)

	% Input parameters
	%	fSCFr				relative, rate of serine catabolism to formate, relative to the FTHFS rate
	%	form_x				mM, extracellular formate concentration
	%	fSC10THF_cytosol		relative, rate of serine catabolism to 10-formyl-tetrahydrofolate from the cytosolic pathway, relative to the FTHFS rate

	amp = adn(1,1) ;
	adp = adn(2,1) ;
	atp = adn(3,1) ;

	% Formate release

	for0 = 0.8 ;				% mM, estimated intracellular formate concentration [PMID:27211901]
	ffor0 = 0.5 ;				% mM/h Measurement for HAP1 WT cells [PMID:29636461]
	kF = ffor0/for0 ;			% estimated rate of formate exchange per unit of formate [Calculated]

	% Nucleotide concentration

	RNA = 20 ;				% mM, RNA content [PMID:29044214, Table 1]
	DNA = 10;				% mM, DNA content [PMID:29044214, Table 1]
	ADN = 5 ;				% mM, free addenine pool [Assumed]

	% Maximum proliferation rate

	mu_max = 1/24;				% 1 doubling/day [Assumed]
	epsilon = 6000 ;			% mM ATP/doubling, energy demand to double the cell content [PMID:29044214]
	m = 84 ;				% mM/h, energy demand of cell maintenance [PMID:29044214]
	e = 2*(m + mu_max*epsilon) ;		% mM/h, assuming that the maximum energy production rate matches the maximum energy demand
	a = e ;					% mM/h, assuming that the maximum rate of the growth limiting step matches the maximum energy production rate
	eg = 0.75*e*fgr ;
	eo = 0.25*e ;
	h = mu_max*(2*ADN + RNA + 5*DNA/4) ;	% mM/h, assuming that the FTHFS rate matches the 1C demand of purine synthesis at maximum proliferation rate

	% Saturation constants

	Eg = 0.25 ;				% mM, Fit to glycolyis model [This work]
	Eo = 0.12 ;				% Fit to OxPhos model [This work]
	H = 0.01 ;				% 0.004-2.5 mM [PMID:3497925], Fig. 3, H4PteGlu_n, n=3-5	
	A = 2 ;					% mM, half staturation of ATP dependent growth rate [Assumed]
	D = 0.2 ;				% mM, half staturation of ADP dependent growth rate [Assumed]

	% Adenylate kinase

	K = 0.8 ;				% Equilibrium constant, [AMP][ATP]/[ADP]^2 [5924638,198793]

	% Total 1C production

	fSCF = kF*form_x + h * fSCFr + h * fSC10THF_cytosol ;

	% Outputs

	switch (growth_rate_model),
		case 'adp_dependent'
			mu = ( -m + a * adp / ( D + adp ) )/ epsilon ;
		case 'atp_dependent'
			mu = ( -m + a * atp / ( A + atp ) )/ epsilon ;
		case 'constant'
			mu = mu_max ;
	endswitch

	form = ( ( fSCF-h)/kF - H + sqrt( ( (fSCF-h)/kF - H )^2 + 4*fSCF*H/kF ) ) / 2;

	ffor = kF*form - kF*form_x ;

	flac = eg * adp / ( Eg + adp ) ;

	fo = eo * adp / ( Eo + adp ) ;

	energy_charge = ( atp + adp/2 ) / ( atp + adp + amp );

	% Balance equations

	y = zeros(3,1) ;
	y(1,1) = a*atp/(A+atp) - eg*adp/(Eg+adp) - eo*adp/(Eo+adp) ;
	y(2,1) = amp*atp - K*adp*adp ;
	y(3,1) = h*form / ( H + form ) - mu * ( 2*amp + 2*adp + 2*atp + RNA + 5*DNA/4  ) ;	% 2 1C units per A and G, 1 1C unit per T

endfunction

%%% Simulation of increasing serine catabolism to formate

n = 100 ;
nr = 2 ;
nr1 = 2 ;

for_x_min = 0.02;	% 1mM, minimum simulated extracellular formate concentration
for_x_max = 1;		% 1mM, maximum simulated extracellular formate concentration

fSC10THF_cytosol_min = 0 ;	% minimum simulated rate of serine catabolism to 10-formyl-tetrahydrofoalte from the cytosolic pathway
fSC10THF_cytosol_max = 0.5 ;	% maximum simulated rate of serine catabolism to 10-formyl-tetrahydrofoalte from the cytosolic pathway

adn0 = zeros(3,1);

for r=1:nr,		% loop over different concentrations of extracellular formate

	for_x = for_x_min + (r-1) * ( for_x_max - for_x_min ) / ( nr - 1 ) ;

	for r1=1:nr1,	% loop over different rates of serine catabolism to 10-formyl-tetrahydrofoalte from the cytosolic pathway

		fSC10THF_cytosol = fSC10THF_cytosol_min + (r1-1) * ( fSC10THF_cytosol_max - fSC10THF_cytosol_min ) / ( nr1 - 1 ) ;

		for g = [1,2,3] ,

			switch g,
				case 1, growth_rate_model = 'adp_dependent' ;
				case 2, growth_rate_model = 'atp_dependent' ;
				case 3, growth_rate_model = 'constant' ;
			endswitch

			filename = sprintf('formate.v5.for_%.0f.fSC10THF_cytosol_%.1f.%s.dat',for_x,fSC10THF_cytosol,growth_rate_model);
			fprintf('%s\n',filename);
			file = fopen(filename,'wt');

			for i=1:n,	% loop over different rates of serine catabolism to formate
				fSCFr = 2*(i-1)/(n-1) ;
				adn0(1,1) = 0.01 ;		% AMP, mM
				adn0(2,1) = 0.1 ;		% ADP, mM
				adn0(3,1) = 1 ;			% ATP, mM
				[adn,fval,info] = fsolve( @(adn)f(adn,fSCFr,1,for_x,fSC10THF_cytosol,growth_rate_model) , adn0 ) ;
				[y,mu,form,ffor,flac,fo,energy_charge] = f(adn,fSCFr,1,for_x,fSC10THF_cytosol,growth_rate_model) ;
				fprintf(file,'%f\t%f\t%f\t%f\t%f\t%f\t%f\t%f\t%f\n',100*fSCFr,adn(1,1),adn(2,1),adn(3,1),form,24*mu,ffor,flac,fo/5);
			end

		end

		fclose(file);

	end

end
